# Supplementary material for: The estrogen signaling pathway reprograms prostate cancer cell metabolism and supports proliferation and disease progression
Source: J Clin Invest. 2024 Apr 16;134(11):e170809. doi: 10.1172/JCI170809 (PMC11142735; doi:10.1172/JCI170809)
Supplement: Supplemental table 1 [file jci-134-170809-s115.xlsx]

## Sheet: Testo vs Ctl
	baseMean	log2FoldChange	lfcSE	stat	pvalue	padj
Gm44170	76.7343154851812	15.7716012854104	4.26555746548984	3.69743026861302	0.00021779301855986	0.00486993905470418
Spinkl	5017.55392537467	9.23790016377545	1.34364795999572	6.87523848419705	6.18862390271249E-12	2.05656466476806E-09
Defb43	20.8137437459195	8.55663780877092	1.16179370574457	7.36502338277617	1.77115819790368E-13	7.32136320440771E-11
Scgb2b15	193.329141499535	7.67620676164169	2.03120341274792	3.77914231212171	0.000157369470358804	0.003821454206889
Scgb2b17	238.098896610083	7.67168214782302	1.75728440234986	4.36564629923555	0.0000126747434863491	0.000496100583387169
Gm43118	65.6588242351506	7.0317380833926	2.21498966305416	3.17461440144908	0.00150035734329035	0.0209112304721093
Spink11	102.214723947556	6.92752300352253	1.3531984468834	5.11936960870561	3.06558635451755E-07	0.0000224915833490751
Defb11	9.83738972950881	6.79634920499449	1.3144036294805	5.17067136194737	2.3325446444591E-07	0.0000183018364047652
Klk1b24	30.2634714183396	6.40535082449632	1.17901795992269	5.4327847770159	5.54813100577564E-08	5.53116025211091E-06
BB123696	1734.31574930343	6.24598254551873	1.02219737363172	6.11034884909521	9.94135934448912E-10	1.73697070278765E-07
Lao1	9.5656224888539	6.17458995803853	1.30435917043009	4.73381112964656	2.20342777457518E-06	0.000117064871233543
Orm3	74.6481877392719	6.06151653357544	1.45455913946894	4.16725340970906	0.0000308291719432939	0.00102863002133352
Gpr150	35.040271407713	6.01977662003303	0.958739846619839	6.27884262999659	3.41102628294905E-10	6.8821516004072E-08
G6pc2	14.9306556545162	5.97625453964268	1.21255320755759	4.92865344167492	0.0000008279829350102	0.0000527059884985435
Gm48099	179.951264962369	5.9506541295152	1.13660349996587	5.23547053101092	1.64565081026223E-07	0.000013671808790355
Gm13869	42.6708782886067	5.84430999857615	0.652594339211708	8.9555021357306	3.38192834873259E-19	5.21062924130181E-16
Mroh4	17.0750308917014	5.78058046683426	1.02814816295102	5.62232241921501	1.88407202536885E-08	2.15751707337509E-06
Gm20752	235.033479025016	5.63624401468556	0.94978779817618	5.93421396390699	2.95256582726072E-09	4.42832616286856E-07
Gm9095	25.4362609431233	5.25021448864752	0.819867245802828	6.40373733128761	1.51618871045202E-10	3.29440593137703E-08
A330049N07Rik	207.382391196514	5.23295549087092	0.958101404887798	5.46179711685502	4.71338568672285E-08	0.000004783380875364
Abo	4036.39321669813	5.10272627256008	0.871381429858487	5.85590431206317	4.74421331648079E-09	6.59056781046856E-07
Gm14542	45.9510665672177	4.9862855674094	1.30756461701641	3.81341426841837	0.00013706008393424	0.00339604430192617
Gm29825	20.0412225950074	4.91917476487039	1.24811824153661	3.94127303100241	0.0000810503052862079	0.0022371996319066
Gm10645	16.7384751465458	4.87952356839518	1.20866174696082	4.03712914772453	0.0000541092847264725	0.00163175117000757
Pate8	125.934655457775	4.73804850081386	0.792376334201475	5.97954317450517	2.23764250778139E-09	3.51144122424806E-07
Xlr4c	14.3525084301369	4.71651670702022	1.17989794132979	3.99739379297885	0.0000640437101547519	0.00186497044622463
Abcb5	46.9725278195129	4.70613208494224	0.620317252841195	7.58665354443565	3.28273291876853E-14	1.58959307163683E-11
Defb42	717.305343061685	4.55507497445001	0.871162299298133	5.22873289870313	1.70675733092964E-07	0.0000139999234102096
Gm50323	132.269929933272	4.18435337613072	0.49463210930768	8.45952637807404	2.68465619027788E-17	2.84372206955184E-14
Spink10	33.6403343445218	4.14055748055387	0.933452119338774	4.43574704558698	9.17535390543473E-06	0.000379277799973921
Slc13a2	26.1521422970475	4.09890170561148	1.41899349528614	2.88859795286442	0.00386963485773343	0.0427805424454444
Gprc6a	28.9979223976161	4.09289285341886	0.836954342720129	4.89022237475562	1.00722125086899E-06	0.0000609656634275986
Cuzd1	42.7123474746163	4.02212309738233	0.735973752871516	5.46503605826891	4.62812715847747E-08	4.75378782314401E-06
Rapgef4os3	33.8320726761098	3.88729863129763	1.259365123101	3.08671294765232	0.0020238292896702	0.0263439775739866
D030018L15Rik	36.8692837301053	3.86871119022784	0.858808892425641	4.50474048923848	6.64541022713862E-06	0.000284410132650367
Cd52	3974.98193762068	3.79909492449187	0.558402518381541	6.80350607211276	1.0210318460987E-11	3.20452735697793E-09
Gm14332	20.4604917312629	3.74015720824984	1.19247553828154	3.13646451284002	0.0017099812971073	0.0231106563184805
Wfdc12	9.96322854647234	3.6352858830853	0.8679883616918	4.18817353264938	0.0000281208464968594	0.000962812336219742
Gm15958	11.9704587257752	3.55698841804346	0.909438265151028	3.91119282566449	0.0000918414097264912	0.00245762993105197
Defb2	28.7442861229387	3.54605717710022	0.590122691373159	6.00901681792456	1.86651764710243E-09	3.04170587337423E-07
Igkv6-20	8.81491757823909	3.48973873554556	1.1290956305508	3.09073796861933	0.00199659743723856	0.0260695942729731
Calb2	21.6234252484659	3.45105758341336	0.670021379113542	5.15066786074679	2.59560500423589E-07	0.0000199051192813528
Cela2a	17.6681920398547	3.44190056936929	1.17895099129227	2.91946026153009	0.00350638096157652	0.039453296897265
Slc9a3	285.334206451332	3.41022151770717	0.854456106598522	3.99110204886102	0.0000657669715944765	0.00189741743851196
Gm12523	13.2946933383843	3.37693894899087	0.956605300713229	3.53012778255889	0.000415359005652313	0.00800863288213199
5033404E19Rik	54.6360260619276	3.36828185149161	0.678227892369157	4.96629803844497	6.82430511843301E-07	0.0000443135337728746
Gm12872	9.91952882706389	3.34349681477303	0.754804972410062	4.42961683744263	9.44006592394252E-06	0.000389270650313815
Syt10	130.91324819544	3.33044310343305	0.444277620081587	7.49631075907322	6.56390683045835E-14	2.7811273240652E-11
Acot5	12.7109217068075	3.30340400925769	0.66893406498889	4.93831033902056	7.88023671572289E-07	0.0000503978308898383
Wfdc6b	15.8205143605653	3.26938866792919	0.748051042562397	4.3705422249398	0.0000123938383857477	0.000487356781813576
Gm16316	45.3618905367341	3.22917484735062	1.06241880295496	3.0394556632179	0.00237006084953942	0.029491770395003
Defb50	23939.2498048516	3.14136486540982	0.434350133525364	7.23233314080788	4.74765798745976E-13	1.82871153571518E-10
4833427F10Rik	8.64535316157788	3.1393530960715	0.754980240874313	4.15819239512274	0.0000320775808938018	0.00106389597062261
Gnat2	39.6453223709143	3.10816826604843	0.706456570620557	4.39965936379952	0.0000108420931730061	0.000440363490504369
Defb15	9.3369238413839	3.08445053755739	0.880471665261893	3.50317978334934	0.00045973905228903	0.00852556413767489
Cdo1	13101.7136373067	3.08185185483079	0.607991443545907	5.06890662285792	4.00107446435185E-07	0.0000280207479429071
Slco1a6	95.4829739654854	3.07893093303101	0.659190272333339	4.67077725848791	3.00062173545837E-06	0.000152259093330983
Speer4c	15.9866223654626	3.07522247765097	0.851239653225792	3.61264006675129	0.000303095289375917	0.0062922132412849
Timp4	1288.1634691185	3.06188527493628	0.873381885768687	3.50578060391238	0.000455270326147182	0.00846972720915746
Defb13	13.4547076532807	3.05760974360148	0.675751735235954	4.52475307745062	6.04660591080598E-06	0.000266176303834649
Apol7a	24.9457744245656	3.05159515919035	0.866521842437584	3.52165982406861	0.000428854069491729	0.00812999862387675
Gm7666	62.7037386044801	3.03848796948904	1.00490019709168	3.02367138376811	0.00249727536028631	0.0306311238895348
Cwh43	1127.72014980457	3.00120058306608	0.593786299717131	5.05434460932459	4.31871209406642E-07	0.0000299973494140318
Pfkfb3	4190.70549393846	2.95764248077147	0.531630331002581	5.56334412898106	2.6465325749909E-08	2.93159699875462E-06
Chst13	36.674937121482	2.92950906370437	0.76388381065098	3.83501917812324	0.000125554497366369	0.00315244092054107
Bglap3	329.113569520479	2.91565123964686	0.638152092895648	4.56889708912016	4.90297434821022E-06	0.000227497496066412
Gm10936	15.5274639220596	2.89097542420885	0.785902285656004	3.67854309240966	0.000234570062526179	0.00511646514761092
Adm2	12.8809956442036	2.89033024634085	0.765076937113932	3.77782953077101	0.000158201102565956	0.00383575434375941
Rian	20.0249712842699	2.88468379225077	0.77257837483971	3.7338396804716	0.000188582560630001	0.0043425234205941
Mthfd2	869.139727524601	2.81465544210191	0.202038002620813	13.9313169086535	4.08748670487724E-44	6.92747246742595E-40
Coro2a	7882.04082441091	2.79980210768536	0.339186685764524	8.2544575751098	1.5259367005493E-16	1.17552614549589E-13
Gldc	198.890632618868	2.79062648342329	0.796607311442598	3.50313943060561	0.000459808707652396	0.00852556413767489
Gm30124	19.2969468258948	2.78090529807442	0.868263129976224	3.20283702263226	0.00136080968826204	0.019446039288925
Vsig8	34.7369459928337	2.76731963701885	0.736591090705728	3.75692792369709	0.000172012012838646	0.00406025013034733
Nr4a3	412.004669709663	2.76629219904795	0.921968776799636	3.0004185268078	0.00269608869656703	0.0323658144138834
Folh1	29.9849512384161	2.76249604344363	0.706039612020895	3.91266438371148	0.0000912833591890357	0.00244789615749332
Apof	965.903185904167	2.75618116672897	0.331875315033004	8.30486945512917	9.99292552193584E-17	8.06476674979851E-14
Atp4a	295.557573428673	2.75347772623155	0.37542694635371	7.33425704514389	2.22954822951934E-13	8.78753102183578E-11
Serpina16	13.7808901708311	2.7152629433897	0.913088811501616	2.97371176734092	0.00294221306124769	0.034556221040905
Serpine2	14509.9728296247	2.70331782874403	0.298340613611229	9.06117942180932	1.29047537061791E-19	3.12442522589033E-16
Bpgm	2635.81170449419	2.63686257478466	0.449218592045711	5.86988744783818	4.360910880488E-09	6.21081660525299E-07
Pdlim2	1040.63335086506	2.6266776506304	0.294735209970118	8.91199137998036	5.01240325581497E-19	7.07918419829601E-16
Unc79	131.521149729895	2.55985283111541	0.515058939977697	4.97001921998725	6.6946265138962E-07	0.0000436386654451973
Sult1e1	275.049331318778	2.55814721337315	0.255629553691712	10.0072435930403	1.41644003178212E-23	8.00194188621447E-20
Sost	334.078633488087	2.52117147589452	0.499048672718913	5.05195507716449	4.37310567035817E-07	0.0000302511815923389
Papss2	5073.9554592187	2.51040857931528	0.803222798916439	3.12541997401202	0.00177551372371169	0.0237688835619792
Lncbate1	90.6704699035176	2.45476211279782	0.272033898262702	9.02373611698666	1.81781530995338E-19	3.7592518259643E-16
Gm43540	48.2609369197348	2.44037601694355	0.477997499184092	5.10541586746605	3.30067816549177E-07	0.0000239059374139976
Ttll11	13.1294512304978	2.42161151465391	0.834271078896144	2.90266746134606	0.00369999284944284	0.0413092745799454
9030407P20Rik	17.5435973087921	2.39584526913203	0.773877518811522	3.09589723295158	0.0019621835377383	0.0257193245147632
Cdcp3	146147.212797173	2.39433054775565	0.730815021863429	3.27624703396299	0.0010519650349208	0.0161931911097527
Nkx2-6	84.3374155932436	2.38876288956338	0.543431899290553	4.39569869321602	0.000011041700909623	0.000444500586737031
Slc38a5	24.4084975794553	2.38242911544471	0.46017580982824	5.17721502208895	2.25222591308774E-07	0.0000178367872780425
Slc17a9	213.442569368944	2.38188985373831	0.290206336505378	8.20757355756141	2.25703189642163E-16	1.66313811219799E-13
Meltf	17.075547871686	2.37967860684841	0.596677153029241	3.98821807533124	0.0000665714544942863	0.00190905754783277
Cd28	42.9029008688859	2.37624333546061	0.40319535051495	5.89352861441914	3.78034601510469E-09	5.57124384904298E-07
Cyp2j13	159.870538049483	2.31159605406819	0.568439504000481	4.06656475807887	0.0000477112315146641	0.00147058711182258
Hpdl	25.0823890844928	2.28346096880654	0.454318153269052	5.02612751081125	5.00483178905103E-07	0.0000340650157272437
Eddm3b	45.3674083597551	2.27600324606082	0.590643650647281	3.85342878665769	0.000116475151047122	0.00297292298184732
Aldh1a7	661.581853772712	2.23914411365391	0.380388766823261	5.88646224322991	3.94549839879131E-09	5.73988925683413E-07
2010007H06Rik	293.811059187557	2.23449913094323	0.391775553906155	5.70351852907719	1.17359274138331E-08	0.0000014309388331629
Aldh1l2	140.367314703039	2.23030199119182	0.512060153074196	4.35554685870793	0.0000132735116788612	0.000514781409458443
Gm49471	13.4028263067396	2.22013382097639	0.723411578441236	3.06897744954567	0.00214792803883341	0.0274326182382432
Msmb	5931.97328434783	2.21230708551742	0.679958506785426	3.25359130511703	0.00113956097573133	0.0170612008981401
Cckar	38.7074144909675	2.21142890898882	0.361028309046256	6.12536151204	9.04779381078176E-10	1.61412641584347E-07
Olfr750	28.7866765719934	2.20611542082181	0.592629638908713	3.72258705265606	0.000197191888172842	0.00448162564097529
Fkbp5	4147.61280472295	2.2021889938479	0.366876807747322	6.00252986109879	1.94266518818797E-09	3.10606505749148E-07
Edn2	12.0368726781319	2.2004682384904	0.682801996629986	3.22270328638603	0.00126987021247761	0.018410402361908
Mpp3	87.6105439693312	2.18908950729488	0.401495516388891	5.45233861385021	4.9711681208657E-08	4.98528741493679E-06
Aqp8	1011.47690224977	2.17603321614519	0.737833681168307	2.94921914204241	0.00318577989541959	0.0366051509610652
Prg4	48.1163297890649	2.17238128455963	0.721729883382081	3.00996444040766	0.00261278277280466	0.0316070252915727
Mme	14591.6682391297	2.15938383692604	0.419435961116281	5.1483040013524	2.62852246312298E-07	0.0000200238457037644
Nptx2	129.645684073403	2.14604881433412	0.27177496127361	7.89641843485934	2.87031944172241E-15	1.73736335351112E-12
Il13ra2	24.7605559928968	2.14474659447744	0.723412051249675	2.96476481249165	0.00302914410633982	0.0352595702707742
Fcamr	135.696295862617	2.13135147836181	0.593814638673156	3.58925385053522	0.000331625795463321	0.00674473327018234
Gm49273	48.875156259236	2.11689902883542	0.509659494270317	4.15355556530189	0.0000327348676698779	0.00108357526810369
Fgfbp1	247.032854623287	2.1135715627967	0.470699462257674	4.49027826090796	7.11301890217909E-06	0.000300627043277135
9130230L23Rik	52.3931559103612	2.10102072590725	0.446503034169799	4.70550156465064	2.53242562983238E-06	0.000131823554339274
Olfr281	14.2237406969819	2.09571826803505	0.741337659306112	2.82694159905034	0.00469948976875677	0.0490135092928552
Tph1	63.0033379581789	2.09517295276539	0.478474436063082	4.37886080185308	0.0000119301299274892	0.000472410845820298
Ramp3	28.2112954281852	2.06262652330528	0.680993244983934	3.02885019564906	0.00245486377669327	0.0302362145983993
Odam	332.561446267394	2.05913809418313	0.66049725205885	3.11755739749795	0.00182356434158718	0.0242398184009565
M1ap	10.3848445828314	2.05856299824708	0.725352668122216	2.8380167175455	0.00453948050012352	0.0479645358579136
Gm6853	9.79273053234333	2.05622815411862	0.696211352870605	2.95345392694391	0.00314239512125101	0.0362969031476485
Gm15201	14.7751135406378	2.03213569058304	0.641042018823136	3.17005068453042	0.00152412349367325	0.0211381710071802
Wfdc8	15.7180949881211	2.02492943053019	0.649100087242467	3.11959506758439	0.00181099810454649	0.0240983019050637
Gm42918	12.45897347026	2.02277379120297	0.532824046910388	3.79632601593742	0.000146856344445576	0.00360191219343505
Hsd11b2	53.1699689711569	2.02247859071179	0.418666890930115	4.83075837742656	1.36013982831927E-06	0.0000792152914445188
Suox	3092.59783278184	2.01722448290439	0.239106711548791	8.43650297324577	3.26973363987284E-17	3.25973210168029E-14
Nkx3-1	10271.6748977557	2.01263823098215	0.255987236313137	7.86226008753102	3.77263669319741E-15	2.20478091987275E-12
AU022754	45.7484338727521	1.99820008275363	0.282923247828014	7.06269314414317	1.63306089525091E-12	6.01676435928531E-10
Adamtsl2	21.5186442573798	1.9836358992054	0.667314713605844	2.9725643070071	0.0029532333781162	0.0346500107861502
Rasd1	798.577270582815	1.98079518791238	0.35209612344252	5.62572279565511	1.84732801803954E-08	2.12983096936967E-06
Prss53	199.698159615699	1.91101989239715	0.55999279895507	3.41257940452638	0.00064351176457665	0.0111061480509624
Rhbdl2	62.136403534159	1.8948603821337	0.666303576475992	2.84383942850106	0.0044573504711733	0.0473328169081736
Gm29183	18.4069743443022	1.87340326901953	0.473119131566878	3.95968614250535	0.0000750483291930728	0.00210234559200694
Gpr179	53.652508785308	1.87218195821232	0.524212816898588	3.57141584078152	0.000355056641716871	0.00708775025184632
Agtr1a	1130.72530748943	1.86159369274004	0.423691277616106	4.39375033447532	0.0000111411760405441	0.000446384518995606
C7	419.554887261334	1.86138207725986	0.366838538166145	5.07411812991366	3.89297168263271E-07	0.0000274908683655246
Ism2	20.4000842085	1.85990408785705	0.527296908023061	3.52724254505908	0.000419911911261796	0.00802329996850612
Fam107a	70.4506384270319	1.85949629526521	0.40663060373845	4.57293739863529	4.80933863963424E-06	0.000225801474636396
Lcn2	2812.56622078995	1.82182060810856	0.441732479512081	4.12426229133268	0.0000371924874429674	0.00120293564347979
Mx1	55.4640163930879	1.81053556584277	0.632389302278915	2.86300789611433	0.00419640105464438	0.0454444760856952
Gm17029	38.498509493901	1.80957445316082	0.28950213265042	6.25064291096577	4.08766502776275E-10	8.05555196401431E-08
Rab39b	920.648720903096	1.7857063002058	0.234558223737722	7.61306200119651	2.67677299071183E-14	1.33429260725247E-11
Gm10561	17.6907922489219	1.76960614802983	0.624311911179912	2.83449044674701	0.00458988302479168	0.0482264956628453
Sult5a1	51.0334350241421	1.76599562420788	0.34818005839475	5.0720757310164	3.9349972177177E-07	0.0000276723372804479
Scnn1a	672.828433088463	1.76201021099002	0.483269115257808	3.6460227963255	0.000266330359826329	0.005663446597662
Ank1	877.78296510721	1.75948196490834	0.275357591655524	6.38980735678962	1.66094868881957E-10	3.56326055419166E-08
Col6a5	246.166174079491	1.75138546200657	0.475775652598408	3.68111619928748	0.000232215138784538	0.00508473148852759
Gm45151	46.316239323891	1.75006917814424	0.479771361590266	3.64771497061309	0.000264582917257303	0.00563335588150349
Hif3a	50.4957142204591	1.74686177298272	0.308393536283104	5.66439165371841	1.47547054517894E-08	1.74869054543305E-06
Nrk	15.0631258347077	1.72763238814701	0.526235416769331	3.28300287873687	0.00102707616842388	0.0158967003675324
Lct	112.347443453976	1.71751816814663	0.481037893841193	3.57044255792796	0.000356378602637577	0.00709742016157656
Gm37091	24.7362228563981	1.71005192540722	0.582815635178331	2.93412156810785	0.00334493169118159	0.0379450483950104
Nfil3	913.63985675864	1.70896159675945	0.397696809091329	4.29714686588547	0.0000173010572138935	0.000638819864185332
Pate4	138741.272353626	1.69021144423474	0.517485181799257	3.26620259609754	0.00109000235732058	0.0166259498124981
Tdo2	22.1475542060638	1.68319159113094	0.46529546503046	3.6174682919395	0.000297498762339414	0.006194114280256
Cthrc1	73.4636481359336	1.68007133888556	0.58964100538147	2.84931224855814	0.00438138569041165	0.0467605319150483
2210407C18Rik	186.636809818659	1.67850135147446	0.45098783099771	3.72183291012786	0.000197781887878349	0.00448729241735243
Slc18a1	310.983190406538	1.67674014178062	0.295794687685154	5.66859450689446	1.4397364959135E-08	1.71835592484099E-06
Stac2	113.350533723309	1.67262156656062	0.36961535306294	4.52530327190114	6.03089593451164E-06	0.000266176104942977
Nptx1	61.3189534174319	1.67245431717641	0.464122207511138	3.60347832986697	0.000313986936160877	0.00648166942028569
Slc35f2	176.574305854781	1.67242626484399	0.573914596749431	2.91406818072998	0.0035675198184274	0.0400943805588246
Asrgl1	2597.30752454491	1.6719441025031	0.564559372404238	2.96150269436313	0.00306141814894791	0.0356107857161079
Pfkfb4	456.481808323189	1.66241957547181	0.344703958936694	4.82274581527832	1.41595364950386E-06	0.0000811891556914593
Mt3	186.174317061449	1.65910435372905	0.566226240795651	2.93010855766364	0.00338843605919132	0.0382990419973203
Atp6v1c2	2613.75427268594	1.65838944417226	0.199087742286021	8.32994249233952	8.08816339340025E-17	7.09611355464287E-14
Aldh1a1	3333.70945084952	1.6513198301993	0.240428514074213	6.8682362262971	6.50005237986277E-12	2.11851707180604E-09
Gale	817.722654874719	1.63996226840918	0.214825911057611	7.63391278238026	2.27734008978742E-14	1.16958666187022E-11
Meg3	77.3407369689632	1.63958290087083	0.525164020328556	3.1220396626659	0.00179602740259869	0.0239522772807582
Creld2	7974.18068653834	1.63936066818247	0.404744271687466	4.05036163043796	0.0000511385415206145	0.00155880575843772
Sp5	588.054816237106	1.63422920111164	0.372362602912489	4.38881130470482	0.0000113971902835476	0.000455565049352749
Ccbe1	717.182303914148	1.59820748293495	0.309816611699446	5.15855968525464	2.48856780513095E-07	0.0000192420415042472
Pcsk9	19.3789831009605	1.59379362440868	0.485235405597151	3.28457817798207	0.00102135158334205	0.0158724723191878
Fkbp11	2065.76648167611	1.59163776220578	0.304655169229787	5.22439112465963	1.74729099208216E-07	0.0000142370614104848
Angpt4	139.482257147037	1.58859170417878	0.297448803451931	5.34072312862909	9.25765544599917E-08	8.57370188517999E-06
Gm26576	9.1601482741584	1.58331377040167	0.559941405327641	2.82764188419898	0.00468922305383554	0.0489968879879191
Trpv6	1749.43209253216	1.56886472085076	0.422367708411735	3.71445233526561	0.000203644248054431	0.00458957807982247
Adamts14	33.042744725728	1.5661145393076	0.381519790434189	4.10493656836329	0.0000404425835870353	0.00129324699364731
Gm28373	38.5880861426166	1.56512795537969	0.429602166497135	3.64320312474524	0.000269266179226445	0.00571870075880925
Ptprz1	266.230339390211	1.56372035343867	0.278793354225449	5.60888676052927	2.03632201865724E-08	2.31621379679214E-06
Cbs	1493.7614660753	1.56316418942287	0.268672561559182	5.81810133625625	5.95198164001294E-09	7.92576831800365E-07
Actg2	4753.06858916534	1.55967093037496	0.369643604107948	4.21939109196512	0.0000244963019427263	0.000861334699845073
Nkpd1	53.8740303823668	1.55343558213314	0.454487690319637	3.41799264363051	0.000630848119794328	0.0109321205871925
Taf9	13.4655627911829	1.55270485215032	0.524698267114685	2.95923381010697	0.00308405012307367	0.0358003297848306
Mfsd2a	221.555829685497	1.54157441462138	0.359284164043813	4.29068288808128	0.0000178124520501104	0.000652020383035142
Adamts8	258.037053478724	1.54038043210288	0.163764890438389	9.40604807281569	5.15142112473748E-21	1.74612570444102E-17
Vwce	25.9320566278137	1.53756780275571	0.503953481185056	3.05101137339124	0.00228071935270819	0.0286323196960729
Gm26616	33.8519957254503	1.53732394245171	0.503578658793375	3.05279803980433	0.00226718467098645	0.0285046333856664
Derl3	2423.34856407727	1.52902010089931	0.380242102823455	4.02117516588958	0.0000579085221701413	0.00171879795751235
Gper1	58.0456279307877	1.52419592053311	0.407432943219073	3.74097368880054	0.000183308712362675	0.00427170641632137
Gm15473	48.2861499413663	1.51733391706159	0.46198452444115	3.28438256432305	0.00102206082752661	0.0158724723191878
AI593442	31.474778372409	1.5083058952868	0.473617216704558	3.1846517442538	0.0014492830477559	0.0204310400313538
Gm45643	22.8542643904736	1.5020386747371	0.477518607595172	3.14550815580048	0.00165798572109006	0.0225699132538429
Gpr135	40.8571106485126	1.4800722015346	0.451704863647123	3.2766355216641	0.00105051883915776	0.0161856302600415
Osbp2	407.817458027603	1.46748089106555	0.257644581011059	5.69575686516211	1.22825810036963E-08	0.0000014868941632189
Sdf2l1	6691.29664004047	1.46705256347035	0.317123562584488	4.62612286363774	3.72574335544357E-06	0.000181970888726391
Bank1	58.2935344636647	1.46565608932655	0.479101890184732	3.05917409084198	0.0022194813230721	0.0280477563883711
Gm34923	56.3099046619695	1.46504416366072	0.279320498582665	5.24502917292028	1.56257600823032E-07	0.0000131753921330783
Alpl	432.884237039568	1.45512246771875	0.364983336557355	3.9868189091698	0.0000669650977347	0.00191534277486596
P2rx1	714.127271181841	1.45112912193657	0.257619815140912	5.63283193547374	1.77274197187957E-08	2.05783773557636E-06
Fam3b	424.189875961526	1.44364517216982	0.44677084880125	3.23128775309161	0.00123233809015734	0.0180828276640577
Gm11627	37.7087360957088	1.44149582527719	0.348461301652012	4.13674579772053	0.0000352265982373644	0.00114811612870549
Chac1	143.186297185942	1.43923272929291	0.370208203504363	3.88763057022843	0.000101227537144991	0.0026578626391562
Cdr2	400.916752386101	1.43757468157288	0.161982385718631	8.87488275465947	7.00071234659269E-19	9.12677483461945E-16
Peg12	16.5099205244239	1.4302454614187	0.439345480817526	3.25540041690499	0.00113232598137783	0.0170153103398189
Tent5b	387.996932999281	1.42927881666253	0.299119513020491	4.77828678654149	0.0000017679509965529	0.0000976001090865752
4732496C06Rik	107.657496109833	1.4241398385768	0.271923594892508	5.23727938776246	1.62960911062518E-07	0.0000136122017733811
Otogl	43.88279681463	1.42396720116013	0.374164335367985	3.80572669963235	0.000141388441457268	0.00347786836838575
Scd3	101.787061513942	1.42394442059923	0.37938693808127	3.75327740011493	0.000174537524813427	0.00411257159606757
Gm3052	94.4791364502119	1.42310489146613	0.460731562508731	3.08879401210799	0.00200970728479331	0.0262205689474033
Cnnm1	97.3112224957622	1.41859591976274	0.415286838565017	3.41594239938968	0.000635616903111209	0.0110035089621336
4933421A08Rik	61.6507716369937	1.41224297649679	0.275120752557679	5.13317502721178	2.84894738054445E-07	0.0000210846987796801
Card14	411.698935650739	1.40761574232886	0.434082393178656	3.24273862393107	0.00118386764175577	0.0176001656074358
Hapln4	444.694290508167	1.40701875597491	0.267727370747235	5.25541617970506	1.47690107257462E-07	0.0000127058473999973
Dnase1l2	462.680779572017	1.40666016473359	0.245527543046905	5.72913387751723	1.00944706313665E-08	1.25255172683325E-06
Etv4	70.9932874575103	1.4041690633819	0.229533859094368	6.11748118086842	9.50659832520756E-10	1.67831071266268E-07
Cited2	3347.84431394416	1.40286116021113	0.168495050073258	8.32583010362137	8.37398342535151E-17	7.09611355464287E-14
Efna3	32.5598767318378	1.40107382741388	0.379372415351879	3.69313574397427	0.000221505707049258	0.00491837935158213
Tmem238l	187.564177624877	1.39915206374391	0.443640204792674	3.15379906651557	0.00161160006107182	0.0220625184451093
Greb1	1015.1638218833	1.39744165060605	0.398942559123918	3.50286430626718	0.00046028387927617	0.00852556413767489
Bmpr1b	4490.22472748824	1.39691474456391	0.339424592269842	4.11553781422345	0.0000386277659326308	0.00124224549720346
Fam222a	223.854718155321	1.39346280783674	0.421754519365503	3.30396651097681	0.000953272189168556	0.0150288902902592
Kcnip3	287.848157583385	1.39345913214132	0.265588095481677	5.24669273904808	1.54853836758355E-07	0.000013122314126903
Dusp4	288.599948636574	1.39318907780145	0.302781009014676	4.60130931703817	4.19843404051747E-06	0.000199873764378343
Gm14066	44.7780435493413	1.38656997806494	0.414142156718796	3.34805321209167	0.00081381384012834	0.0132492958333286
Gramd2	33.5664219834643	1.38647331661145	0.368059612873758	3.76698031546048	0.000165234023528124	0.00396655273477996
Gm48269	165.1302008686	1.38500807403293	0.440500097059598	3.14417200649458	0.00166557507788776	0.0226217449675507
Pcdhb21	20.7790084104305	1.38176602073192	0.405353575424116	3.40879198928047	0.0006525121339065	0.0112385931356172
Anln	343.288595633418	1.37457892238106	0.283529914302776	4.84809134077179	1.24655005942746E-06	0.0000741281768672865
Mamld1	404.812653918439	1.36414030559209	0.315439726484265	4.32456723443214	0.0000152831588322958	0.00057178581874117
Sgms2	2466.82753074839	1.36300419158106	0.151218515270228	9.01347423723452	1.99629846788286E-19	3.7592518259643E-16
Gm43462	35.5720185259018	1.36116151611372	0.44485895525315	3.05975972842705	0.00221514623891259	0.0280375641949893
Adora1	776.616326595514	1.36071050430093	0.281945698978505	4.8261438611435	1.39201973560744E-06	0.0000807943509557358
BC021767	84.8944752219188	1.35629045552315	0.280235139866863	4.83983006616339	1.29950197895551E-06	0.0000762074724544566
Phf11c	30.0528183727493	1.35233922376928	0.355114069893564	3.80818260502776	0.000139991883029051	0.00345217016142934
Gnmt	907.816118151972	1.35074468191451	0.167276338209034	8.07492976219134	6.7515497865733E-16	4.23797280677201E-13
Aloxe3	132.591603076174	1.35049480120727	0.399390968909543	3.38138542515002	0.000721213028885391	0.0121807904852331
Fah	285.586734821957	1.34975484762614	0.335406960841399	4.02423027906205	0.0000571619642895381	0.00170560030066742
Pgap2	4181.62608665402	1.34401273286149	0.316126931927798	4.25149709537706	0.0000212346264841162	0.000760855073261735
Smarcd3	448.675959779769	1.339469914649	0.14954149986311	8.95717854826349	3.33092074866495E-19	5.21062924130181E-16
1700095J07Rik	17.0466716784517	1.33943257013542	0.431474769533166	3.10431261504495	0.00190721696142228	0.0251349246206724
Stra6	213.750459022942	1.33816278652382	0.300756372855754	4.44932479341218	0.0000086140667230256	0.000358700744034
Gm12840	1029.72717604649	1.33692440875358	0.355444659915114	3.7612730180638	0.000169050786288169	0.00401833481909101
Npr3	120.721139608874	1.33212857060509	0.223487204248766	5.96064806073767	2.51239544255492E-09	3.87091617822008E-07
Bmp8b	51.8893021473593	1.33083932598248	0.415658605929341	3.20176054819544	0.00136590487801328	0.0194950418784067
Gm48132	198.256483915111	1.32766739550057	0.354922559807214	3.74072416310117	0.000183490811369009	0.00427170641632137
Hmgn3	453.221926861311	1.32067847736942	0.162818213321511	8.11136819663734	5.00529340837816E-16	3.39318850740772E-13
Nucb2	13841.684151471	1.31953371778464	0.243620556196923	5.41634802244701	6.08286477887206E-08	5.95909781920946E-06
Ncaph	335.369576941598	1.31464103728655	0.454569535966158	2.89205706337615	0.00382728426067773	0.0423953030391936
Slc16a6	266.923848601022	1.31386636502975	0.234727025058782	5.59742264317764	2.1756187551526E-08	2.45815911082175E-06
Gm16344	33.0799295804875	1.30917350255634	0.395830452961167	3.3074097577954	0.000941630451929828	0.0149147223358007
B4galnt2	405.345732451528	1.30754062150107	0.405710670667587	3.22284010758095	0.00126926383047486	0.018410402361908
Nxnl2	74.7287872158907	1.3053176765523	0.302275006402596	4.31831163312844	0.0000157227327572557	0.000585645878615318
Calr	53313.2287128896	1.30201052924688	0.276857090560243	4.70282529738413	2.56585957581889E-06	0.000132985284681891
Acsm3	166.853760267252	1.30146710766634	0.339966788040207	3.82821838323932	0.00012907420719589	0.00322172262673924
Ank	3098.34943821777	1.29682258938865	0.286178974172816	4.53150897314188	5.85638490873184E-06	0.00026119476692944
Dok7	29.1463239253627	1.29660114926135	0.385394152282347	3.36435086412893	0.000767239371496419	0.0127076142128699
Haspin	42.5546011541182	1.29593365198503	0.397730313745953	3.25832255474698	0.00112072941025482	0.0169418275037071
Gm48835	31.3028650560609	1.28599223538616	0.453271532075344	2.83713435409925	0.0045520452524206	0.0480075064953481
Isg20	457.248411488246	1.28512702925531	0.24127137926743	5.32647939078944	1.00134635894641E-07	0.0000091240957480773
Serpina3n	646.521208482518	1.2832378489361	0.40763498234871	3.14800717431646	0.0016438765868985	0.0224319004788693
Gm47578	288.308805258222	1.28022151065679	0.357878887318094	3.5772479350504	0.000347230790193333	0.00698915371994845
Ism1	514.948311834979	1.27747152452082	0.212580705076605	6.00934842162872	1.86270424366509E-09	3.04170587337423E-07
Psph	273.28514952444	1.27391034364593	0.25420242684238	5.01140118711701	5.40351281932586E-07	0.0000360546201818641
Corin	24.3546581912043	1.27119963286418	0.445754453822677	2.85179345256721	0.00434733385593393	0.0464390333123282
Itga5	941.266243582752	1.27024939315184	0.27523800672748	4.61509443501218	0.0000039291661501919	0.000189515941181531
Htra4	71.4784464941989	1.27002098468322	0.42992256296035	2.95406916059055	0.00313613714250242	0.0362807182874615
Slc7a5	3758.49770040498	1.26707858207703	0.20411143307081	6.20777857964212	5.37387926805504E-10	1.02333152623592E-07
Spon1	805.048665592085	1.26376791445489	0.192118422360166	6.57806731353276	4.76602471595866E-11	1.22385737706163E-08
Usp2	410.612194536948	1.26014445927861	0.315156633896982	3.99847035963242	0.000063753162839474	0.00185970499794046
Cdc7	57.2538299241029	1.25425222367537	0.386252723732038	3.24723204941204	0.00116533335508477	0.0173882900212226
E2f1	104.20640136734	1.24753996566063	0.386369570583832	3.22887737710687	0.00124277169953967	0.0181493725627413
Gstm7	255.863836370985	1.24567046529837	0.320760535712852	3.88349041296497	0.000102967593675313	0.0026930474963105
Cth	214.418547178668	1.24548037841236	0.236966834345995	5.25592698172198	1.47280720762496E-07	0.0000127058473999973
Crip1	938.506324775382	1.24286704907775	0.38367083408413	3.23940977177646	0.00119777356501365	0.017744638443926
Kcnab3	75.7753647426474	1.24264331959853	0.294912023737103	4.21360683722503	0.0000251324621074081	0.000876429974889613
Acrv1	124.251068607748	1.23296780152076	0.196563048763927	6.27263267065807	3.5499373710049E-10	7.07815747809306E-08
Galnt18	2191.70416422183	1.23133855372906	0.258447822205836	4.76436033865429	1.89453682639103E-06	0.000103243119400885
Olfr539	155.99196546682	1.22900058207982	0.429429453640327	2.8619382570558	0.0042105892382152	0.0455399275107027
Rcn2	5644.84966480863	1.22846964474051	0.157765513661474	7.786680474267	6.87926318483805E-15	3.88632508188784E-12
Bdh1	376.82314925521	1.22662073618904	0.18209385141961	6.73620073729156	1.62581638459532E-11	4.83242505707553E-09
Tagap	448.670264715071	1.22632045235409	0.244212136637228	5.02153770586664	5.12594382853722E-07	0.0000346065538467395
Colca2	259.505757743305	1.2235197923071	0.34084366089092	3.58968035112926	0.000331083700745559	0.00674423865412949
Fhod3	947.640486899643	1.2215545071046	0.177455563626416	6.88372053341897	5.83092143221452E-12	1.97644912866343E-09
Tesk2	979.367688397713	1.2176628234652	0.225104117813383	5.4093316252645	6.32603940792976E-08	6.14560426688121E-06
Dpep1	324.493992232319	1.21549719519138	0.322760373585747	3.76594307934291	0.000165921592765712	0.00397742454624227
Gm45540	26.7555971002967	1.21376633059156	0.365158005831867	3.32394829418152	0.000887526495592844	0.0141770019296018
Slc25a30	836.41809464626	1.21131720150367	0.203676537433248	5.94725939849925	2.72669128740884E-09	4.12606820883973E-07
Tmem97	1561.77461597253	1.20382848888632	0.283473258524874	4.24670917867437	0.0000216933245346	0.000774017819394528
Slc35b1	1674.92097986513	1.20250670285428	0.186387376497146	6.45165314010787	1.10636572372695E-10	2.53387652509789E-08
Manf	7577.40403424412	1.20053645599674	0.244304991357013	4.91408893992817	8.91962542937775E-07	0.0000555771366827552
Kcnk3	2552.93235309089	1.19752486877652	0.372149989409604	3.21785544230789	0.00129152892058973	0.0186605559643264
Glp2r	26.0934655895222	1.19726956299927	0.424375549482088	2.82125010373578	0.00478368915760376	0.0497081323378716
Rbfox3	1048.97677852021	1.19649699701288	0.226869241317676	5.27394983146911	1.33518420696762E-07	0.0000117857822602538
Afmid	60.414914093294	1.19631678181419	0.340092944596748	3.51761717148432	0.000435440062749711	0.008208941249702
Hyou1	17923.5730006689	1.19430111031098	0.269070715970648	4.43861423567647	9.05399260199786E-06	0.000375176202001613
Tcaf2	10932.3197730941	1.18867054381357	0.272310612301929	4.36512750555462	0.0000127048628717357	0.000496133677304556
Man1a	25860.8254627605	1.18599790801068	0.251616366965649	4.71351654231855	2.43477948939273E-06	0.000127754312031666
Spock1	441.658314371689	1.17979292623863	0.287487504425746	4.10380593269699	0.0000406408414217989	0.00129547253827542
Slc52a3	368.023540154641	1.1792087658764	0.297124722373323	3.96873325268026	0.0000722557091584873	0.00204439024844415
Gm44308	187.090547610141	1.17779861542131	0.343848987381946	3.42533687357646	0.000614037545775355	0.0106954864602268
Pdia4	15103.5283765896	1.1773006445104	0.312715924855948	3.76476076507048	0.000166708614755564	0.00398501777556741
Slc26a3	450.953043810294	1.17498779307188	0.256369615681158	4.58317882152301	4.57960076987065E-06	0.000216801882256334
Hspa5	69269.3652398663	1.16422243018104	0.291879303287756	3.98871183077092	0.0000664330641782187	0.0019083179181228
Gmppb	1337.26291682879	1.16270948093707	0.180113505767115	6.45542640450541	1.07914614802824E-10	2.50539300229899E-08
Fbn2	72.8759052717667	1.16239469831319	0.387031534054506	3.00335914786078	0.0026701711731812	0.0321406683544567
Slc7a4	4137.15965352359	1.15709796142364	0.14291419828088	8.09645210442641	5.65852412544246E-16	3.68848718761534E-13
St8sia2	81.8589792819348	1.1546778586158	0.349030356574447	3.30824478978955	0.000938827092932643	0.0148842297203203
Kdelr3	467.693154144883	1.15446857307821	0.172599642829579	6.68870777570561	2.25149811212323E-11	6.2554737711909E-09
Phf19	401.096227833872	1.15245222992059	0.329731109551046	3.49512738270204	0.000473835554120779	0.00871939736290875
Odc1	5741.936634174	1.14411033878223	0.176115280792007	6.49637177215432	8.22801823045294E-11	1.96406271788333E-08
4833418N02Rik	30.9256556903246	1.14288043458218	0.393842323555965	2.90187307515155	0.00370938798650523	0.0413596760495333
Ccnd1	7011.09979200928	1.13353587339351	0.326267404678824	3.47425411529957	0.000512275634076016	0.009246056918339
Pappa2	336.486685847811	1.12851389250391	0.314235447392709	3.59130041460148	0.000329032100777595	0.00672670210371372
Prokr1	61.4800272930137	1.12765292570525	0.306797013046979	3.67556683328131	0.000237321900750487	0.00515657894092213
Tfrc	649.566551120602	1.12433033064407	0.32285241305299	3.48249009512448	0.000496773597864295	0.00901489275758912
Hsp90b1	49951.6736043988	1.12399408465089	0.287620277691881	3.90790974012963	0.0000930980709947082	0.00248338706759574
Gm44421	28.9856663622567	1.12323189147711	0.33198846854133	3.38334610359297	0.000716083278119433	0.0121483277252934
BC049987	506.54436557133	1.11752380713231	0.365449884296826	3.05793996701512	0.00222864218410321	0.0281228077640389
Gramd1a	497.827876167244	1.11659268602583	0.269236389215158	4.14725769158015	0.000033648127566016	0.00111163443662542
Ptger3	458.039043480943	1.11656055595372	0.376142759472219	2.96844888765216	0.00299306875815145	0.0349246691535908
Psat1	1613.64382449826	1.11354057213819	0.300776849940057	3.70221502206739	0.000213725363318869	0.00479763901659364
P2ry2	629.933399828331	1.11065841074881	0.288745725544808	3.84649299536197	0.000119820554663741	0.00304455586273027
Slc37a4	462.9753826115	1.10841642451493	0.255574284079349	4.33696382446208	0.0000144464389927108	0.000550198310221264
Gpx3	102534.675000901	1.09581610013975	0.212906962475498	5.14692468202332	2.64791580397108E-07	0.0000200343201096884
Anxa1	2219.22481354737	1.09084713806553	0.333014415878636	3.27567542440288	0.00105409627490676	0.0162112737451178
Slc30a2	1664.97171742257	1.09012108373758	0.252052505858168	4.32497617917357	0.0000152548345651901	0.00057178581874117
Fut4	220.861814522253	1.08951663243473	0.288509351453669	3.77636505349011	0.000159133712268137	0.00384735828176945
Adgra1	67.7954604291059	1.08607053478572	0.317998789434537	3.41532914863281	0.000637049800960048	0.011017061251705
Kcnk1	4374.47567350352	1.08590788121185	0.144346535218719	7.52292307928582	5.35649408105235E-14	2.45356382934257E-11
Setdb2	200.393851539894	1.07715980778038	0.303958963659474	3.54376720729686	0.000394453368797593	0.00770409866908194
Defb1	8945.78201301488	1.07461856653173	0.307354549704783	3.49634832984874	0.000471672545893398	0.00869010358867173
Abca5	3525.11620213961	1.07110259225277	0.202156188591219	5.29839130682589	1.16827388083276E-07	0.0000104761405991289
Fstl3	123.724679437257	1.07022975878284	0.336340807455973	3.18198010784919	0.00146271864466413	0.0205441785744037
Srm	2152.93309609249	1.06993652101546	0.152161945086561	7.03156443226851	2.04230513631637E-12	7.36446541495528E-10
Pycr1	760.554370009635	1.06950002349201	0.296461709285091	3.60754859732504	0.000309103655535052	0.00639644536508921
Igf1	596.554732591884	1.06660679035073	0.308266200082896	3.46001861398982	0.000540138048672816	0.00964621670063951
Gfra1	347.734531828047	1.06407987347639	0.218188765386242	4.87687746705354	1.07778338775149E-06	0.000064774017218483
Cad	3186.81525726386	1.06352065146533	0.299888382297614	3.54638830393192	0.000390550265772835	0.00765207618996301
6430548M08Rik	1973.7859588299	1.06252860630394	0.192755231073717	5.51232047185059	3.54133344532846E-08	3.75115745196417E-06
Gm15889	85.801874896789	1.06099337913307	0.351213581859878	3.02093493513121	0.00251995503717615	0.0308585245448421
Suco	8328.62568088886	1.05948897485678	0.231979398386056	4.56716838748584	4.94356877379575E-06	0.000227497496066412
Phgdh	5515.73231583739	1.05744814767509	0.205711027043355	5.14045436879876	2.74074881116654E-07	0.0000206445381562891
Lgi3	202.180296884344	1.05651831298621	0.277452791412025	3.80792100742374	0.000140140020714148	0.00345217016142934
9930012K11Rik	47.9844082687918	1.05593660711974	0.326067179026212	3.23840200744295	0.00120201305507414	0.0177918928012197
Gm29408	1197.14745989863	1.05568263055293	0.352211960233322	2.99729353271704	0.00272388299277712	0.0326513227056367
Hpgd	3777.45125837588	1.05423121129606	0.204392857114537	5.1578671886038	2.49778683675619E-07	0.0000192420415042472
Kcng1	582.068686839323	1.04888521079571	0.205207265148026	5.11134540016943	3.19872534928131E-07	0.0000233672401808705
Aldh6a1	7385.75105759123	1.04739757320385	0.189907598791891	5.51530101937434	3.48183484301333E-08	3.71132936599936E-06
Dnaja4	1420.29225402293	1.03556266751246	0.257451553834447	4.02235936077657	0.0000576180588641089	0.00171618780602622
Tsc22d3	1074.53650729689	1.03476450486135	0.309498293417555	3.343360938877	0.000827701664607183	0.013423816087811
Impdh1	1428.08861089583	1.03350169643953	0.154610970627372	6.68453016138406	2.3166668704854E-11	6.33272098725589E-09
Isyna1	1562.3924647994	1.033310083221	0.169948273183682	6.08014464556631	1.20074179279216E-09	2.05557291962036E-07
Olfml3	354.304917250058	1.03121421165444	0.258203541576526	3.99380351391813	0.000065021752410381	0.00188617801935291
Tox	295.400699077148	1.03052218074608	0.221661659803996	4.64907725430423	3.33423319930343E-06	0.000166201718417043
Gm4316	548.894899329804	1.03034002652191	0.252518830009833	4.0802502786893	0.0000449872364285596	0.00140155088785152
A3galt2	169.261305623433	1.02984796246631	0.225281513847586	4.57138246666373	4.84517022517766E-06	0.000226214724452648
Aldh18a1	2105.01576243214	1.02794251416861	0.176397949320947	5.8274062602526	5.62954520680027E-09	7.5721850924485E-07
Ddx39	514.799183193483	1.02532057463454	0.153597567104778	6.67536989003942	2.466093695248E-11	6.63418348366081E-09
Sort1	12736.3741778606	1.015125176705	0.164323873881642	6.17758791054411	6.50883348169616E-10	1.22568566497541E-07
Slc4a3	106.297314540881	1.01261942615932	0.225197093988982	4.49659188856525	6.90513451141638E-06	0.000293303808770639
Dnajb11	3897.46884034198	1.0123914170144	0.185078276271968	5.47007156867353	4.49853886406601E-08	4.67737648271109E-06
Pcsk5	193.42176719519	1.01231516513743	0.25445817391644	3.97831655221206	0.0000694049298637174	0.00197361535458101
Atp1a1	33305.3508520526	1.00996296177756	0.169688101295577	5.9518784998267	2.65082139802598E-09	4.04739829313013E-07
Gspt2	386.203340102276	0.999460372758081	0.224970772258906	4.44262320266144	8.88687161309183E-06	0.000369153676712452
Gm27898	28.1657586969004	0.999262875873288	0.273176213185293	3.65794248416313	0.000254248080871036	0.00546133900456567
Gm48111	194.71240644682	0.998017894719315	0.329016022839768	3.03334131300151	0.00241861877107669	0.0299202561548961
Per1	1099.64069621143	0.995791629173167	0.353152689424658	2.81971979541051	0.00480656007600053	0.0497931419120153
C1qtnf6	158.335121455845	0.994105709269624	0.287856872919186	3.45347220369726	0.000553419333907725	0.00982130981263678
Lama1	123.444045807587	0.988567066236973	0.310586133531644	3.18290792636515	0.00145803971133551	0.0205069352927089
Sfxn2	625.40159518813	0.987880412625894	0.16905197383441	5.8436490874312	5.10695500906155E-09	7.03680272305489E-07
Acot6	543.398271189729	0.986107629003775	0.160150836151787	6.15736797071211	7.39638591230131E-10	1.37751591694157E-07
Pgf	61.7724634337769	0.984903559425583	0.323130782741355	3.04800288932526	0.00230367712413618	0.0288777514052218
Rrm2	256.479172217849	0.984733344977097	0.212616056205416	4.63150978600464	3.63008836671953E-06	0.000179195145740649
Gm48493	139.945071062423	0.982901651066179	0.326179416925453	3.01337730115208	0.00258357490864517	0.0313989877543626
Pwwp3b	150.253899576445	0.982515213434249	0.295719563437514	3.32245591740114	0.000892287690863894	0.0142262387438958
Chn2	1351.01868731812	0.980083945835008	0.25151283221394	3.89675523593698	0.0000974900575547699	0.00257775458120713
Tmem132b	122.908802482876	0.971134524628104	0.290578582659029	3.34207193022086	0.00083155508623883	0.0134605497627275
Gm20390	1910.87887453825	0.969897086809425	0.186143322582835	5.21048551917738	1.88347081808382E-07	0.0000152005063928022
Tpm2	9795.48875521853	0.968817954884534	0.26487936429028	3.65758184855355	0.000254605968845659	0.00546210374683066
Tox3	484.855839962522	0.965205396886658	0.252086196190084	3.82887048745362	0.000128732726104341	0.00321793841005364
Uso1	9217.71557539263	0.964808766359247	0.284220031073028	3.39458398733109	0.000687329545004398	0.0117546530057866
Atp2a2	11165.6099089304	0.957344655248382	0.226179869560002	4.23266958775221	0.0000230933655929824	0.000818799916464156
Amigo3	119.49014366404	0.956811084709816	0.203801851954705	4.69481055021259	0.0000026685392233131	0.000137885374258264
Gm9856	185.366002625885	0.952077116718655	0.288525460821331	3.29980277653287	0.000967527967957839	0.0151689768741438
Slc44a4	1709.68603373256	0.950736858700809	0.237277889218244	4.00684978205592	0.0000615339711187686	0.00180428675176625
Ldhd	385.303908588812	0.949196751002181	0.258236731354319	3.67568450090013	0.000237212533031688	0.00515657894092213
Chst10	130.464982455552	0.944865546506009	0.171624052352709	5.50543780754104	3.68251948631632E-08	3.87648076112354E-06
Klf15	1433.96115233724	0.94319120303658	0.249880619483129	3.77456725130403	0.000160285664721688	0.00386968866909282
Adcy1	110.388938159801	0.941285443677529	0.266433474901745	3.53290983433915	0.000411012623610286	0.00794280723483139
Ttc39aos1	84.1871700999605	0.938916936157676	0.323290828709963	2.90424859840368	0.00368135723174422	0.0411283074249183
Pdss1	50.9790853700865	0.932724250848552	0.290560597295712	3.21008512348042	0.00132695669513065	0.0190264484509934
Gga2	397.593963775305	0.930424279224421	0.314599473646852	2.95748835317141	0.003101564658663	0.0359543897640359
Smim1	1183.43023321659	0.926546233075701	0.158155494447036	5.85845111682787	4.67204092116885E-09	6.54394624231155E-07
Paqr3	264.539973597246	0.924487523233017	0.261568405469007	3.5344005770703	0.000408701162345704	0.00791619119935428
Ankrd39	118.971137981078	0.921359906980553	0.240014846700439	3.83876214178741	0.00012365614812305	0.00311863749760335
Tm7sf2	230.77877087739	0.92036238345393	0.222295133413305	4.14027230071084	0.000034689379301908	0.00113716750562618
D630045J12Rik	1162.07846795894	0.91675778653808	0.288235687169114	3.18058390181295	0.00146978571245244	0.0206208015353013
Ckb	3742.18880368406	0.91570427727897	0.288849819684772	3.17017430815189	0.00152347516424027	0.0211381710071802
Tmem150c	372.400870328926	0.914204557926801	0.167317269755947	5.46389837259645	4.65790266302836E-08	4.75555026102438E-06
Map3k6	308.235441076035	0.911797031215432	0.218036532131059	4.18185439982765	0.0000289141117984527	0.000980072733520352
Mtfp1	147.64996929425	0.909739203328981	0.257834968727579	3.52837789155816	0.000418114801003606	0.00801607426177501
Mthfd1l	283.749735265778	0.9081955430185	0.15693255006494	5.78717125696794	7.15815911572061E-09	9.19064247676007E-07
Kcnh2	490.474260718292	0.904827733426469	0.171409201443119	5.27875823356384	1.30062275207591E-07	0.0000115408138231322
B2m	42441.6620308424	0.903977066407599	0.286690695865106	3.15314406587139	0.00161522071106909	0.0220942377814358
Col7a1	222.03899193787	0.903762992659266	0.214855566470074	4.20637457761722	0.0000259499992160145	0.000901230710477487
1700019D03Rik	708.124255429691	0.902786649803586	0.214995607715906	4.19909345774414	0.0000267985704890164	0.000926902393158877
Car5b	556.596394584854	0.902290888461159	0.289240846698256	3.11951406158915	0.00181149614273372	0.0240983019050637
Kcnip1	140.309544973829	0.902023345283206	0.173076213059592	5.21171181953599	1.87106044000358E-07	0.0000151725992043927
Sec13	2495.65750682701	0.90066122101602	0.093341985284385	9.64904719212877	4.96145572303865E-22	2.10216878985148E-18
Bves	148.992081484401	0.900479388531638	0.230439334207456	3.90766355765015	0.0000931929534452967	0.00248338706759574
Nme1	1467.27870853174	0.898879715244241	0.215108153875937	4.17873380923843	0.0000293136537481397	0.000986098546906104
Mpi	1105.02870921451	0.897500272060495	0.15600606802213	5.75298309507538	8.76822564104062E-09	1.10898424003251E-06
Doc2b	666.291629288767	0.895957251802147	0.308335393763064	2.90578788528778	0.00366329689100387	0.0409535327894021
Rpn1	13912.6984613234	0.894389865083525	0.16780445978646	5.32995288815139	9.82382473113542E-08	8.99968548882611E-06
Ldlr	713.053837513201	0.891847608809787	0.215751080877629	4.13368779049422	0.0000356988347669201	0.00115904952419495
Cnot11	1426.90131362325	0.886681166834325	0.181201103761067	4.89335411556602	9.91318032890648E-07	0.0000602181291090706
Mvd	388.398796749872	0.884972735245708	0.247759066826346	3.57190857465565	0.000354389136102381	0.00708276778144239
Serinc3	43294.1937752657	0.880513018792302	0.238166348011992	3.69705051172035	0.000218118954885772	0.00487046119552578
Cd320	772.164649040708	0.876106469159078	0.208052369433115	4.21099010574225	0.0000254253883334793	0.000884824397280917
Nans	3826.04811914546	0.873857492133345	0.165050468064089	5.29448660390363	1.19351237522368E-07	0.0000106461303869952
Dhtkd1	189.944044080423	0.873694624827481	0.273513882261153	3.19433374863683	0.00140153984488953	0.0198938838284654
Prom2	7400.61265527621	0.871550566214105	0.268981785882415	3.24018432458138	0.00119452454874179	0.0177119877970918
Alg3	455.714012748358	0.868256073161283	0.226447358152998	3.83425128137131	0.000125947338730571	0.00315762647456466
Hs3st3a1	110.127517744248	0.866841202692318	0.242659820490648	3.57224859451227	0.000353929196448567	0.00708276778144239
Hoxa11os	116.576295577868	0.866500219538614	0.299998153183902	2.88835184597766	0.00387266415595963	0.042786122630511
Ly6c1	695.505641780111	0.856963256494708	0.210737132155288	4.0665033624128	0.0000477237969968384	0.00147058711182258
Cgref1	279.006744803211	0.854502022091225	0.197292733740833	4.33113782696992	0.0000148340786944677	0.00056346380786224
Sptssa	2518.06341172663	0.850632562440431	0.203278470276064	4.18456790473296	0.0000285709034758928	0.00097232865885428
Gm50321	275.100138354181	0.850556673596875	0.294611073028997	2.887049236989	0.00388873370961288	0.0428798041057379
Slc1a5	4782.49499820873	0.847283301016737	0.223844485950383	3.78514260657082	0.00015362046099076	0.00375152676206253
Ncdn	2286.65829740018	0.847215621260199	0.215218064752603	3.93654511406413	0.0000826630859609218	0.00226392745031763
Gcat	553.511359635835	0.845817791823214	0.191443959745905	4.41809599501508	0.0000099574196805517	0.000408615856527821
Acy1	285.748931056163	0.845519987115199	0.186440086346575	4.53507613992118	5.75827086330496E-06	0.000258177710558975
Shmt2	1340.57091077388	0.84111380121145	0.193152799070085	4.35465499470321	0.0000133276653702491	0.000515701535833292
Pdia6	28414.9525191809	0.840975395573925	0.27648385786069	3.04167990884177	0.00235261926610014	0.0293232564966294
Acta2	25855.212851502	0.83438991490378	0.184923566122295	4.5120799495721	6.41949800100068E-06	0.000279685481030744
Hdac6	677.790132347342	0.833777929325441	0.26601863338285	3.13428393613871	0.00172274071038855	0.0231906350751907
Tia1	313.280410166394	0.831789532673507	0.247645590487613	3.35878999919085	0.000782845332778983	0.0128937441204453
2310040G24Rik	91.6411200686722	0.829511128087146	0.259800439612161	3.19287807720983	0.00140862408511998	0.0199777079452832
Kyat3	386.282239591948	0.829133881572422	0.125637122299412	6.59943388066845	4.12730771317813E-11	1.07614786342989E-08
Slc38a10	7855.15706208583	0.823157243214834	0.211659278275844	3.88906760865951	0.000100630084246197	0.00265237739938499
Gm10053	1056.88296676989	0.82301209373362	0.213392334534118	3.85680252072051	0.000114879898101612	0.0029410642190727
Pdia3	32509.2460638968	0.821508399219227	0.18308061297498	4.48714031414946	7.21855364505262E-06	0.000304328475563064
Hhip	979.672996495094	0.819986884550226	0.244370213797623	3.35551077116667	0.000792185715331617	0.0129844908157062
Ptgs1	1762.75037005581	0.817265945149686	0.177332294109465	4.60866955595352	4.05253814072341E-06	0.000194018125449097
Dnajc3	20063.6830107398	0.816875476457091	0.243439792361508	3.35555444133814	0.000792060650821473	0.0129844908157062
Tubb6	527.60443138589	0.813506858811248	0.165464854926081	4.91649334944674	8.81081896916263E-07	0.000055101756416741
Wipf3	425.377652826769	0.812363195206339	0.217728687780063	3.73108019659285	0.000190660513256125	0.00436664105224973
Gm10282	172.339757898433	0.811182637897017	0.260668089944379	3.11193686219938	0.00185864245711428	0.0245903765520475
Sp140	239.66297647675	-0.809864044116864	0.211973333487094	-3.82059399073504	0.000133130657316114	0.00330835539617814
Ifitm1	271.165835912707	-0.812179999769829	0.24833310005417	-3.27052656127058	0.00107347460701612	0.0164237567577999
Rbm24	207.751794349404	-0.815738174120899	0.284154536792887	-2.87075541122003	0.00409492235372346	0.0447169742596039
Zfp455	67.0565937411061	-0.816062854722851	0.280120628923273	-2.91325511391157	0.00357682256837516	0.0401694304704206
Cyp2j9	89.6768933017492	-0.816275637420988	0.202070421868434	-4.03956021803358	0.0000535515180664366	0.00162069844319637
Pvt1	88.431887668297	-0.816897146312478	0.254457542117351	-3.21034754763032	0.00132574571954846	0.0190251807408191
Usp27x	65.2119987542622	-0.81984896500004	0.255621174965235	-3.20728110694093	0.00133995990412089	0.019196652962841
Rin2	1552.77474014022	-0.822130359666347	0.228961272190578	-3.59069615485906	0.00032979592211438	0.00672995664812083
Tfam	754.785414881533	-0.823761015201263	0.227000566311699	-3.62889409742767	0.000284637969808	0.00599260163019377
Ar	7202.80263940113	-0.824574729486938	0.161470626770626	-5.10665466517494	3.27912227433662E-07	0.000023851744337106
Fgd3	141.207538972074	-0.824968126330309	0.235399498051906	-3.50454496784186	0.000457388315967554	0.00849979953839705
5930430L01Rik	62.0658589105808	-0.829117609906733	0.279495910061745	-2.96647492882299	0.00301234919967412	0.035088174732699
Rtn4	5214.02791997393	-0.829695225873451	0.12388398450563	-6.69735663721522	2.12223256319276E-11	5.99459958016515E-09
Sh2d4a	1172.0530243208	-0.834967626581083	0.172075091817296	-4.85234450705757	1.22010437614968E-06	0.0000728110174893831
Tmprss13	2183.24005930816	-0.835048721121287	0.136216605627121	-6.13030046723634	8.77132604974567E-10	1.58145142437329E-07
Tnfrsf12a	265.211613912913	-0.837610989794648	0.209916425332638	-3.99021176388342	0.0000660143291190795	0.00189950908303932
C1qtnf7	189.089789649537	-0.837954385582531	0.281906523947701	-2.97245474793619	0.0029542875611274	0.0346500107861502
Ccdc14	83.7051738404495	-0.839150539231233	0.236243854319132	-3.55205235560397	0.000382238796235401	0.00754154030104491
4930415O20Rik	96.2657636755823	-0.841846234892748	0.267771439580766	-3.14389852857637	0.00166713237340517	0.0226217449675507
Etl4	1948.03103180329	-0.841887309041409	0.214994786996563	-3.91584987153603	0.0000900862962673578	0.00242699268185475
Cyp2s1	390.237060542115	-0.845626417187778	0.184967019023692	-4.57176864097844	0.0000048362475002253	0.000226214724452648
Zkscan4	91.4262488514595	-0.846471691513247	0.244863216262944	-3.45691649579687	0.000546394133568139	0.00971698612351818
Dars2	131.81815720402	-0.846861259010236	0.251660072548974	-3.36509979685169	0.000765159783551912	0.0127012027538078
Klc3	452.028650140024	-0.847859159926274	0.230248316994057	-3.68236854451431	0.000231077028462013	0.00507291901343808
4930523C07Rik	601.773652299238	-0.848786202777705	0.253423315248624	-3.34928221558854	0.000810212231754677	0.0132033431767099
Zfp300	39.9265825983404	-0.852028530427282	0.272493549142892	-3.12678422335968	0.0017672958476432	0.0236963054002032
Mdfic	911.929130587869	-0.852042558423244	0.122423878219119	-6.95977427620963	3.40818369136663E-12	1.20337285836004E-09
Zfp608	329.595777771779	-0.855924328813481	0.242482961776019	-3.52983286967642	0.000415822254054286	0.00800863288213199
Pik3ip1	1648.10003422484	-0.857556617531454	0.292453981068278	-2.9322788303273	0.00336484494812076	0.0381199145593253
Rdm1	378.246183017382	-0.861771398456606	0.18845089373013	-4.57292285220307	4.80967266602189E-06	0.000225801474636396
Parp14	1438.23518708105	-0.862693135723376	0.212408262936273	-4.0614857623604	0.0000487613925241745	0.00149440882549676
Fyb	203.205618792385	-0.864329129122816	0.256587559344075	-3.36855431078706	0.000755635081658216	0.0125855962485681
Sh3kbp1	623.04059406213	-0.869033473825866	0.249252036658316	-3.48656518709683	0.000489266127966199	0.00891720128233441
Cd14	285.024417912567	-0.871668179182748	0.200562770322029	-4.3461115828385	0.000013857209649166	0.000530139930325203
Arhgef3	2476.71533438545	-0.875736999256472	0.135593865916715	-6.45852961958005	1.05725172220221E-10	2.48865308165042E-08
Acad12	532.191996416145	-0.876849868127415	0.130718777966032	-6.70791053719361	1.97430902961128E-11	5.67128634472066E-09
Shc4	56.3941807390298	-0.88395865294886	0.271625244058416	-3.25433173935319	0.00113659468312605	0.0170328390936446
H1f2	3153.6060124358	-0.885423847819649	0.289722817489108	-3.0561067143182	0.00224231433607617	0.028254827782765
Rassf9	483.993628300671	-0.887018514647917	0.252296161957323	-3.51578283144062	0.000438459470906125	0.00823837152208093
Fbxw17	107.836652168012	-0.889588701960153	0.260234101799706	-3.41841709371679	0.000629865034229542	0.0109262564996134
Dsc2	1057.6824561274	-0.898750412041081	0.280353647051101	-3.20577392694757	0.00134699770535794	0.0192811799918973
Pak3	487.368997162611	-0.9002660397265	0.28635127561966	-3.14392187629804	0.0016669993696114	0.0226217449675507
Rab32	401.39433145302	-0.902041569007088	0.207546404442721	-4.34621631451118	0.0000138505982521446	0.000530139930325203
Vps41	2985.99196819083	-0.908854756997996	0.134877448417385	-6.7383744848546	1.60168329530171E-11	4.83242505707553E-09
Grb7	2024.91284903029	-0.909994426756827	0.173756409811698	-5.23718479072512	1.63044427660866E-07	0.0000136122017733811
Relb	421.063267987043	-0.919986827543147	0.182933452274689	-5.02907924222473	4.92840699494443E-07	0.000033680097479967
Gm45819	114.310685674997	-0.92373124401782	0.299760453928419	-3.08156473581535	0.00205915696170018	0.026721739806198
Stmn1	721.026706756226	-0.930705150915956	0.266147350366465	-3.4969544112855	0.000470602247184542	0.00868819922144185
Sowaha	250.89960194692	-0.931648536451667	0.174272359364475	-5.34593403021077	8.99519686114213E-08	0.0000084831009384576
Prxl2c	1431.52518379617	-0.934600738039373	0.159089755475024	-5.87467580956901	4.23671636080186E-09	6.08507363414152E-07
Palmd	289.451369376501	-0.940043531978295	0.199786493756013	-4.70524065118392	2.53566666949512E-06	0.000131823554339274
Zfp429	118.985140140107	-0.944471090412476	0.275790829887621	-3.42459207507852	0.000615723162961634	0.0107138358992544
Btc	81.8478252827234	-0.946453403999208	0.298939916399043	-3.16603220941503	0.00154533681200654	0.0213624537437902
Clu	114836.303686954	-0.948589268953542	0.314488221682928	-3.01629505829291	0.00255884128945083	0.0312444107879054
Gm47469	49.5587348699391	-0.950038592262318	0.284444569778211	-3.33997795423934	0.000837850406822583	0.0135365955146131
Ddx60	86.1365094105305	-0.951997977153947	0.271191426797087	-3.51042799692285	0.000447385953694455	0.00835975429240753
Nemp1	259.09786048204	-0.952371259626689	0.198536346762245	-4.79696174105183	1.61090354843465E-06	0.0000904026269499024
Vnn1	65.0684302406335	-0.953756797692734	0.331728632375035	-2.87511147549804	0.00403884874115992	0.0441900635669324
Foxq1	1328.4754906224	-0.957395776684248	0.267261512641068	-3.58224335117803	0.000340656231260491	0.00690603087009904
Spice1	143.806589761544	-0.95934276811418	0.207216912627301	-4.62965477069745	3.66275875027666E-06	0.000179411662715864
Bace2	1688.96350360044	-0.966237837647161	0.216856899868096	-4.4556471951544	8.36404846384721E-06	0.000349147520604144
Sord	11005.9982217583	-0.970086943532854	0.308450844804839	-3.14502929679651	0.00166070198466734	0.022588745775395
Clca3a2	779.809254100515	-0.971886414805055	0.323294604796506	-3.00619435148569	0.00264539856044808	0.0319559620830179
Pof1b	543.996674484028	-0.974388208391302	0.135454306841137	-7.19348266669795	6.31591742954643E-13	2.37871485768784E-10
Mapk11	187.337228297742	-0.975121134804304	0.280425947951102	-3.47728568603907	0.000506517803028793	0.00915188030461832
Vtcn1	1230.02595153374	-0.975350592961162	0.307755117731032	-3.16924248133409	0.00152836828504074	0.0211797102983405
Ms4a6b	64.0301427998611	-0.975495883155573	0.340803204175328	-2.86234363763119	0.00420520697146993	0.045510758462626
Zfp36l1	5715.50774469295	-0.977374650909066	0.125884100676789	-7.7640833564717	8.22378016357186E-15	4.35551956913175E-12
Tmem154	137.192859149068	-0.978948320901904	0.332300921758789	-2.94596932118203	0.00321944329924638	0.0368541080774491
Prkar2b	715.869725189388	-0.984623407278066	0.218470636477396	-4.50689128367115	6.57843171846136E-06	0.000282972743057064
H4c8	69.0370013750679	-0.985712528171445	0.347176394682987	-2.83922681169472	0.00452229998737935	0.047818693419517
Noxo1	96.959170435096	-0.991499704069605	0.324640904650313	-3.05414286945017	0.00225704565457505	0.0283982255038886
Ccdc28a	195.942079389268	-0.995871749287481	0.20997332556783	-4.74284886708514	2.10733486945774E-06	0.000113022504327753
Sox4	1748.56948388338	-1.01368491000416	0.183329962927458	-5.5292920688871	3.21525649333039E-08	3.49308763134381E-06
Dhrs3	1977.90479878836	-1.01626705424951	0.276018151913824	-3.68188485866972	0.000231515972153746	0.00507598020189093
Samd9l	762.524620199285	-1.02109367954454	0.226608404072331	-4.50598327861934	6.60662901335056E-06	0.000283466198780418
Edar	66.7129106262126	-1.03251785665162	0.269002726800753	-3.83831743615147	0.000123880268376769	0.00311964753112851
Pgr	174.567632397133	-1.03762132170506	0.305942748150928	-3.39155390338973	0.000694974911952808	0.0118734221852583
Ckap2l	102.297864090876	-1.04098468380725	0.259514668177206	-4.01127493532053	0.0000603917318115537	0.00177694283114967
D630023F18Rik	21.406467986261	-1.04397853109174	0.364245749212237	-2.86613785706374	0.00415513259524433	0.0451997350604627
Amot	1075.85298076367	-1.05300288356863	0.306830847259632	-3.43186773094429	0.000599439839701424	0.0104519613202261
Cytip	179.65853463033	-1.0538491855167	0.286582985906367	-3.67729152581658	0.000235723588041951	0.00513501718526347
Drc3	36.2008344584054	-1.05571919978654	0.314788793695319	-3.35373819186321	0.000797277601279569	0.0130301454064476
Plet1	4939.66382979242	-1.05753043653387	0.177319158163736	-5.96399423212548	2.46145431017019E-09	3.82722272007012E-07
Vsig10	890.299884606535	-1.07282651148746	0.184424767619192	-5.81714986190291	5.98594727817127E-09	7.92576831800365E-07
Tec	239.133262454625	-1.08705040802567	0.308303186360838	-3.52591363344972	0.000422024572760629	0.00804300269176941
Ch25h	33.0124898759604	-1.08730064540003	0.3823065084687	-2.84405476055098	0.00445433916967196	0.0473310060948099
Tmem140	301.371716187366	-1.0920275468464	0.239472138426713	-4.56014446616133	5.11184412388303E-06	0.000232891220998843
Cspg5	102.26201396599	-1.09730045078379	0.324497490252804	-3.38153755805297	0.000720813782981655	0.0121807904852331
Cpm	3552.00877718275	-1.1043999588971	0.225482789356975	-4.89793461419648	9.68492488582702E-07	0.0000592563563050528
H4c9	92.9051518219903	-1.1047527223824	0.304481591830618	-3.6283071030349	0.000285285786782986	0.00599878847940203
Slc4a11	29.5149527998138	-1.10523038032477	0.373482712204799	-2.95925445598327	0.00308384349578932	0.0358003297848306
Engase	385.324243061358	-1.1061492141785	0.229712447104862	-4.81536472280735	1.46931274593119E-06	0.0000830063747268063
Rasal1	162.612896132062	-1.10712765359522	0.349931786178816	-3.16383848888044	0.00155703175854648	0.021482996825967
1110002L01Rik	80.068960940705	-1.10715397027272	0.341598853790068	-3.24109392636643	0.00119071943870828	0.0176865145023908
Scara3	1408.90371222849	-1.11081626461966	0.238174524990409	-4.66387521782353	3.10309587494439E-06	0.00015559547008449
1810059H22Rik	105.170413698202	-1.11914162251586	0.341898903804886	-3.27331152589636	0.00106295253528489	0.0163326560000076
Sp100	628.575520193483	-1.12095179862981	0.228233959284164	-4.91141547097365	9.0421266427641E-07	0.0000561340521397678
Bbc3	185.741736534785	-1.12254129727064	0.24781124252111	-4.52982393312935	0.0000059032860294245	0.000262595516080542
BC016579	127.951100604451	-1.1256374404967	0.290855245079298	-3.87009503710278	0.000108792934223728	0.00281499641102861
Gm45767	32.4931111427543	-1.12620019092197	0.345832351179201	-3.25649172809285	0.00112798217118653	0.017001768406338
Slc34a2	522.275513621346	-1.12626842450836	0.252673320223222	-4.45740936761099	8.29560918702096E-06	0.000347145640744769
Sesn3	6007.594725817	-1.13810940261583	0.208603939776463	-5.45583848433259	4.87422842672495E-08	4.91716805810324E-06
Dio3os	51.9825519259598	-1.13964649277404	0.316494725309559	-3.60083881859127	0.000317192179405916	0.0065319235195279
Kcng2	192.19211006165	-1.14061196919293	0.312248412005243	-3.65289918327519	0.000259296055490933	0.0055486736722984
Krt19	19170.1671444539	-1.14594354157117	0.2054491494154	-5.57774780198368	2.43652553748893E-08	2.71672597430015E-06
Lum	1274.02379144234	-1.14672096813668	0.342828435012779	-3.3448828948332	0.000823173188273776	0.0133759723824199
Krt23	855.5382190059	-1.15841339249962	0.180891787933313	-6.40390260793198	1.51454744108829E-10	3.29440593137703E-08
Ddit4l	442.608659809047	-1.1588819623614	0.356733778560475	-3.24859049523662	0.00115978310984374	0.0173333369890932
Cxadr	1997.49550798401	-1.16220866221269	0.158054788226096	-7.35320122380705	1.93515273120576E-13	7.80880202106552E-11
Abca9	995.831111785347	-1.16501653885655	0.311744566125126	-3.73708691489733	0.000186164585947812	0.00431616607748772
Arid5a	175.044738757865	-1.16623409680923	0.28273407164167	-4.12484455813054	0.0000370985224371838	0.00120219074238124
Pik3ap1	4488.46903286403	-1.17149918417137	0.202028292620469	-5.79868873302886	6.68354551229677E-09	8.6467732322447E-07
Fam124a	389.324208396158	-1.17349716816104	0.381802457431741	-3.07357154287264	0.00211512965484313	0.0270954024113994
Gm44220	145.484537844002	-1.17517836715351	0.378831865253562	-3.10211065895138	0.00192146117182399	0.0252833260404293
H2bc6	78.5864131837181	-1.17826441582304	0.263615714865781	-4.46962889303829	7.83554292103157E-06	0.000329520549443283
Ddo	63.8509338877672	-1.17853978918379	0.318905806979541	-3.69557331158728	0.000219391161262503	0.00487958189117704
Tead2	1851.8626890632	-1.17951083098655	0.351601089343463	-3.3546848025671	0.000794554613921086	0.0130107358422556
Rad51b	35.3626940838573	-1.1806673573028	0.41652028054142	-2.83459752732349	0.00458834504390159	0.0482264956628453
Fos	222.730580148943	-1.18112674799916	0.268482910537479	-4.39926230550261	0.0000108619474478755	0.000440363490504369
Rhbdl3	122.861951069408	-1.18590548907373	0.262960727509971	-4.50981977538362	0.0000064882723525124	0.000281235907494578
Lrrc4	147.193222938481	-1.19070844255868	0.241690112253741	-4.92659145819171	8.36764548861798E-07	0.0000529159909481707
Gstt1	1067.32154921699	-1.19274687967432	0.260958920895783	-4.57063079345985	4.86258319374981E-06	0.000226404010900197
Gnb4	122.718811284176	-1.19428161207376	0.387715692876837	-3.08030248456603	0.00206790461410179	0.026732911822881
Tmem40	185.123898745088	-1.19884701105596	0.250753468300302	-4.78097878040204	1.74443776846513E-06	0.0000966167689540755
Dleu2	94.4691089268822	-1.19905598300536	0.377444758141404	-3.17677211603016	0.00148924005445683	0.0208247858440052
Cadps	545.768549032934	-1.19990397173273	0.199674982506091	-6.00928547318701	1.86342755909665E-09	3.04170587337423E-07
Kif9	61.8382513991668	-1.20445586570253	0.222685563622462	-5.40877390572362	6.34576791777326E-08	6.14560426688121E-06
Fn3k	92.6386431669247	-1.20532614485147	0.334181134058916	-3.6068048791736	0.000309990583996707	0.00640697611899536
9530026P05Rik	68.0950054154902	-1.20602002636518	0.364911658934549	-3.30496435736381	0.000949884789730099	0.014989429624158
Ppp1r14c	19.7212168340802	-1.21454495695387	0.400854966497153	-3.02988626426934	0.00244645848279639	0.0301546024483151
Slamf7	72.81710870042	-1.21700543306715	0.294318505319891	-4.13499460981702	0.0000354962966789165	0.00115468567392376
Cd44	1354.58169256538	-1.22018747920703	0.235198203736772	-5.18791155638515	2.12665555286984E-07	0.0000170012067500179
Fbp1	2033.15795630814	-1.22210496923823	0.269536488228909	-4.53409843419911	5.78500476537979E-06	0.000258691980906746
Marcks	3411.42349118319	-1.22521657783579	0.251107391424921	-4.87925333811657	1.06488209313161E-06	0.0000642264117949985
H2bc8	50.5417769648351	-1.23194933274121	0.333762592095999	-3.69109469399994	0.000223290983169606	0.00494575026560243
Slc43a2	1121.63335770423	-1.23572284604418	0.321485399994036	-3.84379149431701	0.000121147946826894	0.00306977891037833
Bid	251.685869100993	-1.25310405846136	0.278615198310301	-4.49761558615959	6.87198028515934E-06	0.000292628949429348
Tnfsf10	300.40117505066	-1.25656754707633	0.290537644488904	-4.3249732725231	0.0000152550357084504	0.00057178581874117
Gm39556	40.7670003708198	-1.27206170686745	0.409748146506103	-3.1044965491955	0.00190603151127814	0.0251349246206724
Casp4	80.726425229474	-1.28776141481581	0.300762544623495	-4.28165487304236	0.0000185508544152899	0.000673239926870159
Bex2	215.268585682445	-1.28785180233436	0.284558339769783	-4.52579180556182	6.01697933645282E-06	0.000266176104942977
Gm16485	36.3536552803191	-1.28993997134479	0.388223220505156	-3.32267598436363	0.000891584116502796	0.0142262387438958
Syt13	71.676503944894	-1.29260272149715	0.246157898099549	-5.25111211737113	1.51183617157822E-07	0.000012940706785812
Mylip	4676.19122826502	-1.29844792116391	0.321228374371597	-4.04213333801535	0.0000529670972756299	0.00160587900648904
Itgb6	418.941596944191	-1.30341843243117	0.243837078115088	-5.3454480446816	9.01936673311795E-08	0.0000084831009384576
Edn1	290.577524753451	-1.34989902421861	0.423568446029336	-3.1869678605028	0.0014377274996719	0.0202978607190558
Plekha5	175.783631320195	-1.35010666471939	0.305684812639098	-4.41666255206917	0.0000100236527695693	0.000410340258789033
Epyc	97.2137465757977	-1.37725138819786	0.410632244436837	-3.35397769380408	0.000796587841134607	0.0130301454064476
Il1r2	182.455431173597	-1.38085821704016	0.347742464404568	-3.97092204256554	0.0000715950056409591	0.0020324826727018
Gm49417	58.0269856450861	-1.38207315950858	0.393388116219814	-3.51325599967111	0.000442650766253038	0.00828661233400234
Dnah7b	83.7672083973934	-1.38645586133064	0.281619510529277	-4.92315272732679	8.51609362680584E-07	0.0000536545556829388
Cdsn	34.1089088433585	-1.38849359804538	0.354649390970618	-3.91511626241707	0.0000903606550773158	0.00242699268185475
Hcar2	50.3264578644157	-1.39947695998882	0.3670746313209	-3.81251342527505	0.000137560754777725	0.00340347397368304
Gm2675	13.7318410033133	-1.4141352332119	0.439819439964931	-3.21526313917514	0.00130324997127314	0.0188138675580385
Gm11545	26.9194526555432	-1.41477860847211	0.473059068782262	-2.99070179991265	0.00278337152690768	0.0331734041055073
Tmem45a	3079.19363424252	-1.41912250377581	0.220909705044381	-6.42399347502955	1.32744895477724E-10	2.99968065140863E-08
Inhbb	545.625014118247	-1.42719736339212	0.218954325991898	-6.51824236368335	7.11359889834008E-11	1.74726484245026E-08
Dnah11	119.935611878353	-1.43097208756026	0.486692691556224	-2.94019637522121	0.00328004292729317	0.0374596816251783
Gm15564	150.246847548219	-1.43172516840867	0.48540596868769	-2.94954174601393	0.00318245575322075	0.0365917639793658
Rassf10	143.677353496281	-1.45687320160115	0.216307989964678	-6.73517978618845	1.63727359879962E-11	4.83242505707553E-09
Bcl2l14	1538.86376142329	-1.4607904101809	0.155993192877847	-9.36444971239738	7.64476078022442E-21	2.15939009505406E-17
Chst7	132.904636067545	-1.48239677116724	0.243330758085555	-6.09210599938226	1.11434854299261E-09	1.92714072516722E-07
Rufy4	39.5895392919749	-1.48277967357464	0.452184672834947	-3.27914624854141	0.0010412166063122	0.0160715291837698
Gm43672	43.006844692802	-1.50970436469889	0.332612978695691	-4.53892199462285	5.65425464067599E-06	0.000255542153733804
Tmem92	34.7037754009939	-1.51492473460706	0.447896908503298	-3.38230674480286	0.000718798330003412	0.0121718555336266
Ripor2	114.143942282901	-1.52321600331483	0.315209962338615	-4.83238534725788	1.34906806939956E-06	0.0000788413987592542
Hal	47.2921026501567	-1.5234677694675	0.429910020062745	-3.54368983827163	0.000394569131741983	0.00770409866908194
Igfbp3	2252.2007354115	-1.53158755392865	0.235493196077398	-6.50374439448889	7.83449739902861E-11	1.89684374169624E-08
Gm12592	24.654331495001	-1.54324665832257	0.412064440344222	-3.74515854130341	0.000180279892957105	0.00422598011872339
Adgrg7	2201.30049513973	-1.55506075556402	0.289679216251733	-5.36821652476671	7.95190531939012E-08	7.57128603106875E-06
Egr1	983.376903459108	-1.56663620983182	0.254953942193015	-6.14478127443812	8.00737775977382E-10	1.47509824209399E-07
Gm35439	361.726044849146	-1.57320831686893	0.362309351842065	-4.3421686712484	0.0000141083152303747	0.000538530915595474
Hcar1	233.825323634503	-1.60073131193631	0.51689647468806	-3.09681220577549	0.00195613753688778	0.0256599218074103
Serpinb1a	783.862515700109	-1.61106602772414	0.308138085591327	-5.22838981306854	1.70992692111954E-07	0.0000139999234102096
Slc16a11	151.083944178432	-1.6129016926373	0.350293078997192	-4.60443494132018	4.13587282428168E-06	0.000197450063735002
Lce6a	19.5493934315123	-1.61679854435798	0.491710201443949	-3.28811267207821	0.00100861464786896	0.0157258519338391
Gm48508	19.7019685196148	-1.62328869149199	0.394900551111714	-4.11062655375423	0.0000394586940585518	0.00126417003195527
Mmp24	40.9922849794228	-1.63791289709371	0.414734138279771	-3.94930811311417	0.0000783774120960771	0.00217760718066281
Gkn3	51.8315082568868	-1.64225936893768	0.511391378102722	-3.21135521492466	0.00132110523367945	0.0189746538138977
2810404F17Rik	19.8187902533515	-1.65043898096736	0.547990347575382	-3.01180301490681	0.00259701063119944	0.031483645334455
AC147806.2	39.980889259803	-1.65761368303512	0.510698387213953	-3.24577818245719	0.00117130065115172	0.0174592818256107
Cst6	9.04068208764082	-1.6669681595466	0.548052057363178	-3.04162376028078	0.00235305810924098	0.0293232564966294
Car2	4802.62121171656	-1.67347542511824	0.222920573508631	-7.50704790849393	6.04756000770275E-14	2.69721176343542E-11
Neurl3	465.78735745633	-1.68965337748603	0.294412035615475	-5.73907712011085	9.51938666524201E-09	1.19507085335201E-06
Car8	431.858717538656	-1.69699636498287	0.348424641651408	-4.87048320388511	1.11325664760205E-06	0.0000666695182457933
Sfxn4	19.4492440745171	-1.70163541334564	0.505112533240179	-3.36882437351148	0.000754895130441624	0.0125855962485681
Gm16249	34.2377162739964	-1.70612533943415	0.330312251656884	-5.16518939541608	2.40195584053911E-07	0.0000187596071822382
Gm37691	17.6103961561036	-1.71766405621635	0.607139431578202	-2.82910970178867	0.0046677695837835	0.0488028124034317
Gm17017	31.02689760723	-1.72185610296714	0.603719366073601	-2.8520802871797	0.0043434128724798	0.0464390333123282
Gm973	111.566390444941	-1.72556789356829	0.506611670999174	-3.40609581726573	0.000658990466477236	0.0113386501785342
Abcg8	58.7691227210542	-1.72905557710719	0.559166811143737	-3.09219993506147	0.00198678984350903	0.0259615376004557
Nhlrc4	35.1300739575331	-1.73715618204449	0.486532242731642	-3.57048522065301	0.000356320559683492	0.00709742016157656
Cyp4x1	23.7299621025304	-1.74887830617193	0.445142382889743	-3.92880654234425	0.0000853684800077173	0.00231995400458227
Wscd1	102.471000068425	-1.78462300876292	0.390770294407739	-4.56693621368466	4.94904527728024E-06	0.000227497496066412
Cdc34b	12.4635006028112	-1.79075004276545	0.582594545449204	-3.07375010074065	0.00211386420714127	0.0270954024113994
Sectm1a	469.77855425437	-1.80091908818753	0.463266550049474	-3.88743605165364	0.000101308665618061	0.0026578626391562
Ypel1	37.453741208427	-1.81207347254884	0.51122374819269	-3.54457999839599	0.000393239151307866	0.00769586274407127
Alox8	25.2065036323975	-1.90537826293349	0.460392270278286	-4.13859742211088	0.0000349435487823433	0.00114328815591342
Gm37726	20.2647578115061	-1.9077607484064	0.499001149285721	-3.82315902706276	0.000131752743988671	0.00327892144657855
5730521K06Rik	9.85711627396494	-1.95743220930928	0.633925014351877	-3.08779771265306	0.00201645680352695	0.026288392235519
G0s2	594.279936881053	-1.96934544125501	0.447704380332916	-4.39876295110312	0.0000108869661624575	0.000440363490504369
Klhl38	23.9644637667911	-2.04212524913674	0.442634818255485	-4.61356668050919	0.0000039581719830518	0.00019003710699366
Pamr1	335.61588383263	-2.05661383389835	0.379129565858002	-5.42456726961944	5.8095108625482E-08	5.75787076599221E-06
A930001A20Rik	15.1022835541371	-2.07843394270886	0.649491629185857	-3.20009350284344	0.00137383010447338	0.0195661114374914
Igkv4-59	20.5550811864109	-2.10786291791687	0.694452724208456	-3.0352864125048	0.00240307363113954	0.0297496653765909
Dcdc2a	23.7218812693377	-2.13324746775713	0.661651609506612	-3.22412495806951	0.00126358249051783	0.0183506392881716
Gm5860	108.208664629112	-2.15902452674431	0.377244621861616	-5.72314196578873	1.04571810619113E-08	1.28426307708169E-06
A930038B10Rik	10.3686957764162	-2.18452082021302	0.662731154639748	-3.29623981748752	0.000979883307300117	0.0153201681661646
Nckap5	32.7802204540103	-2.18563188171504	0.465714878654175	-4.69306861750066	2.69137167187804E-06	0.000138642453176258
Olfm4	128.254603897148	-2.22719206340721	0.58741212246665	-3.7915323470936	0.000149720643006409	0.00366156631698792
Pgpep1l	8.48184082170069	-2.23629347854719	0.714452505473489	-3.1300799723071	0.00174758719720091	0.0234691821063083
Gsdmc4	31.9134059396707	-2.23779725635317	0.534376149614772	-4.1876817630547	0.0000281818301230166	0.000962954953477592
Galnt9	290.451546138024	-2.29543037589244	0.269501159822576	-8.51733023117087	1.63273440328335E-17	1.84477217778975E-14
Platr7	9.75924994489855	-2.36380707280371	0.771708780188176	-3.06308173949674	0.00219070211969078	0.0278529778878614
9530014B07Rik	306.865705358289	-2.38834946152377	0.363973791015298	-6.56187209211277	5.31363873568972E-11	1.344112676007E-08
Akr1c19	25.3729819805636	-2.39365196851759	0.63965166515837	-3.7421179352749	0.000182475837253418	0.00425978028894067
Gm33782	208.15392839148	-2.43119117974875	0.382826549999449	-6.35063367405487	2.14429785874114E-10	4.54269501374311E-08
Sectm1b	850.336947465891	-2.43955670622735	0.325210504181906	-7.50146958618159	6.31062735250577E-14	2.74237211205815E-11
Ifit3	842.463253910825	-2.46810927515286	0.392932708227902	-6.28125178553818	3.35857689341961E-10	6.8821516004072E-08
Gpr88	302.345602159205	-2.47123219459131	0.527763248557073	-4.6824635882619	2.83447548347651E-06	0.000144694850885421
Slc40a1	872.835869580979	-2.47279821339575	0.192854340386747	-12.8221029842359	1.23310019411521E-37	1.04492910449323E-33
H3f3aos	18.2580018404482	-2.50447638392593	0.771805860144965	-3.24495642395812	0.00117468597984434	0.0174943567543074
Gm34225	16.3182534179721	-2.52367830912528	0.498440718329723	-5.06314636087946	4.12392999842942E-07	0.0000287622903758773
1700016K19Rik	9.89868963852035	-2.54245048819329	0.83114309262936	-3.05898047007782	0.00222091627762532	0.0280477563883711
Abcg5	41.5660516782524	-2.58104294665254	0.471948390235528	-5.46890931308075	4.52813343029063E-08	4.67943935222961E-06
Ifit3b	305.292901618002	-2.69380829790666	0.45959304948971	-5.86129033260538	4.59284133243356E-09	0.0000006486622908507
Kcnk16	59.5249454507028	-2.73526625524385	0.6459621490936	-4.23440639530027	0.0000229156209278365	0.000814201139381494
Tmem213	23.891554903984	-2.74046531465056	0.699621060429351	-3.91707092546466	0.000089631384523168	0.00241890558104881
Dsc1	223.511481032713	-2.76664346062883	0.365416163850887	-7.57121259079771	3.69756369068565E-14	1.74073081749279E-11
Dsg1c	43.8937170488483	-2.79687176690472	0.405490100821923	-6.89750936270823	5.29221564612882E-12	1.83045858715492E-09
Ccdc148	83.8928057103612	-2.92524369380797	0.340026472801164	-8.60298808416177	7.76670419374829E-18	9.40215019111758E-15
Spns3	32.313556684151	-2.94311027428615	0.635579396915536	-4.63059420832243	3.64617837624511E-06	0.000179195145740649
Il4i1	663.679014033151	-2.98801677095911	0.772704149010975	-3.86696095107504	0.000110200065132487	0.00284272557665964
Stab2	8.459657307415	-3.0251093020983	0.938795543194516	-3.22233027630757	0.00127152472586195	0.0184186333794088
Gm14434	34.7877972346027	-3.29442018658122	0.922250027449237	-3.57215515156226	0.000354055539635419	0.00708276778144239
Egr3	21.6715068074996	-3.3569596292131	0.885336099925589	-3.79173472028899	0.000149598665699675	0.00366156631698792
Cxcl15	1379.3821336971	-3.42197330461732	0.690671275425169	-4.95456149166011	7.24935888956721E-07	0.0000465386872956004
Ighv1-80	12.4027855663514	-3.93287817814634	1.36760899619237	-2.87573289521791	0.00403090655062423	0.044131656472855
Gm43085	131.486972917092	-4.024484111622	0.779789311606315	-5.16098906681835	2.45648527921224E-07	0.0000190974828037106
Ifit1bl1	669.01209816748	-4.0508457995013	0.758687689022439	-5.33927973013609	9.33165688541487E-08	8.59526743989191E-06
Cxcl5	63.659928358789	-4.09939168682987	1.30298377342189	-3.14615712831485	0.00165431103517906	0.0225379931062819
Sap25	9.46711161731971	-5.70216611724851	1.47200849904387	-3.87373178955984	0.000107181368834577	0.00278569311501531
Stard9	53.8401133761526	-6.75905099184678	1.96776889710124	-3.43488048916906	0.000592815205672411	0.0103684541854861

## Sheet: E2 vs Ctl
	baseMean	log2FoldChange	lfcSE	stat	pvalue	padj
Aqp8	1011.47690224977	9.25891696067941	0.712664492416472	12.9919717611925	1.35880584859253E-38	9.19911559497144E-35
Igkv3-5	40.4397361575608	7.30429970616162	1.73803350569609	4.20262306924643	0.0000263839719896229	0.00165900455451777
Klk1b24	30.2634714183396	7.27233281631477	1.17061445254146	6.2124064849244	5.21792344006444E-10	1.17655974173557E-07
Cela2a	17.6681920398547	7.16131350145149	1.10563080745684	6.4771291222645	9.34841910407332E-11	2.53155189338306E-08
Zscan4c	9.10005970086053	7.03250782436455	1.18480787276387	5.93556810857395	2.92829727647034E-09	5.33463291627367E-07
Pate7	6.19888639867942	7.00803222621194	1.95698377662733	3.58103746689693	0.000342232568218178	0.013341158273534
Igkv13-85	11.7561717185743	6.67586948232865	2.11886270748306	3.15068525145677	0.0016288792167962	0.0429086081622968
C86187	4.31868159463552	6.50322929979304	1.58996479815243	4.09017187509429	0.0000431053638384792	0.00241176291889673
Olfr566	16.5527025220097	6.41937808522045	1.34665195268684	4.76691699916411	1.87066327820054E-06	0.000173484799909831
Adgrd2-ps	5.51799494962858	6.38808680761882	1.2847345587982	4.97230090361586	6.61629054534072E-07	0.0000726361410680379
Zscan4-ps2	6.10592915760183	6.30669157665566	1.20634506756492	5.2279333220851	1.71415302925908E-07	0.0000227545411923215
Gm20789	2.9076278407659	5.88528087580112	1.46556262030006	4.01571437090568	0.0000592659993332834	0.00315102734675127
Dupd1	188.551117029845	5.86126028325805	0.637429024357637	9.1951575144616	3.74445594082969E-20	5.43213572558936E-17
5330411J11Rik	4.3403963656577	5.83752170380845	1.43269464960243	4.07450513298725	0.0000461122962506601	0.00255188211675997
9230019H11Rik	16.910290117354	5.70045406777078	1.10433047534003	5.16190958690655	2.44443353772453E-07	0.0000306459537970279
Olfr1020	4.92969048123743	5.69896405821645	1.27623305969989	4.46545716309574	7.98979581180281E-06	0.000610047943374869
4933402N03Rik	4.42607638024971	5.63941214005498	1.48666120098374	3.79334049770271	0.000148634119342509	0.00673830125858561
Gm27509	2.94635404076081	5.56153407581326	1.70524035769918	3.2614370465154	0.00110849043389769	0.0321943276320632
Gm10645	16.7384751465458	5.55513483714365	1.20494286115855	4.61028901553256	4.02109552141459E-06	0.000333340612407879
Gm14161	3.40124579677905	5.44685179337904	1.40487814295761	3.87709910691052	0.000105709306317395	0.00512400002698401
1700019N19Rik	45.8199790683628	5.41072061890451	0.676689857531819	7.99586480967774	1.28667502511759E-15	8.71078992004608E-13
Cdh10	3.23558563651649	5.19870844747345	1.61228542599973	3.22443431146808	0.00126221810601767	0.0353595168734055
Gm43802	7.20825313012136	4.96077128431428	1.52220622367971	3.25893509509004	0.00111831249341467	0.03235459649751
Gpx3	102534.675000901	4.92846398699476	0.212835401847043	23.1562228098532	1.25835125954073E-118	2.55571140812722E-114
Tex45	4.49583327839857	4.91260979509277	1.42745262881193	3.44152211844783	0.000578451177765055	0.0200092315265718
Gm48140	3.30590995159743	4.90221370624352	1.56274035771696	3.13693422073343	0.00170724425375876	0.0442540841836539
Gm9316	3.88118891623025	4.82038479188817	1.43691912290015	3.3546667415485	0.000794606486748972	0.025541734416196
Gm15941	19.4221999317345	4.6646293229227	1.06982310626792	4.36018748856086	0.0000129951051725842	0.000926072231772582
4930597O21Rik	8.27660446782287	4.64620773407908	1.47211500866727	3.15614453131986	0.00159869620682244	0.0422230428615914
Gm29791	11.319109405179	4.64520692019709	1.1651507946261	3.98678603801473	0.0000669743721769615	0.00347889897420483
1700045H11Rik	4.46337232583633	4.63842667182204	1.4035585172154	3.30476187129303	0.000950571268252416	0.0292074167295107
Igkv12-44	62.2625316955868	4.39760991965387	1.31091947596772	3.3545995770698	0.000794799416594579	0.025541734416196
Defb43	20.8137437459195	4.36918598932139	1.21809465275991	3.58690187123132	0.000334630179375384	0.0130950654009905
Got1l1	18.4414929740656	4.3566578791179	0.90657326112832	4.80563244684231	1.54263073876685E-06	0.000147786935397899
Gm12248	5.78603834425261	4.29679474956895	0.872027296932563	4.92736266936061	8.33469650783222E-07	0.0000881654614969127
BB123696	1734.31574930343	4.20688063400188	1.02236238148768	4.1148625088105	0.000038741026729523	0.00222663848526817
Greb1	1015.1638218833	4.15678237353227	0.397020237732401	10.4699508450096	1.18704628534896E-25	3.44413000791964E-22
Slc9a3	285.334206451332	4.09538346555574	0.850386541807821	4.81590813613942	1.46531928873814E-06	0.000142543243909123
Psg26	5.43926965894708	4.09302426762229	1.02485886909012	3.99374430086761	0.0000650380007525373	0.00340443761671142
Ighv1-72	29.3495368329235	4.07126883210236	0.830972603502999	4.89940199585373	9.61287848212728E-07	0.000099611001006125
A630072L19Rik	14.8710588152124	4.00983544299306	0.770804854909593	5.2021408758036	1.9700579580318E-07	0.0000251647025959911
Gm7666	62.7037386044801	3.99545825073313	1.0009125395559	3.99181556113374	0.0000655693622281586	0.00342342865515142
Igkv6-20	8.81491757823909	3.96614676076166	1.12327061245713	3.53089159172944	0.000414161455917395	0.0152384405247868
Scgb3a1	2.850812653945	3.91480757783295	1.22531313649172	3.19494459109588	0.0013985768866858	0.0379747280328725
Fam50b	5.04690790005791	3.80595327839696	1.16911183838634	3.25542275206974	0.0011322369246137	0.0324973056404371
Igkv3-4	11.4857798628918	3.74358164391813	1.16351543933812	3.21747483303505	0.00129324372247137	0.0359312995942455
Olfr5	14.8011447625638	3.73139346928489	0.713335033047194	5.23091296013499	1.68674920202588E-07	0.0000225380765086484
Slc2a3	1572.19307654398	3.7216445944702	0.411557219866891	9.04283636592231	1.52658293455616E-19	1.84896696305836E-16
Cdcp3	146147.212797173	3.63778453942298	0.730813219634574	4.97772131330899	6.43371993377818E-07	0.0000710156803559972
Cyp3a57	951.777637886565	3.62198866387848	0.157969760874439	22.9283670737299	2.42250709291664E-116	2.46005595285684E-112
Atp4a	295.557573428673	3.60139686709477	0.372036482959312	9.68022501032149	3.65909772833168E-22	6.7560249874924E-19
Gm11755	26.0427878157692	3.53585891925574	0.536713446604402	6.58798273385153	4.4584247844523E-11	1.29358010531752E-08
Gm19439	38.5502947392633	3.49241566700387	0.517513085916135	6.74845866133292	1.49423958634028E-11	4.817143809297E-09
Slco1a6	95.4829739654854	3.43403537505583	0.658123944791889	5.2179158686313	1.80947615331596E-07	0.0000234079367349345
Gm42733	7.01411508444557	3.40224460626778	1.09112138438195	3.11811742943241	0.00182010268415559	0.0465229727657199
Gm11775	31.0692342177944	3.4013459254544	0.500086016774246	6.80152176098511	1.03519758251786E-11	3.50414381682294E-09
Ccn5	171.856483013176	3.3649751648375	0.567297102306625	5.93159237224294	3.00010698979996E-09	5.39222769582629E-07
Vmn2r102	29.374634848601	3.26001878997994	0.619788944766407	5.25988534888858	1.44145249179095E-07	0.0000196482551062243
Col10a1	6.81403265043544	3.25332328623198	0.940370335574434	3.45961921932029	0.000540939753589554	0.0189096151383887
Spsb1	782.337737883974	3.24324091697624	0.384458805551596	8.43586066996972	3.28774278833328E-17	2.80481152712082E-14
4930579D07Rik	17.0846735885697	3.13842538136314	0.560852911111253	5.59580831121083	2.19596225640967E-08	3.45736383160314E-06
Anpep	10542.052663197	3.12949287683136	0.518601206658411	6.03448822843307	1.59467254185392E-09	3.08455231667172E-07
4931420L22Rik	10.6831995697083	3.1232459145817	0.723363651161441	4.31767052376351	0.0000157684575567961	0.00110433576889148
Ncald	3269.4560924604	3.01144520582531	0.244592089693381	12.312112013109	7.79561101138243E-35	3.95822149102943E-31
Mettl7a3	31.2274704178719	3.00222050551999	0.575577269690766	5.21601644751009	1.82811950228456E-07	0.0000234994348679743
Adamtsl2	21.5186442573798	2.98754982376462	0.653874342921256	4.56899686630525	4.90064109098319E-06	0.000398128082231474
Dio2	177.781800841593	2.90919357462346	0.393109227331393	7.40047135085687	1.35701945675459E-13	6.89026629167146E-11
Hp	489.217471032701	2.85641991540368	0.747287645597146	3.82238343191283	0.000132167962535755	0.00614263459748553
Aox2	26.8808345162935	2.83559438434724	0.441419412052154	6.42380988902277	1.32905172128617E-10	3.34525924759505E-08
Gm15473	48.2861499413663	2.7814857258163	0.451419558124353	6.16164203733964	7.19944524696543E-10	1.53916561016703E-07
Gnat2	39.6453223709143	2.76666737041702	0.707322853376624	3.91146328329345	0.0000917386045361601	0.00457791414773811
Ms4a5	3853.99292545422	2.74441314227995	0.387545271968144	7.08152915488424	1.42572364738164E-12	6.29487984311329E-10
Rasd1	798.577270582815	2.71460580888812	0.3515022042699	7.72286994480329	1.13739211216674E-14	6.79424523473718E-12
Spp1	219.706878567607	2.69007693960423	0.758349583720765	3.54727819115512	0.000389233352293033	0.0146939207900957
Axdnd1	9.18010796166424	2.67243533223427	0.632416632393765	4.22575118260065	0.0000238145017142691	0.00153060927157217
Nfil3	913.63985675864	2.61287619513977	0.397296329665609	6.576643175483	4.81187649451971E-11	1.37646776906613E-08
Gm15821	13.9348497389676	2.60221473767962	0.69993373407366	3.71780157320688	0.000200964017058918	0.00868421103503539
Gm10936	15.5274639220596	2.59358605231262	0.789329739912488	3.2858080991604	0.00101690263540598	0.0304890025887977
Gm43361	14.015645151796	2.58887395010066	0.62921468966629	4.11445249549673	0.0000388099470105826	0.00222663848526817
Gal	55.1958719474805	2.5860400789516	0.482771955613523	5.35664934319802	8.47794284447061E-08	0.0000123875553360574
Mcm10	24.6708876491098	2.54909845481702	0.704516622434366	3.6182232947307	0.000296632418764652	0.011812949853157
Rian	20.0249712842699	2.52900378322493	0.77386202670599	3.26802930748502	0.00108299150525027	0.0315574712648967
Rab44	63.8446430409237	2.49734994555959	0.503647017760592	4.95853218125617	7.10277743309634E-07	0.0000775577471323584
9130230L23Rik	52.3931559103612	2.49198145337635	0.443153984010103	5.62328568238606	1.87359170491484E-08	2.97286308803285E-06
Gm44974	6.59951778311891	2.47944573164983	0.755125380521288	3.28348880279747	0.00102530717716144	0.0304890025887977
Gm13496	15.1670932003864	2.47819350660597	0.561084525300312	4.41679175749777	0.0000100176655437658	0.000756352368750499
Psg25	47.3172759469286	2.45630917266707	0.379919204756417	6.46534616285566	1.01067176618723E-10	2.70088731200824E-08
Lrrc74b	51.3488347647368	2.45238773509107	0.485466041068655	5.05161541205362	4.38089100836918E-07	0.000050554486579533
Ramp3	28.2112954281852	2.40082104298827	0.677680312634272	3.54270442600852	0.000396046328561691	0.0148957424686814
Hal	47.2921026501567	2.36899167057453	0.362378302532067	6.53734413462821	6.26208492057362E-11	1.76642978801181E-08
Rbm20	25.973194061376	2.36716645732526	0.558442568786846	4.23887180102989	0.0000224645890849449	0.00147655600102017
Gsta2	109.269340425809	2.34237638083389	0.403026789580305	5.81196198712531	6.17448632044331E-09	1.04503180973503E-06
Vtcn1	1230.02595153374	2.33255430263665	0.305261170799466	7.6411759036624	2.15246751280836E-14	1.24904614814679E-11
Gm15860	16.3149116705569	2.33086256144592	0.68951594694035	3.38043314558403	0.00072371678962391	0.0239003056866042
Soat1	2738.79799712767	2.32917672233327	0.344921097149991	6.75278126382746	1.45037522917355E-11	4.75114853298624E-09
Slc17a9	213.442569368944	2.32743038408259	0.28995354671102	8.02690779431025	9.99601552731743E-16	7.00065777102817E-13
Derl3	2423.34856407727	2.31094671137981	0.380106554451304	6.07973391754779	1.20382145483444E-09	2.46965795431187E-07
Selenbp2	61.9374720248953	2.27815584968261	0.485113398664006	4.69613054588187	2.65136126007469E-06	0.000236180470140864
Mycl	5086.25151710713	2.23690201135525	0.253846138465155	8.81203876048841	1.22890116734745E-18	1.31363066888562E-15
Morrbid	63.2627126537548	2.20239614499642	0.451564136085998	4.87726098907241	1.07569067964269E-06	0.000109785315093181
9530014B07Rik	306.865705358289	2.17676238145137	0.334909381879929	6.49955629559454	8.05572524215563E-11	2.21096999551596E-08
Pcp4l1	2647.37539320086	2.12588008508271	0.385383702235219	5.51626878031594	3.46272547234811E-08	5.24835480174553E-06
Gm36200	13.8289582238289	2.11659871765525	0.597857468702673	3.54030655876589	0.000399662499841521	0.0149487023421387
Ccl7	23.8984340573021	2.11023064531077	0.56910008550837	3.70801322833352	0.000208891746455997	0.00895061470574114
Gm50149	15.68944341095	2.09365875191525	0.637486314083889	3.28424109766808	0.0010225740327795	0.0304890025887977
Fam107a	70.4506384270319	2.05483760827681	0.405026168782143	5.07334529631856	3.90882274684223E-07	0.0000466989352872739
Fabp5	2200.43666204908	2.03625012284498	0.229432784953869	8.8751488731412	6.9839931234151E-19	7.88027224092003E-16
Tmem213	23.891554903984	2.03484566994287	0.532493157315821	3.82135552727113	0.000132720156321923	0.00615421546780425
Aldh1a2	571.145361183915	2.02939663790768	0.357004674264311	5.68450999161204	1.31188253249286E-08	2.13154673879439E-06
Pgr	174.567632397133	2.01848645178543	0.291000540310823	6.93636668038296	4.02312552728646E-12	1.5416920652677E-09
Spon1	805.048665592085	1.99140110517162	0.191250267655732	10.412540225859	2.17343399655253E-25	4.90471605222021E-22
Gm16485	36.3536552803191	1.9824079549643	0.322112613479562	6.15439405973492	7.53650820356333E-10	1.59444251681637E-07
Gas6	19336.0356040083	1.97776485479292	0.163030616626561	12.1312480791458	7.21414704043669E-34	2.93038652782538E-30
BC021767	84.8944752219188	1.96236696068656	0.276491062005107	7.09739745818734	1.27128063699994E-12	5.73771327499306E-10
Arsi	32.7666288016094	1.95020791826195	0.598669784494994	3.25756864430204	0.00112371076466695	0.0324184170886163
Rxfp1	16.0481939600351	1.93658360421275	0.57839034306324	3.34822949144745	0.000813296340571249	0.0259717746493743
Bsnd	61.6805044632668	1.91778923318427	0.584520120845076	3.28096358840754	0.00103453098628653	0.0307183104261397
Mboat2	587.36789060854	1.8942307981077	0.325827654800332	5.81359737333681	6.11443777510117E-09	1.04356496817063E-06
Memo1	1616.02896763591	1.84718423325422	0.319443341538282	5.78250973821866	7.35943074660187E-09	1.21520356474377E-06
Ighv11-2	68.468263488129	1.83480801268867	0.56879120731687	3.22580234906218	0.00125620075075747	0.0352758640608198
Hsd11b2	53.1699689711569	1.82510086110166	0.418862689805095	4.3572772307577	0.00001316904220218	0.000931927690335454
Lcmt1	2254.65701048611	1.81082576953747	0.200282905044856	9.04133964469864	1.54763359783319E-19	1.84896696305836E-16
Mgl2	177.029262383858	1.81049841247222	0.419534099088611	4.31549763512745	0.0000159243756877232	0.0011076166788276
Gm9869	12.7190676636403	1.79968268177073	0.56372482016265	3.19248437784144	0.00141054574549329	0.0381467164992925
Ighv7-3	18.6485050010904	1.79601711089797	0.521926708903029	3.44112895596547	0.000579292375067661	0.0200092315265718
Col6a2	3077.30402806343	1.78662985877972	0.24400689251888	7.32204668620776	2.44217152371547E-13	1.18096437253955E-10
Gm28286	49.094674357365	1.78375214022579	0.339042079214174	5.26115266978111	1.43155104290701E-07	0.0000196451362712442
Creld2	7974.18068653834	1.78161058431438	0.404731246926511	4.40195956661057	0.0000107277552183177	0.000798097833274843
Isyna1	1562.3924647994	1.76901246866356	0.169468142810107	10.4386136493263	1.65205677913937E-25	4.19415914804007E-22
Fkbp11	2065.76648167611	1.76425353626282	0.304560178732098	5.79279124279317	6.92261340617878E-09	1.16196924197926E-06
AI593442	31.474778372409	1.76057756188504	0.470266333968601	3.74378822108621	0.000181266453031964	0.00794805430850172
Adam12	45.5134463745487	1.76037068951703	0.494310120368184	3.56126774868746	0.000369068486518236	0.0140370429984745
1810028F09Rik	663.384641514504	1.75739887341652	0.254792946448758	6.89736077042443	5.29775221783383E-12	1.95631540989464E-09
Sectm1b	850.336947465891	1.75587259983428	0.316792944568244	5.54265058594455	2.97926996702493E-08	4.54954684438167E-06
Stat5a	8693.69513188572	1.74566853259246	0.216426553375354	8.06587040900154	7.27159116751043E-16	5.2745005932906E-13
Zbtb8a	1095.6307144754	1.73498508751125	0.160987325573514	10.7771533027858	4.41332849762284E-27	1.49391169644533E-23
Hs3st6	82.3968953430897	1.73318242258026	0.538857836921409	3.21640014086507	0.0012980970048048	0.0360168718136412
Gm45137	12.5137010839024	1.72929017133335	0.514674752893809	3.35996697255936	0.000779517907498892	0.0253276427580129
Chst8	19.2791496873527	1.70192339080117	0.402600369246099	4.22732694952108	0.0000236483922824589	0.00152475824525949
Ifi205	104.032239969004	1.69434163683032	0.376312695879632	4.50248332140319	0.0000067164027144543	0.000518669730534475
BC049987	506.54436557133	1.69333745462744	0.364869776753679	4.64093647244068	3.46833750116128E-06	0.00029473612823676
Siglec1	133.185236589127	1.69269772191191	0.426229320414953	3.97133102026861	0.0000714721878719711	0.00368426430375567
Plppr3	38.7898582413582	1.68807088367498	0.402094250484494	4.19819701883571	0.0000269048511893952	0.00168134623894343
Psen2	2457.89672809584	1.65608855988703	0.191615125862611	8.64278617062022	5.48585315037023E-18	5.06443988563724E-15
A830008E24Rik	152.459016436519	1.64206901733138	0.34062297851728	4.82078168795085	1.42996780579025E-06	0.000140983719104855
Tiparp	719.837111060583	1.63910999993674	0.24141428390278	6.78961482079008	1.12433318077866E-11	3.74347654124828E-09
Meg3	77.3407369689632	1.63086114118006	0.522374010599732	3.12201814808452	0.00179615866030212	0.0461188146532693
Cadps	545.768549032934	1.60697331838298	0.193816332988294	8.29121722409247	1.12095353848462E-16	9.10662654664905E-14
Zbtb8b	348.135087959144	1.60564665538193	0.376446800301651	4.26526843659001	0.0000199662000139469	0.00132955253207627
P2ry14	28.5650366973769	1.60553017445977	0.493588676759434	3.252769461813	0.00114286178398079	0.0327383960968262
Mrps18a	2513.98636586318	1.58049164788796	0.257951932782686	6.12707813753604	8.95075220281364E-10	1.85499772693005E-07
Gng12	5194.50073550606	1.57725247645961	0.194876064111927	8.09361828835845	5.7917996433745E-16	4.52428656757447E-13
Gm15848	107.45394983572	1.57538425612964	0.467710531232706	3.36828903975613	0.000756362559635634	0.024737075018035
Card14	411.698935650739	1.55386780382795	0.433834504490609	3.58170635978446	0.000341357347857918	0.0133326302596045
Gm11769	20.6499376115945	1.53275550807273	0.476154288973216	3.21903119129302	0.00128624493239598	0.0357858007903594
Sh3d19	4962.14444558506	1.53051618470123	0.262414819337839	5.83243045710311	5.46257744413426E-09	9.4021142279972E-07
Wars	24267.5698622957	1.52863362002442	0.247260535278812	6.18227902119813	6.31827212487536E-10	1.37031894084902E-07
Qpct	125.079802655013	1.5239056300875	0.282375585355995	5.39673296530326	6.78652764076752E-08	0.0000100609033856926
Glul	33716.6847754401	1.50528709557141	0.159209901109714	9.45473293481976	3.23847606061098E-21	5.48112073258408E-18
4930526L06Rik	108.601329730277	1.4804695089432	0.305504725497684	4.84597908111384	1.25988791827298E-06	0.000126674869406556
Fasn	9079.81972069611	1.4623926370007	0.242126304574858	6.0397924941219	1.54312546460521E-09	3.01354597943575E-07
Car12	180.422717442331	1.46221539891585	0.235229071038133	6.21613388371883	5.09553315360234E-10	1.16281211628835E-07
Tagap	448.670264715071	1.4596460032013	0.243707091149055	5.98934563749955	2.10686988412107E-09	3.96208586541656E-07
Tuba8	60.0939481158581	1.45568272778058	0.411027220402548	3.54157256630091	0.000397749435201668	0.0149219538822529
Gm49883	65.1047084161308	1.44501464314224	0.404766718263747	3.56999372216335	0.000356989783106246	0.0136801179148827
F13a1	552.629177555339	1.44443227921692	0.435692064418147	3.3152595541209	0.000915580693506063	0.0282605530168817
Adamts4	41.8239174328317	1.44128161328551	0.373720799072451	3.85657318742407	0.000114987681079698	0.00549505835936158
Hsp90b1	49951.6736043988	1.43729125446811	0.287615528510926	4.99726583578228	5.81488829227364E-07	0.0000652488294011479
Gsr	2549.3309063037	1.43504427581312	0.164759711869302	8.70992222268206	3.04083370296947E-18	3.08796662536549E-15
Ldlr	713.053837513201	1.42897100289776	0.215123040179507	6.64257534527857	3.08248997021258E-11	9.34408526791305E-09
Bmp8b	51.8893021473593	1.42833308684424	0.41344146005756	3.45474081541165	0.000550822061205124	0.019189015545585
Tenm4	181.233950705592	1.42271012247436	0.254715765689187	5.58548120735642	2.33053989913261E-08	3.64102041164487E-06
Hyou1	17923.5730006689	1.40846930336734	0.269060165661116	5.23477453418848	1.65186379044545E-07	0.0000222181149562564
Cyp2s1	390.237060542115	1.38195281118585	0.17861723572557	7.73695105946607	1.01829233494733E-14	6.26712646144859E-12
Pdia4	15103.5283765896	1.3704391416899	0.312705070893854	4.38252931995172	0.0000117309372489798	0.000852914301887312
Aff4	10881.1101704451	1.3671994721618	0.261750019538624	5.22330227356508	1.75760127282394E-07	0.0000229967586627215
Minar1	73.8922815274859	1.36533478047581	0.287444982425453	4.7498995075689	2.03517758126363E-06	0.000187033740612961
Gfra1	347.734531828047	1.36157066686367	0.217437742356053	6.26188743550376	3.80345461634214E-10	8.98234456487312E-08
Msr1	41.6648931239053	1.35811955368798	0.365093750130215	3.71992002931739	0.000199285868614043	0.00863005541908575
Hspa5	69269.3652398663	1.35777446609315	0.291876757595728	4.65187593996016	3.28928954649933E-06	0.000281879623162031
Zmat3	1494.63253891412	1.35560804129874	0.160713870883978	8.43491625111419	3.31440062289018E-17	2.80481152712082E-14
Qsox1	16879.6389706633	1.32097409743559	0.409151178987496	3.22857213977613	0.00124409876025568	0.0350939525288789
Col6a1	2927.39968873018	1.30883097453847	0.196579213627512	6.65803342269193	2.7751567757337E-11	8.53991425987145E-09
Sdf2l1	6691.29664004047	1.28585273747557	0.317124955466867	4.05471948930212	0.0000501945003621766	0.0027627379467637
Phyhip	32.1282886965129	1.28089311543407	0.34417183503145	3.72166744939203	0.000197911556957713	0.00858885410643409
Oxtr	43.275709378988	1.27965826721632	0.352264762115643	3.632660444181	0.000280514047064857	0.0113265214629965
Aff3	223.631370667342	1.25852364343088	0.276238910637408	4.55592458182992	5.21556487842364E-06	0.000417039853073953
Ngef	707.085246308359	1.25653872928042	0.166498156481754	7.54686271507232	4.45868142571646E-14	2.44745458800814E-11
Sec16b	46.263220807718	1.24538056915385	0.386787086462695	3.21980907000617	0.00128276000743849	0.0357377993841917
Col5a1	1058.91782711715	1.24322913269445	0.301528534240755	4.12308949739993	0.0000373824368124984	0.00218171635535012
Ednrb	161.176616398936	1.23970149001208	0.356628175543707	3.47617371544484	0.000508622714780334	0.0180596631769031
Cyp7b1	350.723559747903	1.237293765434	0.234295141380334	5.28091943411446	1.28537206812862E-07	0.0000180040735887533
Calr	53313.2287128896	1.21542271325322	0.276856276656459	4.39008545492144	0.0000113306124720662	0.000833785287346608
Tmem125	325.632115476246	1.20653193711806	0.187838898618852	6.42322727608333	1.33415066004529E-10	3.34525924759505E-08
Gale	817.722654874719	1.19994693903213	0.215103722167869	5.57845734578078	2.42660960499952E-08	3.76217107462139E-06
Adamts2	433.828253432674	1.19829998897289	0.258455632487909	4.63638566293946	3.54554169568633E-06	0.000300041465997456
Ccl6	212.095300794576	1.18588200033694	0.365970331597064	3.24037742393447	0.00119371582392379	0.0339556980166558
4933421A08Rik	61.6507716369937	1.18017149112643	0.275783921645636	4.27933392231207	0.0000187453450183141	0.00127330420509017
Pfn2	1247.48481555149	1.17835555552167	0.170014741263205	6.93090226627718	4.18164885083395E-12	1.57276459556366E-09
Cmah	95.2569376378203	1.16742410862697	0.356889144616097	3.27111128550227	0.00107125746073948	0.0313504885124191
Gpr132	79.621600912876	1.15859365946669	0.283625935190938	4.08493552850418	0.0000440890565451171	0.00245429946904782
Acrv1	124.251068607748	1.15536627797315	0.195982799858813	5.89524324994582	3.74129822058719E-09	6.66541814562507E-07
Col5a3	206.912954716315	1.1530544075543	0.273318948165891	4.21871376021268	0.000024569996116771	0.00156302652228707
Gm45540	26.7555971002967	1.1462890424411	0.363998586296453	3.14915795169469	0.00163741667270339	0.0430776329308367
Slc25a33	548.080542170323	1.14116538193451	0.141092275096128	8.08807839519933	6.06133897855385E-16	4.55947387608995E-13
Cbs	1493.7614660753	1.13395661722333	0.268777897958469	4.21893550710984	0.0000245458467068827	0.00156302652228707
Dclk1	258.483789640357	1.13342338381694	0.242636591393362	4.67127969985135	2.99329016633131E-06	0.000260917267288364
Manf	7577.40403424412	1.12836555510995	0.244297930621019	4.61880930485814	3.85948343868337E-06	0.000322982313370122
Rapgefl1	273.552186108949	1.12388441474071	0.331470163143219	3.39060506708445	0.000697385173567776	0.0231814940673675
Esr1	1866.53799069235	1.11127553170659	0.184339047359758	6.02843264963724	1.65557362665829E-09	3.1521490513084E-07
Fuca1	13812.1636546895	1.10652570433281	0.159133414016628	6.95344664833991	3.5646780072745E-12	1.41958059466167E-09
Ahnak	18331.4587040912	1.10125878299563	0.272074263184975	4.04764041296664	0.0000517365462712855	0.00282464853432744
Pdcd4	9491.14335596262	1.09865807899121	0.176894847333052	6.21079751928949	5.27163645977039E-10	1.17655974173557E-07
Atp13a3	6996.36053842241	1.09358963041285	0.160057251378023	6.83249038077017	8.34530036814063E-12	2.92229397374028E-09
Vegfa	749.724056550136	1.08837184908893	0.293668612275756	3.70612249179339	0.000210456543641597	0.0089647800542405
P2rx6	368.657602736772	1.08788560027417	0.30584342363973	3.5570017734161	0.000375111624878676	0.0142136513083692
Tex2	2746.51881276768	1.0818208005395	0.278867603250256	3.87933480953207	0.000104742503761313	0.00508928289806764
Ms4a1	76.3993381138316	1.08082990043592	0.344249668207064	3.13966867728629	0.00169139010201049	0.0440977316711593
4732496C06Rik	107.657496109833	1.07582750804727	0.272813437863926	3.94345497227255	0.0000803160769237157	0.00408826947950042
Ssr3	14449.9951657238	1.06238717743292	0.122169551777815	8.69600618135225	3.43769728898273E-18	3.32474437805901E-15
Slc7a4	4137.15965352359	1.05709936027309	0.142917269295312	7.3965824108267	1.39734097795075E-13	6.92195006394627E-11
Idi1	537.572131188672	1.05244168051491	0.271231678761669	3.88023141441264	0.000104357127108826	0.00508271762968888
Slc44a1	5446.57991452032	1.05059620804637	0.149995125866238	7.0042023164357	2.48396954590773E-12	1.02958003015073E-09
Slc52a3	368.023540154641	1.05019919332669	0.297073707969286	3.53514688494501	0.000407548545972753	0.0150496563067393
Ccnj	228.05289807221	1.04885663098758	0.289251892003913	3.62610119408793	0.000287732635768053	0.011503641402459
Loxl2	334.253555603909	1.04636289587786	0.258974727594138	4.04040543105698	0.0000533588782006594	0.0028903026424776
Cdr2	400.916752386101	1.04300942980533	0.162517743691999	6.41781879387906	1.38240660732513E-10	3.38273231262329E-08
Angpt4	139.482257147037	1.03963077337598	0.299049181755144	3.47645416474406	0.000508091068907675	0.0180596631769031
Gm4070	241.022511137227	1.03495491385114	0.322764138372541	3.20653626226771	0.00134343371737333	0.0368969867138336
G6pdx	3216.20868958805	1.02714562149987	0.160042095977984	6.41797156693803	1.38102040397182E-10	3.38273231262329E-08
Socs3	152.346610861587	1.02543955371944	0.296299187410677	3.46082472476765	0.000538523313353794	0.0188901701109077
Anxa6	9249.08129817949	1.02452012103307	0.144936745570121	7.06873965606882	1.56347153178124E-12	6.75619293839935E-10
Tfrc	649.566551120602	1.0117244719197	0.322811001682367	3.13410778023977	0.00172377528073099	0.0445418269104917
Zcchc10	264.787157733722	1.00995774897912	0.16994136195159	5.94297784471575	2.79890276349918E-09	5.16779228424258E-07
Sema4a	6518.28066979491	1.00270845802534	0.229121135146647	4.37632459084827	0.0000120697236752751	0.000866205257402255
C4b	1396.95313159716	0.99899123197775	0.317466295883857	3.14676312077936	0.00165088648312152	0.0432491878143801
Pcsk5	193.42176719519	0.998240266456829	0.254127744979421	3.92810421600234	0.0000856181104417848	0.00434725955768162
Dnajc3	20063.6830107398	0.997407844379371	0.243429431761857	4.09731821316955	0.0000417964164624652	0.00235801449542408
Cmklr1	214.855096350854	0.989082594766415	0.264223656468666	3.74335367236018	0.000181580364310428	0.00794805430850172
Phyhipl	51.6839248752517	0.988380758639028	0.317201413113188	3.11594059099081	0.0018335920854795	0.0467255398445279
Scml4	162.585025458968	0.985665547558964	0.288393029813276	3.41778561082821	0.000631328154376892	0.0213639899603599
Tmem100	124.257176645527	0.973125519625952	0.259498079414828	3.75002975675336	0.000176813587366848	0.00782371232989257
Bik	383.315400799009	0.971044057802952	0.210248754921631	4.61854843404379	3.86433787045493E-06	0.000322982313370122
Pla1a	199.414480788136	0.969469972508562	0.197867580519902	4.89958976584873	9.60369655698744E-07	0.000099611001006125
Gm45640	40.7254924589767	0.968986192905846	0.298072095831041	3.25084503534039	0.00115062555521412	0.0328680802059055
Acad8	1623.82679893957	0.962112742262735	0.129946804357957	7.4038969024006	1.32245109968174E-13	6.88691841911182E-11
Cystm1	10574.6612125728	0.960409219351887	0.15527819069355	6.18508764857588	6.20679739693315E-10	1.37021799056209E-07
Adamts1	552.545854979973	0.955316535442422	0.253052850331934	3.7751660737641	0.000159901096914626	0.0071849364564957
Insig1	1119.12648701199	0.954858916703867	0.146752405624624	6.50659805295655	7.68717340411834E-11	2.13871906626909E-08
Fstl1	2937.60016095556	0.944462829098566	0.218829531160887	4.31597519808321	0.0000158899821159186	0.0011076166788276
Mmp19	110.50391423856	0.943748538870607	0.285824388741135	3.30184748413943	0.000960502813659196	0.0293755159661504
Dnajb11	3897.46884034198	0.942182476873493	0.185058682155029	5.0912633003849	3.5568569661337E-07	0.0000429998601084377
Thyn1	743.368653945044	0.938330112661877	0.170289982737228	5.51018972213884	3.58447136732848E-08	5.39263803484752E-06
F3	379.537062287643	0.935534530514644	0.267404760978022	3.49857095697536	0.000467758607431521	0.0169343624187775
Gatb	287.093653741659	0.916096345193793	0.26932810149315	3.40141388928586	0.000670382451393981	0.0223938611641641
Hspa4	8048.09408426172	0.915415691296491	0.18082353239803	5.06248096780607	4.13835389517911E-07	0.0000488662602390045
Larp1b	2080.34517966974	0.912776616447051	0.143118248011989	6.37777941755262	1.79674043053912E-10	4.34426168383922E-08
Hoxa11	646.696396419042	0.911407983380907	0.184260287152271	4.94630719112973	7.56345696749742E-07	0.0000815981310034852
Plvap	902.48436051725	0.911342564990988	0.173441639181288	5.25446236147719	1.48457500952564E-07	0.0000201011456289771
Impdh1	1428.08861089583	0.908478124554474	0.154587214281146	5.87679989434465	4.18273309263343E-09	7.38707035751173E-07
Cyp51	934.92010718914	0.905221127949684	0.211653917288509	4.2768928614525	0.0000189519955528417	0.00127878747401401
Pdia3	32509.2460638968	0.896654549446331	0.183074281422578	4.89776358797577	9.69335578155433E-07	0.0000999350537682074
Fam3c	2438.51918192622	0.894887297896415	0.170005828236335	5.26386246389378	1.41059992137182E-07	0.0000194893091177291
Mvd	388.398796749872	0.885528666928998	0.247487918805417	3.57806825966818	0.00034614306299011	0.0134212584395802
Ctr9	2712.63244575196	0.885083532493355	0.140944002049176	6.27968214060322	3.39265926623784E-10	8.10645996438712E-08
Armcx4	118.101527963355	0.884579828555059	0.183999586049883	4.80750988382792	1.52821865782778E-06	0.000147100099243991
Slc1a3	131.450404117159	0.881791718549129	0.259157557275904	3.40253137056064	0.000667646900388421	0.0223661717312517
Cd320	772.164649040708	0.876326647896409	0.207819304571482	4.21677211221244	0.000024782419463451	0.00156323568347605
Gja4	73.0210458915232	0.870925807557907	0.271274966841875	3.21049088198973	0.00132508472324626	0.0365188680853541
P4ha2	816.892945346975	0.867541955911543	0.190533706810765	4.55322037466668	5.28308791081942E-06	0.000420782413602911
Psd3	706.306165524939	0.864720520688598	0.277107139936469	3.12052775286428	0.0018052728604497	0.0462943078228957
Dbi	1521.67406690222	0.858578066262933	0.233352911078514	3.67931157273652	0.000233864407815961	0.00981360769161607
Ppp1r3c	642.736104919177	0.854254342971274	0.265110745750712	3.22225468663025	0.00127186025179191	0.0355805533249223
Prag1	1438.351646384	0.847890231176192	0.181802174088273	4.66380688475432	3.10412700060502E-06	0.000268275827158672
Prrx2	158.139351474037	0.840124043831699	0.230880088777918	3.63878950445054	0.000273922576698697	0.0111267350655011
Gemin5	930.924649541713	0.838852853639628	0.258362459267655	3.24680627370327	0.00116707800637856	0.033291227962849
Lgi2	146.808773683574	0.837562256053942	0.259668358553634	3.22550756942126	0.0012574951048761	0.0352758640608198
Tmem229b	536.412385790282	0.833065872786694	0.205547912761956	4.05290358628678	0.0000505858534564666	0.00277675319919145
Exoc3l2	132.107509886594	0.832653186290362	0.254449028382354	3.27237714989093	0.00106647208444969	0.0313504885124191
Tspan13	9775.9039595981	0.819184441797301	0.190886843863348	4.29146621746096	0.0000177497209565943	0.00121789470482578
Itgam	263.862342391896	0.818288438023241	0.263294909377739	3.10787793032973	0.00188435882636512	0.0476604330802933
Rnase1	16355.9775121482	0.811851155492336	0.24148230220842	3.36194888017772	0.000773944501569355	0.0252308392084649
Tlcd4	1219.74504492984	0.811690079003413	0.195905954227644	4.14326395644016	0.000034239746792298	0.00202153853881271
Msmo1	804.301542844734	0.810915813984271	0.197193458590328	4.11228556860479	0.0000391761288020489	0.00224131598864679
Sult1e1	275.049331318778	0.810682286863221	0.260656269406042	3.11015840405652	0.00186987037291388	0.0474713340923512
Ttc6	253.355136097168	-0.810408085850469	0.239373623957403	-3.38553626942074	0.00071039321008571	0.0235753040798052
Rab38	247.279838608624	-0.81118768354126	0.238602982852954	-3.39973823395652	0.000674503924778194	0.0224576634626969
Prodh	1617.05969167058	-0.814067980460424	0.249718969793306	-3.2599364843377	0.00111437166176999	0.0322865741091989
Lrrc4	147.193222938481	-0.815575907316863	0.238643282293526	-3.41755233786016	0.00063186943759262	0.0213639899603599
Slc16a7	4862.63628691604	-0.816541088554254	0.250836658840106	-3.25527015201853	0.00113284551420135	0.0324973056404371
Mertk	903.873105163589	-0.816738503172275	0.188110451720576	-4.34180289134321	0.0000141318287501182	0.000996588339982292
Pon2	2282.59751536277	-0.819306493718518	0.15870342118746	-5.16250051566787	2.43672703588225E-07	0.0000306459537970279
Ace	15812.0241612585	-0.826674258657261	0.176587014080433	-4.68139892937269	2.84923863764307E-06	0.00025051098151745
Rnf149	7788.21925845042	-0.829168893083375	0.196065678572373	-4.2290364082121	0.0000234694366572906	0.0015180390398394
Gm35572	183.781629498495	-0.833258089671401	0.166600827615183	-5.00152431172834	5.68787925879745E-07	0.0000641782376367645
Pllp	1424.30761749204	-0.840711428719601	0.166778344159084	-5.04089084802087	4.63369716763687E-07	0.0000525756365780474
Atp6v1g2	159.310954571481	-0.841825154319012	0.179602967206328	-4.68714502557145	2.77042652182321E-06	0.000244640707209693
Gadd45b	242.510299989699	-0.843416259113035	0.242768962072027	-3.47415193406315	0.000512470764595836	0.0181645396665645
Tox3	484.855839962522	-0.851086365114161	0.254689210167257	-3.34166635702881	0.000832770962945723	0.0263862375310884
Sesn3	6007.594725817	-0.858367777210214	0.208530573754556	-4.11626823710046	0.0000385056147997245	0.00222173021756365
Egr1	983.376903459108	-0.866785667719604	0.254209194860776	-3.40973373600558	0.000650263306841755	0.0219019034194959
Marcks	3411.42349118319	-0.86724785119882	0.250983648210213	-3.45539582910378	0.000549485478112364	0.0191753437464985
Elfn1	318.079012418439	-0.867827910996607	0.243838133266515	-3.55903278691882	0.000372223066986835	0.0141305616644909
Pof1b	543.996674484028	-0.870549594299119	0.134755942267564	-6.46019447936927	1.04568507001407E-10	2.75816412623191E-08
Rwdd2b	351.384753953233	-0.871882845528926	0.207726148910857	-4.19727054152957	0.0000270151143223922	0.0016830581959748
Mapk11	187.337228297742	-0.873478175543729	0.279398104530269	-3.12628525885042	0.00177029741307812	0.0455700132568017
Pde9a	856.708345417322	-0.882114725224764	0.156311969412846	-5.64329608627061	1.66825084432079E-08	2.66788776757128E-06
Slco4c1	1559.60862420215	-0.884848633164255	0.145920971777191	-6.06388939429039	1.32868545480565E-09	2.68685446335794E-07
Azgp1	9729.69819802099	-0.895116592525511	0.186915425617366	-4.78888561267223	1.67710039506374E-06	0.00015842748383137
Tnfsf13	254.740534349728	-0.895977620633649	0.267698962207369	-3.3469596342312	0.000817031066361117	0.0260500799965373
Car2	4802.62121171656	-0.899612264996964	0.222724457669992	-4.03912652614877	0.0000536506201976394	0.0028903026424776
AI463170	195.361348790181	-0.911230971723121	0.188848691487483	-4.82519081570401	1.39869290369119E-06	0.000138615348291766
Nostrin	122.311307262024	-0.911283333118616	0.189231712796444	-4.81570091847596	1.46684086543607E-06	0.000142543243909123
Gpr37l1	500.03487909457	-0.911995276583703	0.237500326587711	-3.83997483155836	0.00012304692431398	0.00582536837486466
Mmp15	4515.42792431838	-0.922627079895715	0.137961636015929	-6.68756261914139	2.26918126223835E-11	7.09031868247091E-09
Prkab1	2012.32430064458	-0.92337599921052	0.148229910422312	-6.22935004534369	4.68374222573234E-10	1.09341154717958E-07
Pik3ip1	1648.10003422484	-0.927251204413131	0.292425029267291	-3.17090232233705	0.00151966233012015	0.0405043857280056
Magix	116.724205018078	-0.944669921281251	0.24242371394316	-3.89677192018741	0.0000974833445549283	0.00481724264698441
Mt2	11971.1055443174	-0.947417623561266	0.221473408482939	-4.2777940252554	0.0000188754552001691	0.00127786831705145
Prr15	902.994913882694	-0.948985274204929	0.136322778212237	-6.96131113706824	3.37120288689216E-12	1.3693826126556E-09
Gm45819	114.310685674997	-0.960334236353875	0.299104718913774	-3.21069570497388	0.0013241406956409	0.0365188680853541
Cd44	1354.58169256538	-0.963734733306515	0.234936160026369	-4.10211324301184	0.0000409393806074274	0.00232256653669511
Nkx3-1	10271.6748977557	-0.974760524589483	0.256356635970427	-3.8023611945896	0.000143323568823786	0.00654135209620469
Gm32219	88.9040079209712	-0.981613222002485	0.264709130742115	-3.7082711096913	0.000208679169426491	0.00895061470574114
Cd24a	22348.1492570294	-0.982095929984663	0.205822894290376	-4.77155825337447	1.82806092084177E-06	0.000171888506029149
Cldn23	401.684167169229	-0.985682780972273	0.232850702872158	-4.23311061042166	0.0000230481075207221	0.00150034315303162
Mt1	16777.8888168182	-0.987534430686459	0.225360683381757	-4.38201737706659	0.0000117585428128236	0.000852914301887312
Neu2	118.919553481171	-1.00049897130617	0.277084535135915	-3.61080769381593	0.000305244934415264	0.0121084465194805
Dnase1l2	462.680779572017	-1.00108861123117	0.250233628629586	-4.00061581136664	0.0000631778581679451	0.00333283714127523
Rsad2	158.143820768874	-1.0018686189161	0.25146899474488	-3.98406419818283	0.0000677465579610916	0.00351003212293309
Gpt2	4577.87360002261	-1.00395325422613	0.279602335511498	-3.59064688207818	0.000329858279041563	0.012933246423425
Ceacam1	20446.6735071385	-1.00607183319515	0.299409734258699	-3.3601841158774	0.000778905457256342	0.0253276427580129
Slc12a8	151.840119643114	-1.01109206602862	0.19503489463116	-5.18415982914622	2.16990795241866E-07	0.0000275442690710144
Slc26a3	450.953043810294	-1.01138766215012	0.260334220081565	-3.88495858067849	0.000102347335582831	0.00500913895374689
Adamts17	44.9569961688032	-1.01154416208956	0.326471523299021	-3.09841468520081	0.00194558978877851	0.04890461461645
Chrm1	902.579708139976	-1.01485642375751	0.244099268827102	-4.15755618045847	0.0000321670184721508	0.0019158713934586
Birc3	1467.66361137992	-1.02695413951766	0.192829035118485	-5.32572358144425	1.00551946370831E-07	0.0000144837590836282
9230116L04Rik	187.358003155414	-1.03203622419944	0.307362452114858	-3.35771730443437	0.000785889430586116	0.0254162648649745
Coch	301.271526435822	-1.03826074783582	0.327054666551295	-3.17457860725244	0.00150054241034544	0.0400473276663808
Cytip	179.65853463033	-1.03834679439395	0.285898868375537	-3.63186745122071	0.000281377645509144	0.0113388491672435
Mylip	4676.19122826502	-1.05457479364171	0.321172469821357	-3.28351553365794	0.0010252099461797	0.0304890025887977
Mlph	10631.3071498703	-1.06424810300611	0.303624100477794	-3.50515028725115	0.000456349598610565	0.0165804299602515
Chst7	132.904636067545	-1.06826397935651	0.239221911730464	-4.46557747001096	7.98530700199709E-06	0.000610047943374869
Ihh	75.3113310454979	-1.07682644229532	0.312822838990534	-3.44228843958514	0.000576814850498114	0.0200003630693729
Bex2	215.268585682445	-1.07822109301823	0.283210488475804	-3.807136871311	0.000140584946982145	0.00645069371160347
Tspan1	15896.0499128858	-1.08074081117886	0.264057866198126	-4.09281808847143	0.0000426162046825779	0.00239760420250182
Zfp697	475.097559920059	-1.09821049610072	0.349027685156053	-3.14648534430642	0.00165245542806297	0.0432491878143801
Pate9	15667.1162397808	-1.10375830541494	0.351878906629748	-3.13675609597231	0.00170828173313563	0.0442540841836539
Hey1	151.143686633557	-1.10477867734662	0.245153930409427	-4.50646936600833	6.59151964906562E-06	0.000510968565162301
Scube2	181.308633477285	-1.10588013248414	0.344460486306088	-3.21047021776964	0.0013251799989614	0.0365188680853541
Hmgcs2	1485.74842299069	-1.11181829054176	0.349926868920871	-3.177287568601	0.00148659552081826	0.0397273092471302
Wee1	1420.51203780114	-1.11312027868642	0.168931933106149	-6.5891643943184	4.42308826559804E-11	1.29358010531752E-08
Mfsd9	538.042825728562	-1.12114756242679	0.188910326726928	-5.93481352688262	2.94179658602979E-09	5.33463291627367E-07
Dnajc10	50466.5867044485	-1.12611454316779	0.145373470756351	-7.74635521397974	9.45677298093109E-15	6.0020956013347E-12
Fgl1	5192.97691654755	-1.14594014043047	0.306836072224478	-3.73469824497072	0.000187940396587809	0.00819113616888068
Gm44751	45.2339480690095	-1.14805809627238	0.301570503525799	-3.80693099242102	0.000140701984945364	0.00645069371160347
Gm38273	66.9085389023709	-1.14849388039134	0.334956235433878	-3.42878788001562	0.000606283173096073	0.0208000189959143
Ccdc68	141.242399853024	-1.20836207240799	0.332515771013114	-3.63399927987277	0.000279061639972169	0.0113128580994705
Gm5148	56.8642312590874	-1.22008332826495	0.323428767603761	-3.77234015794073	0.00016172357022423	0.0072348143419694
Lratd1	1718.73276616823	-1.23045601287287	0.293561100739038	-4.19148180659907	0.0000277138415287003	0.00171606134587775
Wscd1	102.471000068425	-1.23079794782095	0.386520846390531	-3.18429900822835	0.00145105040784429	0.0388797279463292
Serpinb8	184.560579904895	-1.23240679263589	0.2393299376997	-5.14940506181996	2.61314000357242E-07	0.000032361508214973
Atp6v1c2	2613.75427268594	-1.24137693755024	0.200815380058116	-6.18168258422728	6.34219499949819E-10	1.37031894084902E-07
Syt7	2246.93788167072	-1.26573086380824	0.25366193982611	-4.98983357407076	6.04313344326256E-07	0.0000674373847432212
Lipc	212.155561201977	-1.29696403472745	0.2826518914953	-4.58855600741315	4.46322567699469E-06	0.000366996410930211
Egf	14173.5999155073	-1.29733598018727	0.215220567420904	-6.02793680796357	1.66065951989168E-09	3.1521490513084E-07
Gm12474	71.0381629834717	-1.31946286766044	0.261480460225316	-5.04612415980706	4.50862479889787E-07	0.0000517345591331163
Slc16a11	151.083944178432	-1.35251921944536	0.348143745700737	-3.88494475672121	0.000102353159320776	0.00500913895374689
Nrap	650.222092997392	-1.35311784345584	0.368068302380174	-3.67626833037694	0.000236670584114481	0.00989049292873478
Krt23	855.5382190059	-1.38090760927924	0.180983555916639	-7.63001700505477	2.34722748526037E-14	1.32422750626773E-11
Neurl3	465.78735745633	-1.41471944244865	0.293571287619249	-4.81899798144938	1.44281013451466E-06	0.000141562675516873
Gm49083	124.780228981907	-1.43103923931457	0.418110214080639	-3.4226364033254	0.000620169729115925	0.0212047932632061
Gm34225	16.3182534179721	-1.44866622871781	0.450814798030348	-3.2134398317162	0.0013115527448093	0.0362910575573253
Slc9a2	3958.35584950064	-1.45947087804257	0.320614433154286	-4.55210597877308	5.31115679629423E-06	0.000421365603643499
Anxa13	204.540225261958	-1.47304722272753	0.236606363777818	-6.22572951634884	4.7932039018595E-10	1.10624967325871E-07
Fut2	2013.34175289082	-1.47716553976286	0.314313664037082	-4.69965422689541	2.60602351752185E-06	0.000233164482999422
Stmnd1	111.057708381666	-1.48327121456322	0.241284428367891	-6.14739718015142	7.8764724732318E-10	1.64918717454987E-07
Cpm	3552.00877718275	-1.48625164216063	0.225547752634328	-6.58952095421775	4.41247957616727E-11	1.29358010531752E-08
Hand2os1	33.5106200417723	-1.48812934781723	0.461297204342905	-3.22596654349335	0.0012554803195096	0.0352758640608198
Slc22a1	2796.16589507498	-1.50747518840079	0.213376344333637	-7.0648655693702	1.6077155742357E-12	6.80264652348479E-10
Slc40a1	872.835869580979	-1.51945061806717	0.19096048892283	-7.95688483328719	1.76424785550862E-15	1.15586690146387E-12
Gm11535	182.709279167613	-1.57625512702067	0.320371321747909	-4.92008809783847	8.65052667881017E-07	0.0000910322263454065
Edn1	290.577524753451	-1.57867938197158	0.42369159123198	-3.72601065171298	0.000194534186822226	0.00846036260034135
Col4a6	1510.97018025089	-1.58118183823749	0.293374519139254	-5.38963589229426	7.06005773247381E-08	0.0000103905632280104
Gm2675	13.7318410033133	-1.60064433931047	0.441324239731983	-3.62691235877399	0.000286830595052118	0.011503641402459
Bcl2l14	1538.86376142329	-1.60963851920588	0.15594994608409	-10.3215073786427	5.63317296311072E-25	1.14409742880779E-21
Plekhs1	1730.39871725698	-1.61312242585266	0.175706665036295	-9.18076969658178	4.2802094446813E-20	5.79540358809847E-17
Clic5	1043.2363150494	-1.61627348635862	0.227226360076828	-7.11305451450322	1.13502419776454E-12	5.23916851286313E-10
Yeats2	2147.47467295115	-1.63119001377091	0.39031629642244	-4.17914913807614	0.0000292601763707994	0.00178460715342623
BC016579	127.951100604451	-1.6652995508225	0.29309836847072	-5.68170870247903	1.33355653313786E-08	2.14956612603412E-06
Oit1	4161.290545944	-1.66659218480162	0.350958489219321	-4.74868748298075	2.04741035041958E-06	0.000187310379355953
Aadacl4fm4	34.7610918291314	-1.67488888581909	0.429271373037498	-3.90170179289544	0.0000955187862355988	0.00473167450840247
Fabp6	28.7794742531627	-1.68864207613894	0.394468497667459	-4.28080337498201	0.00001862198378061	0.00126916943149056
Mmp24	40.9922849794228	-1.69595811751428	0.413235145285525	-4.1040994137671	0.0000405892908474894	0.00230915545409666
Pgr15l	15.1296493536062	-1.73578157648445	0.560421918944747	-3.09727638732057	0.00195307683956353	0.0489230569174368
Gm5733	52.9786089180399	-1.75067731146244	0.475918358006875	-3.67852444018802	0.000234587214681725	0.00982364191790896
Mme	14591.6682391297	-1.75849204407092	0.419664605172662	-4.1902319671382	0.0000278669420445524	0.00172029663502997
D930019O06Rik	23.087536132257	-1.78836546392432	0.406655055627797	-4.39774555652194	0.0000109381101419844	0.000810777434247093
Dsg1c	43.8937170488483	-1.81671303430344	0.385216941360682	-4.71607771944389	2.40434623264659E-06	0.000216071999933859
Gm29376	13.2499969347585	-1.9076668212368	0.568467292341549	-3.35580753182651	0.00079133620020428	0.025541734416196
Prr9	594.759146407469	-1.91448505633615	0.405026290545084	-4.72681675493124	2.28066905191435E-06	0.000205868393086135
Dnaic1	34.6839324760753	-1.95410218143892	0.401294032891033	-4.86950221352913	1.11879730398552E-06	0.00011361386621973
B430010I23Rik	26.8212239325482	-2.02897189049773	0.445163512638939	-4.55781265286084	5.16891118801752E-06	0.000414943028571683
Serpinb1a	783.862515700109	-2.06741920314412	0.308455098805652	-6.70249644486097	2.04888562157299E-11	6.50201046471053E-09
Gm13874	24.4161586731239	-2.07043046445651	0.519280246429578	-3.98711577937384	0.0000668813922336511	0.00347889897420483
Gm33782	208.15392839148	-2.09225890530984	0.380698640364231	-5.49584023548937	3.88854438134214E-08	5.80708355772492E-06
Gm43887	15.0110473485461	-2.19458788736784	0.523517514543075	-4.19200471121443	0.0000276500253075246	0.00171606134587775
Gm35363	235.456589321623	-2.20653305924705	0.378288136748904	-5.83294278855929	5.44582448784963E-09	9.4021142279972E-07
Mrgprc7-ps	10.041101646829	-2.27445423089537	0.612671811465385	-3.71235331597082	0.000205341068603542	0.00885451614296803
Capn8	12.1059573602158	-2.32304796634882	0.569214879523166	-4.08114413364395	0.0000448145524652646	0.00248684032942493
Gm44308	187.090547610141	-2.33579468043678	0.36280412619349	-6.43817010832742	1.20922436975382E-10	3.14863422432053E-08
Tex33	8.82294238663141	-2.44170634826199	0.777270534399476	-3.14138545101091	0.00168150571263041	0.0438963766369198
Tcaf3	32025.597424194	-2.48913257018137	0.365700761154491	-6.80647358327437	1.0002008593441E-11	3.44306431411504E-09
Gsdma3	41.5739143322862	-2.49702143861263	0.569962661213668	-4.38102635231494	0.0000118121582619277	0.000853754214589863
Gm44873	81.6152623344872	-2.51056108132169	0.473183557843551	-5.30568114573364	1.12253028936665E-07	0.0000158323542896087
G630016G05Rik	7.81476626700602	-2.51359779838807	0.595506318911916	-4.22094227812865	0.0000243283232116091	0.00155870108652297
Gm38409	143.240391223577	-2.57237587029724	0.826924262795323	-3.11077566112478	0.00186596641150287	0.0474315116616062
Erich3	47.9475209247766	-2.65209814115924	0.691277957552571	-3.83651483774897	0.000124792659663478	0.00587776300384694
9130019P16Rik	41.7170093642354	-2.75668810851996	0.463233064718729	-5.95097439815484	2.66550782616765E-09	4.96664806875826E-07
Gm5860	108.208664629112	-2.77524282298875	0.381176452680797	-7.28072997025549	3.32018671641743E-13	1.56820912117298E-10
1700027A15Rik	17.2692564447172	-2.77715552703576	0.631758201957664	-4.39591527016196	0.0000110306959026917	0.000814667031940614
Gm15527	11.5460901483472	-2.85493250728084	0.674836664037284	-4.23055334634739	0.0000233117149093536	0.00151265472782419
Gm5547	74.1728501010625	-2.85936123404792	0.304402584170289	-9.39335400795525	5.81194070098056E-21	9.08003966437809E-18
Stra6l	12.2871760349623	-2.89126911572772	0.79098903264473	-3.65525815959869	0.000256923306759029	0.0105416411318705
Cyp2b10	199.378860084663	-2.96801522004194	0.917064200315508	-3.23643123242715	0.00121034385223797	0.0342390356258511
Gm17322	18.9640899381334	-3.13731912211594	1.01295184935348	-3.09720459478735	0.00195354993402468	0.0489230569174368
6330549D23Rik	14.1717729724219	-3.49144614120101	0.900731826532671	-3.87623267919952	0.000106086241717853	0.00513002754592761
Gm29563	7.67242342349386	-3.6248209854458	0.879672766422668	-4.12064704490821	0.0000377809843616821	0.00219237654967361
Itih5l-ps	7.29489405810013	-4.01869183877584	1.2456765367526	-3.22611185183941	0.00125484307241036	0.0352758640608198
Gm6018	4.48945084472643	-4.4490171375464	1.33653594042078	-3.32876730284238	0.000872312529953516	0.0273405362397468
Scgb2b12	10.7290890482395	-4.90135361236423	1.38469211526418	-3.53967034139509	0.000400627130499668	0.0149572371699417
Gm49762	3.95115004664808	-5.11521740777228	1.49498816460236	-3.42157719297587	0.000622590486924751	0.0212161288413451
Cyp2a5	9.24038117505916	-5.90819994077373	1.51328035743463	-3.90423354915512	0.0000945244673936273	0.00470537238422689
AC139579.1	42.6739485935378	-5.97980134090232	1.77839412698482	-3.36247249705036	0.000772478206782698	0.0252235247262968
Gm20517	10.0439830768985	-6.4700608593092	1.68629447406454	-3.83685113058229	0.000124621964697547	0.00587776300384694
Gm15429	7.94521355254855	-21.2994177500626	4.2090688867507	-5.060363306742	4.18458367061251E-07	0.0000491265285260926

## Sheet: T+E2 vs Ctl
	baseMean	log2FoldChange	lfcSE	stat	pvalue	padj
Gm44170	76.7343154851812	24.0095365373926	4.20637529810038	5.70789214843369	1.14383858807454E-08	4.04023682152938E-07
Gm43118	65.6588242351506	10.5250032981838	2.21019021509315	4.76203506209992	1.91650372924835E-06	0.0000332685390949009
Aqp8	1011.47690224977	9.47502358041256	0.712801037196429	13.2926624485277	2.55328596993262E-40	5.76191533881462E-37
Spinkl	5017.55392537467	9.29110223822486	1.34366299345345	6.9147563663602	4.6866813010564E-12	3.99943265648972E-10
Klk1b24	30.2634714183396	9.09951742584719	1.1670300760397	7.79715759916514	6.33171454084263E-15	9.05613537496576E-13
Slc9a3	285.334206451332	8.29134577331495	0.846384838332951	9.79618891761538	1.16913790262255E-22	6.78434022921831E-20
Dupd1	188.551117029845	7.81879838808776	0.636448688437256	12.2850412454869	1.08989421967752E-34	2.21357516016504E-31
Scgb2b15	193.329141499535	7.60277201228383	2.03149958025496	3.74244330945402	0.000182239654072121	0.00153135596781331
Scgb2b17	238.098896610083	7.5598284567845	1.75757414546069	4.30128565347264	0.0000169809985346882	0.000210295170877755
Defb43	20.8137437459195	7.24510152699359	1.17336002895847	6.17466195215861	6.63051843122484E-10	3.33331260738061E-08
8430426J06Rik	6.54949597135238	6.96596566447555	1.48883953279044	4.6787887553064	2.88574559532554E-06	0.0000470003953817656
Cela2a	17.6681920398547	6.92909676096192	1.11199087485906	6.23125325721775	4.62718353512567E-10	2.4283746149458E-08
Zscan4c	9.10005970086053	6.77024979053677	1.19614578336273	5.66005405420028	1.51325323308965E-08	5.12236219400848E-07
9230019H11Rik	16.910290117354	6.67456420434587	1.10400998780854	6.0457462143027	1.48720041087408E-09	6.88041921295048E-08
Gm14249	4.71417627368994	6.48470190593973	1.52896424569869	4.24123842279676	0.0000222289849470319	0.000262720868962991
Igkv3-1	5.94770797256486	6.48363485193534	2.09548920873801	3.09409126274625	0.00197416748891045	0.0110734956927755
1700045H11Rik	4.46337232583633	6.43019493036373	1.38432750721283	4.6449954196967	3.40084000034858E-06	0.0000540039565340732
Zscan4-ps2	6.10592915760183	6.40379811345	1.21696279463229	5.26211494853868	1.42407682821734E-07	3.57074078778941E-06
Pcdhgc4	192.546728802413	6.27255923131627	1.15597709519369	5.42619681427621	5.75674797738824E-08	1.60824692463212E-06
Gm29791	11.319109405179	6.21194117561107	1.1581735783459	5.363566646446	8.15945261136603E-08	2.18914772175488E-06
Olfr566	16.5527025220097	6.07094075068692	1.35386221444	4.48416440457202	7.32002103332845E-06	0.000103314542867895
Defb48	4.76287140368735	6.0700357698364	1.3721899084195	4.42361201798075	9.70642675224419E-06	0.00013098839025786
1700019N19Rik	45.8199790683628	6.04970940098598	0.677983445469458	8.92309309528489	4.53443301762491E-19	1.33470050127481E-16
Atp4a	295.557573428673	5.89011477077201	0.370088490632542	15.9154227160776	4.95313425942431E-57	3.35327189363026E-53
Gm48099	179.951264962369	5.79394899731131	1.13722987632843	5.09479140313933	3.49125447348106E-07	0.0000076573842717495
Gm5923	4.19042657819741	5.7846438372988	1.86876043367603	3.09544430257433	0.00196518277614079	0.0110500725867717
5330411J11Rik	4.3403963656577	5.77724609241729	1.44995199303682	3.98443956776613	0.000067639567083329	0.000669799906125018
Gm29825	20.0412225950074	5.652478382821	1.24887616142344	4.52605194767946	6.00958135155034E-06	0.0000872441724445943
Abcb5	46.9725278195129	5.64517405172971	0.619843344536869	9.1074206111669	8.43637876499764E-20	2.8557142119517E-17
B230323A14Rik	5.75954416953312	5.5963412486911	1.57132551645672	3.56154163480437	0.000368683628430928	0.00277846548921416
9030025P20Rik	3.68488055334507	5.59344734952675	2.20380118924608	2.53809072107828	0.0111459087195096	0.0437774910255733
Spink11	102.214723947556	5.59173478455223	1.35558092734188	4.12497304422606	0.0000370778179940636	0.000405083638224546
Zscan4f	4.28383137977484	5.53893146051134	2.06532252036215	2.68187239808924	0.00732113790784659	0.0315694927618608
Col9a1	3.3460967532135	5.49771429587383	1.62809938432442	3.37676824204138	0.000733428189567706	0.00493079329034098
Ly6f	6.89775924757097	5.47690212327678	1.41285609622617	3.87647555749374	0.000105980450891688	0.000970014852460647
Orm3	74.6481877392719	5.44500115449767	1.45635442041389	3.73878849693073	0.000184909210397794	0.00155058053805912
A630072L19Rik	14.8710588152124	5.43808731783076	0.766369126469587	7.09591126521792	1.28501911539071E-12	1.24279705874216E-10
4930597O21Rik	8.27660446782287	5.41899848216396	1.47445708422068	3.67525005655091	0.000237616568239691	0.00191812102581404
Tmem114	3.89475252496572	5.39811850546686	1.30767212470289	4.12803668709642	0.0000365873750458068	0.000400803445081088
Adgrd2-ps	5.51799494962858	5.3681321705295	1.31943569882238	4.06850608583705	0.0000473155254825993	0.00049662962405767
Defb11	9.83738972950881	5.36689407152563	1.33780012473655	4.01173087988949	0.0000602751891370094	0.000607525551561702
Gm10936	15.5274639220596	5.1660459618687	0.762465636168605	6.77544759633774	1.24021691006694E-11	9.72540750712726E-10
Got1l1	18.4414929740656	5.14796343021896	0.908004098128864	5.66953766048791	1.43183375790605E-08	4.8792858427973E-07
Gm20752	235.033479025016	5.1435069874112	0.950597115165875	5.4108169542611	6.27378750166088E-08	1.73361393413241E-06
BB123696	1734.31574930343	5.12246164858822	1.02238636503376	5.01029926041617	5.43454596130123E-07	0.0000110265363110917
Gm7666	62.7037386044801	5.11387697409368	1.00072913819939	5.11015096781841	3.21901484589406E-07	7.16866135088907E-06
Nrn1l	20.4484349506059	5.10687983591861	0.833399143481638	6.12777187961091	8.91182331257171E-10	4.34050675007989E-08
Mup4	5.06258613702409	5.0424036807404	1.2485775196591	4.03851871537551	0.0000537898023726179	0.00055427239278938
A330049N07Rik	207.382391196514	5.03540951928332	0.958797527153267	5.2517965229153	1.50622806057905E-07	3.72998477054266E-06
Gm13869	42.6708782886067	4.99881199132503	0.660160487346995	7.57211630676943	3.67192479797466E-14	4.81140597721712E-12
Klk1b27	3.09597795511701	4.9203749867001	1.31940874491881	3.72922720548048	0.00019206791266165	0.0016020120353832
Gm27021	7.21927177985435	4.87517134110937	1.42453438997721	3.42229108360618	0.000620957971512284	0.00429259918359922
Gpr150	35.040271407713	4.86213977579221	0.96718538256429	5.02710221167865	4.9794697857859E-07	0.0000102361367762461
Abo	4036.39321669813	4.83079442745067	0.871424076376235	5.54356318400019	2.96377657344114E-08	9.10655101461265E-07
Mroh4	17.0750308917014	4.80407145926859	1.04135926263583	4.61327001318337	3.96382823218452E-06	0.0000611278294576064
Tex45	4.49583327839857	4.79711752159197	1.44940781566909	3.30970860632311	0.00093393143581516	0.00599324817479453
Speer4c	15.9866223654626	4.79008438639557	0.842642408753458	5.68459922813719	1.31119775135813E-08	4.51953396454372E-07
Gprc6a	28.9979223976161	4.78460537203548	0.837922017568792	5.71008431777206	1.12920215241016E-08	3.99548705844082E-07
Olfr1020	4.92969048123743	4.77167142716037	1.3077158244145	3.64885959019175	0.000263407013632695	0.00209549410375246
Gm27509	2.94635404076081	4.70206131015202	1.74928418343343	2.68799166806789	0.00718831902629632	0.0310957954044895
Gm12860	4.36677617567374	4.62845016463939	1.51594426126716	3.0531796471003	0.0022643034034402	0.0123226157888184
Gm43802	7.20825313012136	4.62723229487382	1.53836673037827	3.0078863534289	0.00263071495707169	0.0138742718198198
Slc10a4l	5.83167774395237	4.62013177829766	1.26125179667867	3.66313196973367	0.000249150092535247	0.00200167657412614
Tktl1	6.73300709850767	4.59800502659704	1.43778296546779	3.19798268377805	0.00138392590284183	0.00828153656061214
Gm15941	19.4221999317345	4.57210838815231	1.07526620676124	4.25207112378596	0.0000211802566765662	0.000252447777641467
Gpx3	102534.675000901	4.46967581343721	0.212844326010731	20.9997414411313	6.59434472957624E-98	6.69655707288467E-94
Slc13a2	26.1521422970475	4.45502437168433	1.42079784799492	3.13557933521045	0.00171515030368144	0.00984865780824709
Gm48225	3.31593686312194	4.42471257949948	1.4310728243454	3.09188498602329	0.00198889893279443	0.0111321109846649
Rapgef4os3	33.8320726761098	4.42140210171409	1.2604232641221	3.50787090937554	0.000451708181653474	0.00327649756049359
C86187	4.31868159463552	4.40345583329266	1.65743246671909	2.65679351751167	0.00788877443609928	0.0334743477252668
Cyp3a57	951.777637886565	4.3661022039311	0.158206629788794	27.5974667418164	1.19339382583577E-167	2.42378286027245E-163
Gm36879	5.57568095492935	4.30819946965623	1.59265798895793	2.70503742769976	0.00682966939159058	0.0298559159154551
Serpina3m	7.98125569069399	4.30695172520024	1.04109922268305	4.13692723168178	0.0000351987673207451	0.000389371984904321
Gm14332	20.4604917312629	4.22014288727831	1.19449196924567	3.53300231054996	0.000410868880743429	0.00302126972045584
Gm14542	45.9510665672177	4.19106227654836	1.31135304821335	3.19598317345467	0.00139355238493197	0.00833023731886531
Gm9316	3.88118891623025	4.1512859888157	1.47698324166585	2.8106520586744	0.00494412203825558	0.023052139255503
Mug1	1131.83294739092	4.14304944704483	1.31946796331597	3.13993940150914	0.00168982785582775	0.00973628475230117
Gm48140	3.30590995159743	4.11021690567553	1.60398483694973	2.56250359167476	0.0103920512766566	0.0413848159664501
Angptl8	9.68256380349041	4.09181260044168	1.49840135746134	2.73078543346637	0.00631835929383733	0.0281277646985069
Gm31912	3.98321184111793	4.08891077506203	1.33352439182114	3.06624370738204	0.00216766554399549	0.0119019430112323
Olfr5	14.8011447625638	4.03354474297201	0.720053630243592	5.60172822350395	2.12225123879735E-08	6.85261091573515E-07
Lao1	9.5656224888539	4.01840187817778	1.34380297645014	2.99032071561041	0.00278684672165694	0.0145279406870771
Defb6	19.934758500657	3.97757691090534	1.08932333242447	3.6514199159331	0.000260794424650188	0.00207959747335898
Greb1	1015.1638218833	3.96563000486087	0.397424969173202	9.97831115923823	1.89667457067172E-23	1.28404868434475E-20
0610009E02Rik	88.325126824453	3.94516764081894	0.834343819466965	4.72846750796258	2.26220818602163E-06	0.000038224166604076
Ccn5	171.856483013176	3.93386370710715	0.567939726259968	6.92655140187617	4.31223244729667E-12	3.72686982998278E-10
Gm15471	7.46433410357635	3.92186313439217	1.30015295022659	3.01646289669893	0.00255742514325374	0.0135794260547669
Kiss1	136.542830112234	3.91464620419271	0.859004244126959	4.55719076006583	5.18423366854185E-06	0.00007674328411668
Patl2	4.38359332935597	3.90867981874102	1.24950032581727	3.12819431734397	0.00175883857749985	0.0100682106846172
Defb10	5.88328692708946	3.8616049516007	1.29803501220568	2.97496208907253	0.00293024758816225	0.0151164156757875
Calb2	21.6234252484659	3.86017714255863	0.673028180547666	5.73553567908178	9.72046257884118E-09	3.50661802799759E-07
Atp13a4	44.1065448084452	3.83798748798402	0.803457863346415	4.77683729672983	1.78073741086749E-06	0.0000312321043304998
Gm47357	6.64927109694162	3.80752504338146	1.40826900255207	2.70369157915245	0.00685739053504011	0.0299320012393434
AA914427	4.39607463926701	3.80750325124074	1.33520068946038	2.85163367671682	0.00434951935766077	0.0208542819060647
Gm48431	3.89445479100938	3.79516600404962	1.38585174847131	2.7385079307624	0.00617186718218361	0.0276346169466819
Gm9095	25.4362609431233	3.79355411557201	0.835622934260797	4.53979176496375	5.63098118885601E-06	0.0000821589281218862
Pkd2l1	8.2642422415057	3.78370485699065	0.872360961343857	4.33731565791518	0.0000144233413314122	0.000181836165388567
Defb2	28.7442861229387	3.77184863808961	0.594362967474864	6.3460357466654	2.20933919651886E-10	1.25690977818762E-08
Crabp1	245.909080474277	3.72233118847681	1.11688869208323	3.33276826496817	0.000859865294984568	0.005606376931344
C2cd4a	178.897642871222	3.71911111157973	1.43995067174439	2.58280452557053	0.00980008312175177	0.0395233693810124
Slc2a3	1572.19307654398	3.69241167399283	0.411772426209278	8.9671173662226	3.04375718772187E-19	9.11163155119258E-17
Defb50	23939.2498048516	3.6544337931357	0.434354962767986	8.41347309547778	3.98045604226506E-17	8.98256246871149E-15
Gm12922	3.1008032180911	3.62640563752714	1.32790355973559	2.73092545835875	0.00631567546853377	0.0281277646985069
Cd52	3974.98193762068	3.62317035194858	0.558465463531269	6.48772500458431	8.71421444257657E-11	5.46031834666299E-09
Gm12496	3.07681996417242	3.61832491455092	1.24563197456544	2.90481056077035	0.0036747544067276	0.018145942621113
Gm5608	3.09137645284635	3.60687234634285	1.28509890554662	2.80668852084086	0.00500536145556406	0.0232865186854047
Ms4a5	3853.99292545422	3.57229083568348	0.387559039639404	9.21741069181936	3.04360912088658E-20	1.14473520824456E-17
Spink10	33.6403343445218	3.55863525894454	0.939256856971183	3.78877751334183	0.00015139041661192	0.00131174887431233
Lrrc74b	51.3488347647368	3.53929452617937	0.484908814641845	7.29888675831456	2.90158393269317E-13	3.36749540988561E-11
Reg3b	11.6814655731668	3.52881866427813	1.41635166832607	2.49148480789993	0.0127210407217581	0.0486653488526854
Gm50323	132.269929933272	3.5158216392225	0.497825360702051	7.06235944722536	1.63698865420203E-12	1.56090326604898E-10
Hamp	2.86269223450863	3.47514756088437	1.31148701157574	2.6497765743856	0.0080545016622926	0.0340664158186511
Aloxe3	132.591603076174	3.47121899362984	0.394870514610885	8.79077790108098	1.48527932449142E-18	4.24873564512967E-16
Mettl7a3	31.2274704178719	3.45955390243266	0.579229405300602	5.97268348390782	2.33382425687005E-09	1.03140978454284E-07
Sprr2f	26.4877013333776	3.45093175752435	0.884426252198979	3.90188752193208	0.000095445508853744	0.000893729038644325
Gm35996	6.03293982969849	3.43445891628942	1.14108877086276	3.00980870549858	0.0026141227536582	0.013815465294509
Rasd1	798.577270582815	3.42916468462059	0.351683461470205	9.75071352597887	1.83176217195782E-22	1.00548891114766E-19
Spin2e	109.654311888807	3.39197738014399	1.26015299970477	2.69171868887244	0.00710848767527621	0.0308246127879761
Gm11755	26.0427878157692	3.38547034290017	0.546095356867428	6.19941242921434	5.66743401560509E-10	2.89920936507063E-08
4930526L06Rik	108.601329730277	3.36812216730545	0.301073962690532	11.1870257301774	4.72001761242177E-29	5.32575320601589E-26
Gm42729	3.54905895199908	3.36159466932058	1.11694802380587	3.00962497598263	0.002615704414692	0.0138189215068239
Fam50b	5.04690790005791	3.30827643635369	1.20238024622364	2.75143944417261	0.00593339887482591	0.026806500489212
Wfdc6b	15.8205143605653	3.28699434632891	0.756637269040299	4.34421417081141	0.0000139775101205189	0.000176984557698091
4931420L22Rik	10.6831995697083	3.28514586322029	0.734166457239542	4.47466079500882	0.000007653271384285	0.000107569509906456
Ncald	3269.4560924604	3.28283985810958	0.244719339547985	13.4147136232602	4.95844771547397E-41	1.25882591376595E-37
Dusp13	10.8214593737673	3.27184473399078	0.769934098295266	4.24951270665252	0.0000214236056863952	0.000254750252629207
Gm16143	4.02995743804069	3.24189827878863	1.09269941327696	2.9668710712183	0.00300847085634831	0.0154454102862574
Gm12872	9.91952882706389	3.22503742289373	0.767752082298459	4.20062347892144	0.0000266180946653427	0.000304781374244389
Slco1a6	95.4829739654854	3.21254388025493	0.661532643680171	4.85621368944581	1.19651577215585E-06	0.0000221524478874068
Gm11377	6.16029637159501	3.20897975954275	0.803456619151796	3.99396766801231	0.000064976727834491	0.000648490094505411
Gm15903	8.97791923364172	3.1994978472709	1.20047554342279	2.66519202727655	0.00769443723281701	0.0328306765122928
Defa20	6.80533192818797	3.19591390702913	1.15471447770345	2.76770922053851	0.00564517981524835	0.0257128508741184
D030018L15Rik	36.8692837301053	3.1939312553118	0.865529317375613	3.69014797210588	0.000224123644393346	0.00182516087314709
Defb42	717.305343061685	3.18166481675134	0.87176412474999	3.64968542111525	0.000262561656292677	0.00209122636835462
Adamtsl2	21.5186442573798	3.14207256019657	0.661835045988888	4.74751613599096	2.05929965712904E-06	0.0000352650725432468
Gm38021	4.18951504265859	3.12445388823334	1.23458812764206	2.53076618693939	0.0113813688988353	0.0445178984080683
Apof	965.903185904167	3.11175710481127	0.332116807726887	9.36946589999204	7.2900483275155E-21	3.02165064350693E-18
Snorc	17.0517001192968	3.09561766884404	1.03728464277494	2.98434734419923	0.00284183966629235	0.014742723786053
Gm15958	11.9704587257752	3.0840264677432	0.924987721563493	3.33412692498265	0.000855676022026841	0.00558444087640268
Cyp21a1	6.23701898152911	3.07721358516173	1.07795605791064	2.85467442070521	0.00430809682984788	0.0207217612944916
Spink2	3.40286927318759	3.06442032245387	1.02481419091152	2.99022042203398	0.00278776198015927	0.0145289827603374
Gm50149	15.68944341095	3.06123808309016	0.636298605320336	4.81100863257278	1.50170530227854E-06	0.0000270386832351748
Gnat2	39.6453223709143	3.0531412859667	0.712012886842626	4.28804217225007	0.0000180254875529061	0.000220407978446431
A330015K06Rik	4.1429266043968	3.04217948501881	1.20605852055128	2.52241448750617	0.0116552284121312	0.0452615084226359
Hotairm1	6.85917970216321	3.03476842289929	0.913353674308594	3.32266514961644	0.00089161874414877	0.00576712633556099
9130230L23Rik	52.3931559103612	3.02616348689633	0.444404766324645	6.80947576670605	9.79550309466086E-12	7.83254597844732E-10
Xlr4c	14.3525084301369	3.01386221005209	1.20736856448575	2.49622385301689	0.0125523360363232	0.0481287417212995
Igkv4-57	15.3464200502609	2.9961715464679	0.806087448148021	3.71693115102037	0.000201657368057003	0.00166897357181652
Sult1e1	275.049331318778	2.96935248273432	0.256522010716406	11.5754296266492	5.48955644979007E-31	8.57637626886433E-28
Syt10	130.91324819544	2.96236466582836	0.447238331476332	6.62368240228786	3.50359118251563E-11	2.44528992841555E-09
Aldh1a2	571.145361183915	2.96206905380361	0.357088281136806	8.29506094227941	1.08529551776532E-16	2.22650019856703E-14
Gm19439	38.5502947392633	2.91686363663911	0.527834575251562	5.52609429810268	3.27438185452284E-08	9.92577544259086E-07
Aox2	26.8808345162935	2.91220819225645	0.449794030907955	6.47453721512903	9.51029702313441E-11	5.835472282171E-09
Defb15	9.3369238413839	2.91050701315684	0.895705681519412	3.2494010847622	0.00115648290718094	0.00713275670964013
Serpine2	14509.9728296247	2.90325431678956	0.298364322952975	9.73056794477116	2.23342447295162E-22	1.19370660646441E-19
Timp4	1288.1634691185	2.88531495801443	0.873514843887174	3.30310924674694	0.000956191284887487	0.00609814730066145
D330041H03Rik	70.3781087813861	2.86859351356694	0.68026218417998	4.21689398628688	0.0000247690347698024	0.000286970391428801
Gm28040	35.3398706118514	2.8551422311954	0.937336585217285	3.04601599491984	0.00231895498591886	0.012536059559226
Gm12999	4.83344972348754	2.83140021513941	1.12132131058154	2.52505699162268	0.0115679527671209	0.045077728453612
Gm32122	9.09049214062101	2.81085842731144	0.952363291564232	2.95145608005815	0.00316279522485415	0.0160922704269973
Psg26	5.43926965894708	2.79445541728341	1.07462700576474	2.60039567430635	0.00931163271092684	0.0379681309694688
Gal	55.1958719474805	2.7877425083104	0.486448157291882	5.73081111835249	9.99515173136549E-09	3.58027392705526E-07
Rian	20.0249712842699	2.77635065088006	0.78223116922644	3.54927131531416	0.000386298836920907	0.00288484306136671
Gm11775	31.0692342177944	2.76792616636803	0.512271145277812	5.40324434019594	6.54462119987533E-08	1.79866382367345E-06
2810408I11Rik	8.33692137745217	2.75777066309868	0.720645533614125	3.82680601552905	0.000129816737025795	0.00114983773615085
4930579D07Rik	17.0846735885697	2.75434284354606	0.572168565467799	4.81386606986026	1.48038040483325E-06	0.0000266783726904732
Slc38a5	24.4084975794553	2.75100493001229	0.464482471806964	5.92273142043472	3.16637753567503E-09	1.33698810290145E-07
Slc17a9	213.442569368944	2.7454948112523	0.29158003788791	9.41592171789114	4.68949636709775E-21	2.00085484796771E-18
Gm28373	38.5880861426166	2.74546137529478	0.425860663379876	6.44685365749731	1.14195954130918E-10	6.92334277134014E-09
Pate8	125.934655457775	2.73855107260825	0.797825095299679	3.43252059723641	0.000597998457092933	0.00416650039916208
Gm12915	5.45092608484718	2.7291462073175	0.954999073234325	2.85774749296312	0.00426659763504867	0.0205732663741307
Wfdc3	3185.08018792252	2.71444107427901	0.783229954547918	3.46570130332386	0.000528850460119311	0.00375426523768724
2210407C18Rik	186.636809818659	2.71322055309249	0.450685040068939	6.02021436672817	1.74186229041732E-09	8.02204605858859E-08
Gm13568	40.9505668828797	2.71210242473785	0.47012268248358	5.76892484831888	7.97788690620371E-09	2.96217336499081E-07
Bpgm	2635.81170449419	2.69682334155971	0.449319313282516	6.00201963689917	1.94878125211381E-09	8.8943252203217E-08
Nkx2-6	84.3374155932436	2.66485279213769	0.545244927438157	4.88744169461337	1.02154734737942E-06	0.0000192107653937741
Gm9169	4.45595570944986	2.64305870046804	1.03233245426765	2.56027860941663	0.0104588278172473	0.0415855115443017
Hp	489.217471032701	2.63195194035761	0.747778114952328	3.51969640155275	0.000432041030184306	0.00315638608742563
Chst13	36.674937121482	2.63026837206204	0.76979905729553	3.41682462083383	0.00063356079702561	0.0043648642427375
Gm15821	13.9348497389676	2.62169012532056	0.713380574167378	3.67502315069409	0.000237827848316029	0.00191830166771189
Fkbp11	2065.76648167611	2.61446395239862	0.304612227051937	8.5829251757279	9.24905214850137E-18	2.34810311420079E-15
Fabp5	2200.43666204908	2.610855229322	0.229559726911914	11.3733156265856	5.67886037671259E-30	7.68917695006884E-27
Mrps18a	2513.98636586318	2.60435154144859	0.257957386883499	10.0960533556063	5.75102850120703E-24	4.32605143924129E-21
Acbd7	7.41354107906478	2.57844305243771	0.922958374287457	2.7936720921226	0.00521132921565595	0.0240988379713052
Morrbid	63.2627126537548	2.56770837303767	0.455721897775334	5.63437566983784	1.75693658326246E-08	5.84402854398072E-07
Asb11	24.3341141555422	2.56237329618938	0.815404879359144	3.14245519134401	0.00167537354292067	0.00966396951341065
Pdlim2	1040.63335086506	2.56035197141197	0.29521929577719	8.67271214326157	4.21947671621531E-18	1.09868682187606E-15
Pcp4l1	2647.37539320086	2.55579130446321	0.385470544014854	6.63031545249467	3.3497023132972E-11	2.35406415166319E-09
Rhd	9.89287860486087	2.54933433498628	0.602058355968004	4.23436417701969	0.0000229199260601318	0.000268785488243941
Rgs13	28.9517263442102	2.52554287783399	0.579868822121377	4.35536932058981	0.0000132842749734934	0.00017000789799007
Zbtb8b	348.135087959144	2.52325739947684	0.376592563381153	6.70023161589368	2.0808945016208E-11	1.5480940413157E-09
2210009P08Rik	25.7031704273304	2.52068217330246	0.594639857214649	4.23900642165088	0.0000224511237021899	0.000264337578197957
Gm15473	48.2861499413663	2.51144227645677	0.45966758823564	5.46360531116962	4.66560269403486E-08	1.34028841182246E-06
Mcm10	24.6708876491098	2.50448966032434	0.710652500154428	3.52421142510595	0.00042474519011194	0.00310979625492916
Cdcp3	146147.212797173	2.49107099699896	0.73081679272885	3.40861214709827	0.000652942406414116	0.00446805166076739
Bglap3	329.113569520479	2.4655667298847	0.638842049663589	3.85943087369258	0.000113651399097804	0.00102726297982928
Fem1al	6.75245374446066	2.46478292752566	0.99170157694694	2.48540789368689	0.0129403068812035	0.049262911482145
Bmp8b	51.8893021473593	2.45457035432181	0.412956727526268	5.94389240012001	2.7833233884923E-09	1.20275102170806E-07
Gm14055	19.2844977311014	2.45294847308233	0.615623075570645	3.98449728481766	0.0000676231302909691	0.000669799906125018
Klb	16.2284226503168	2.44801605426353	0.641402311959712	3.81666234844706	0.000135269081828795	0.00119034447657835
Cenpk	16.5723244785579	2.44297039099659	0.824690901602463	2.96228609561429	0.00305363901774861	0.0156298912425591
1810028F09Rik	663.384641514504	2.43712197189399	0.255095179291103	9.55377509942224	1.25054439361067E-21	6.04727538910304E-19
Kel	25.5366331060845	2.43012622427276	0.978914693249992	2.48246986282814	0.0130475104127212	0.0495996664064346
Gm15848	107.45394983572	2.42845593595647	0.468532701789101	5.18310872791453	2.18217739378282E-07	5.13557623032782E-06
5033404E19Rik	54.6360260619276	2.42552953302044	0.684725288112602	3.54233964354704	0.000396594470347595	0.00294056327792863
Msmb	5931.97328434783	2.4211715054589	0.67998264576788	3.56063720232853	0.000369955943042469	0.00278598635639323
Fuca1	13812.1636546895	2.4193788032988	0.159113766295781	15.2053392966725	3.25937633470048E-52	1.32395866715533E-48
Fcor	10.3818481964728	2.41812005307148	0.766582883888329	3.15441435478715	0.0016082057354261	0.00933218813900117
Gm29183	18.4069743443022	2.40443602278669	0.475552442097913	5.05609015943531	4.27939081714957E-07	9.01197971939072E-06
Mthfd2	869.139727524601	2.39717044045125	0.203119245916892	11.8017887947067	3.82101460306223E-32	6.46706721568283E-29
Prss53	199.698159615699	2.39034775885029	0.560531671627488	4.26442943341628	0.0000200413668933529	0.000241423583395016
Vmn2r102	29.374634848601	2.38949536574767	0.634132837314196	3.76813062680705	0.000164474633542393	0.00140651781357727
4833427F10Rik	8.64535316157788	2.37750837575364	0.784570359997418	3.03033162731442	0.00244285349500378	0.0130736111946052
Gsta2	109.269340425809	2.36623632226073	0.40602394173885	5.82782461577763	5.61545471529804E-09	2.17237876700387E-07
Rsph4a	13.8615566709434	2.36385341531818	0.660734839793274	3.57761279253531	0.000346746605315439	0.00262875086000618
Ttll11	13.1294512304978	2.3561664227923	0.84684338799759	2.78229299087236	0.00539762871493968	0.0248134538706258
B130024G19Rik	20.0209862721755	2.32879695516391	0.741695396525356	3.13982932356557	0.00169046291343733	0.00973718144410439
Atg9b	11.9566900691362	2.32122678530784	0.685931334250099	3.38405124449598	0.000714246710967555	0.00481494859080375
Gale	817.722654874719	2.31337878947672	0.215021316272987	10.7588346568379	5.3846768255635E-27	4.97103574214522E-24
BC021767	84.8944752219188	2.30905197660715	0.278648647265276	8.28660752265885	1.16524354229363E-16	2.36660963439836E-14
Cthrc1	73.4636481359336	2.30764780715975	0.589952716914629	3.91158094707729	0.0000916939126229002	0.000862576825090831
Gm30124	19.2969468258948	2.29698946297699	0.879328863553596	2.61220751209538	0.00899596319363744	0.0368883530108573
Lncbate1	90.6704699035176	2.29152709398054	0.276963061633291	8.27376430801665	1.2979461589486E-16	2.58443985178883E-14
Spsb1	782.337737883974	2.28495755547045	0.385416256525311	5.92854483116592	3.05630975488182E-09	1.30406830087499E-07
Apol7a	24.9457744245656	2.27051200435051	0.876473729456748	2.59050776770892	0.00958344587442909	0.0388580127190367
Slc7a4	4137.15965352359	2.26476319948479	0.142881151615803	15.8506785105888	1.39071162771479E-56	7.06133828972186E-53
Selenbp2	61.9374720248953	2.25610113806009	0.490869978844731	4.59612776354719	4.30414838059235E-06	0.0000656778764912326
Spink1	14246.5314076859	2.25525236220593	0.751206148758528	3.00217505665129	0.00268057979858338	0.0140824044772965
Igfals	32.0793037402541	2.2360655465342	0.710720788399668	3.1461940934205	0.00165410195290784	0.00955755637654571
Gm44777	48.2411432214221	2.22152984460562	0.781965935974078	2.84095475570596	0.00449786931898317	0.021402053262187
Gm45453	7.73782159771582	2.20856008998039	0.799533570003795	2.762310643154	0.00573938427331573	0.0260834402754626
Rnu3b1	8.67651678734578	2.20775320099417	0.636175084536226	3.47035470998307	0.000519771457757876	0.00370275633358907
Rnu3b2	8.67651678734578	2.20775320099417	0.636175084536226	3.47035470998307	0.000519771457757876	0.00370275633358907
Rnu3b3	8.67651678734578	2.20775320099417	0.636175084536226	3.47035470998307	0.000519771457757876	0.00370275633358907
Rnu3b4	8.67651678734578	2.20775320099417	0.636175084536226	3.47035470998307	0.000519771457757876	0.00370275633358907
Nkx3-1	10271.6748977557	2.189294797028	0.256026740239718	8.55103961007415	1.21984749503847E-17	3.0213539785648E-15
Slc7a12	6.26185004385989	2.18862005211113	0.771923661604897	2.83528043117734	0.00457854758206989	0.0217114876002427
C7	419.554887261334	2.17900415204509	0.367415240065739	5.93063083516955	3.01773010169274E-09	1.29304004990252E-07
Psen2	2457.89672809584	2.17866594019976	0.191789644739581	11.3596640900922	6.63994545205768E-30	8.42858075820571E-27
Acrv1	124.251068607748	2.17452501491559	0.194958747237411	11.1537699422512	6.86354545043668E-29	7.33676884728258E-26
Mycl	5086.25151710713	2.16566985880509	0.253971895210592	8.52720281119819	1.49928879075894E-17	3.62506611194215E-15
Cdo1	13101.7136373067	2.15977177048801	0.60802743639422	3.55209591082943	0.000382175528323037	0.00286079778669226
Orm1	15.0774046809815	2.15956419756523	0.698170085800525	3.09317778215757	0.0019802546620441	0.0110979503824822
CAAA01077340.1	12.1616431011555	2.15124064964361	0.849916945105947	2.53111867227856	0.011369937282097	0.0444964642445467
Elobl	64.7948208761611	2.14590435133506	0.719705783646593	2.98164110959651	0.00286707883952481	0.0148508980440573
Grp	19.2264506971015	2.13962222660424	0.690663948881323	3.09792081962554	0.00194883490248159	0.0109855223062451
Smpx	119.569333334867	2.13513442893351	0.837986023046313	2.54793561015696	0.0108362470016996	0.042781599162445
Cyp7b1	350.723559747903	2.12032253398348	0.234559218971852	9.0396043407611	1.57239908892594E-19	5.03542743024571E-17
Vsig8	34.7369459928337	2.11396997265361	0.744790093942473	2.83834329947048	0.00453483798331706	0.0215595878841689
Fcamr	135.696295862617	2.0989137122644	0.595730051445737	3.52326310746065	0.000426267968311299	0.00311757379776827
Il13ra2	24.7605559928968	2.09783669124356	0.72992995559522	2.87402465834257	0.0040527731994331	0.0197039713051062
5033406O09Rik	48.1687663011491	2.08258604682491	0.477898361077246	4.35780119046754	0.000013137563696995	0.000168449443614879
Folh1	29.9849512384161	2.075776694823	0.716582344380334	2.89677342890444	0.003770219347734	0.0185048706990038
Cfap54	13.6395831825788	2.07276632885845	0.636716178160248	3.25540075775611	0.00113232462225711	0.00702214139787539
Angpt4	139.482257147037	2.07155004344698	0.298827007685995	6.93227181668852	4.14135227484137E-12	3.59448139752257E-10
Scd3	101.787061513942	2.05818772021205	0.37896046555692	5.43114099563747	5.59948699206387E-08	1.56646805521787E-06
Gm36200	13.8289582238289	2.04729938933627	0.612579779131601	3.34209430196756	0.000831488065439862	0.00546344956618687
Ms4a1	76.3993381138316	2.03272768637915	0.344382802007828	5.90252380353459	3.57982446950555E-09	1.48149524077601E-07
Gnmt	907.816118151972	2.023208402452	0.167482445784709	12.0801221463695	1.34519751879356E-33	2.48372378242703E-30
Stat5a	8693.69513188572	2.02285349902594	0.216493167939733	9.34372903439177	9.29996660063984E-21	3.7776464331799E-18
9530014B07Rik	306.865705358289	2.02035008404927	0.336423755063246	6.00537284791158	1.90892716290706E-09	8.73205195464917E-08
Rxfp1	16.0481939600351	2.01196123599103	0.590497766967541	3.40722920312351	0.000656259926859685	0.00448473725253035
Gm27343	4.92530121526798	2.00336297433467	0.791018836823766	2.53263624211393	0.0113208365974179	0.0443530461600228
Hdc	38.3904985316405	1.99878934613043	0.654335906670649	3.05468387987531	0.00225297856860126	0.0122680155535503
Sdf2l1	6691.29664004047	1.99540773960368	0.317155325282842	6.29157885910998	3.14253099378592E-10	1.72034513433402E-08
Suox	3092.59783278184	1.99322207868622	0.23929736445101	8.32947777447955	8.11997386655326E-17	1.71788197114267E-14
Gm43435	6.81050775067399	1.99129397680437	0.715328405555961	2.78374794197738	0.00537347748378521	0.0247360216898634
Acta1	3259.76127788969	1.98351313905981	0.756349537787961	2.62248211965706	0.0087291848116118	0.0361889658142143
Nme1	1467.27870853174	1.97129059541353	0.215011701808002	9.16829446414887	4.80561771196003E-20	1.7745835587256E-17
Olfr750	28.7866765719934	1.96905125415691	0.597450849832481	3.29575437830412	0.000981577937123192	0.0062377496567497
Gm16579	7.58318508285497	1.96016176275314	0.762548881522123	2.57053916181801	0.0101540345566662	0.0405961499696634
Lcn2	2812.56622078995	1.95505180254376	0.441841617941239	4.42477965668631	9.65407688685165E-06	0.000130405363788998
Nfil3	913.63985675864	1.95091965706895	0.398129254494447	4.90021678900807	9.57309634890932E-07	0.000018222079367043
Sult5a1	51.0334350241421	1.93914113346808	0.353167074454535	5.49071890821949	4.00301002084357E-08	1.18170252214147E-06
Gm37767	23.6608909714273	1.93409436107383	0.535017247014923	3.61501310820338	0.000300332425164581	0.00233528007469091
Cited2	3347.84431394416	1.93040796963122	0.168601384641251	11.4495380553293	2.36401928402965E-30	3.42951654704587E-27
Fcna	178.042811873035	1.93029448892651	0.583323150521728	3.30913403179702	0.000935850243245436	0.00599782847595923
Aldh1a7	661.581853772712	1.92705155774728	0.381143197112293	5.05597783811298	4.28191060030135E-07	9.01197971939072E-06
Heph	821.38408571773	1.92422080660441	0.428974299088628	4.48563191476153	7.26981514157852E-06	0.000102715435686317
Adig	41.0302741084494	1.91562214505229	0.64168154159812	2.98531595638765	0.00283285550401974	0.0147036277246718
Il11ra2	10.6409792291485	1.9039040457234	0.713929037019747	2.66679732438273	0.00765778370690442	0.0327017634750271
Mx1	55.4640163930879	1.89799759751593	0.635121517973949	2.9884007135683	0.00280441601451072	0.0145970500396496
Etnk2	115.16830903534	1.89749004002949	0.492168645490438	3.85536554881239	0.000115556827116484	0.00104218539043709
Gm47967	10.7623034716582	1.89628487535681	0.675283483132355	2.80813158136305	0.0049829862120648	0.0232026508077406
Cd320	772.164649040708	1.89548325285317	0.207857577676003	9.11914433934058	7.57197803954382E-20	2.60655718615483E-17
Mcoln2	457.910803783965	1.8844713046627	0.407493493010005	4.62454330434285	3.75424649204305E-06	0.0000583920496937123
Gm20390	1910.87887453825	1.88373115137387	0.186124240471564	10.1208265328646	4.4662787537896E-24	3.48885082651795E-21
Adamts16	8.8948135911718	1.88227546241547	0.706375605511749	2.66469488431982	0.00770582027275523	0.0328723397898884
Gm6185	12.9758190202618	1.88078867756604	0.533154669711504	3.52766051656972	0.000419249477790364	0.00307621275069447
Ramp3	28.2112954281852	1.87672095226946	0.691718653066269	2.71312757571345	0.00666514411097739	0.0293006659943616
Gm15201	14.7751135406378	1.86865608100332	0.654799431944176	2.85378390670723	0.00432019066275857	0.0207528553360044
Spon1	805.048665592085	1.86034061293857	0.192498585024133	9.66417811697339	4.2804183330081E-22	2.12037308154621E-19
Tpsb2	67.3280812314556	1.85702044052095	0.445273047712853	4.17052065032801	0.000030390451354935	0.000341388311404165
Tmem147	2163.47048081519	1.85253577311486	0.171220290969799	10.8196041638641	2.7797532568314E-27	2.68841850696408E-24
Tph1	63.0033379581789	1.84794692167836	0.483755874344174	3.81999892855796	0.000133452253768626	0.00117690632828519
Wars	24267.5698622957	1.83048907245446	0.247281593099548	7.4024477499931	1.33696806747265E-13	1.65572082014448E-11
Hmgcl	1756.27717047107	1.82883138165384	0.161200945787294	11.3450412633869	7.84892097304068E-30	9.37715205661507E-27
Mt3	186.174317061449	1.8267048981975	0.567229517393034	3.2203981672057	0.00128012663236795	0.00775175071657514
Nxnl2	74.7287872158907	1.82158421865995	0.304090579549553	5.9902684961772	2.09494887632359E-09	9.43423762264572E-08
Gm11627	37.7087360957088	1.81303383413166	0.353166096754386	5.13365764945596	2.84164790969941E-07	6.50663687102538E-06
Gm44103	14.6024326094942	1.81019615468115	0.610305173236169	2.96605081205933	0.00301650647462958	0.0154788394390416
Nptx2	129.645684073403	1.78603927934451	0.276708567281369	6.4545861260898	1.0851505078138E-10	6.59862479452044E-09
Edn2	12.0368726781319	1.78532486604235	0.702471537551639	2.54149068055459	0.0110380888820552	0.0434210218174976
9130230N09Rik	7.10004937227618	1.78187007145154	0.668932714108315	2.66375082855197	0.00772747778542842	0.0329163325969067
Slc41a3	149.616411686104	1.76842509828398	0.28354143869248	6.23691939505872	4.46271787495873E-10	2.35422857247823E-08
Ccl7	23.8984340573021	1.76730068878484	0.582352473092368	3.03476119780215	0.00240726208278201	0.0129137593505818
Cwh43	1127.72014980457	1.75430486307084	0.594337120877203	2.95169997203204	0.00316029838058571	0.0160897631073769
Asrgl1	2597.30752454491	1.75330944302029	0.564659958144704	3.10507132253741	0.00190233147399114	0.0107666493569628
Gm10561	17.6907922489219	1.750267338118	0.63503521623052	2.75617366310382	0.00584819375162051	0.0265008512037957
Meg3	77.3407369689632	1.74584755346203	0.531921662908354	3.28215163096831	0.00103018191913645	0.00649782446511221
Tulp1	16.6543261942559	1.74416282904002	0.651594463784547	2.67676127711352	0.00743375798926996	0.03196689069703
Gm43566	16.7570420780284	1.72990746071423	0.518248412479624	3.33798892395496	0.000843871131447747	0.00552337179494159
Rps6ka2	530.505433672141	1.72166657229013	0.431221873415276	3.99253070966585	0.0000653718636605921	0.000651793103066581
Tmsb15b2	24.8432177927327	1.71984527826551	0.605443240757549	2.84063833318807	0.00450233411967657	0.0214150833654874
Col6a5	246.166174079491	1.71749611143626	0.477133992005733	3.59960962792948	0.000318695254999689	0.00244735292532358
Agt	34.0063135023002	1.71683542608467	0.485546657208248	3.53588146596657	0.000406417006623718	0.0029961268255999
Gm3219	33.4267338445909	1.71678789323091	0.678207455730258	2.53136098508732	0.0113620846355474	0.0444889028239767
Gm47103	39.6169264945001	1.7150230586677	0.562972036582571	3.04637343815238	0.0023161996644392	0.0125311708004156
Mzf1	11.4872595372791	1.71375381617709	0.666587976060747	2.57093418681905	0.0101424599430776	0.0405631842085971
Cbs	1493.7614660753	1.70849924439308	0.269028213111286	6.35063224274675	2.14431781172871E-10	1.22334535832051E-08
Gm32817	15.2146462479185	1.70647614527897	0.573030557933446	2.97798454489606	0.00290150615051092	0.014979560222897
Tiparp	719.837111060583	1.703897934217	0.242290277879991	7.03246514522122	2.0291600667961E-12	1.88977339881556E-10
Rab9b	45.2537210834253	1.7016204831361	0.583949284198666	2.91398676080437	0.00356845039643593	0.0177417937702849
Gm43129	96.6943454638165	1.70057215018415	0.396126221707047	4.29300575674034	0.0000176270434218603	0.000216317372748025
Ltc4s	30.9118647938734	1.69032901381309	0.479721760435128	3.52356126659732	0.000425788645351211	0.00311631257192184
Cd209f	83.0365545543529	1.6882473954149	0.561981688159696	3.00409680775071	0.00266370554087775	0.0140134076327718
Golt1a	69.1317974070451	1.68706510700625	0.575038196475832	2.93383138258565	0.00334806039919876	0.0168564964570468
Olfr147	32.209242544397	1.68266174754459	0.662408824447788	2.54021638215241	0.0110783905040416	0.0435544156285492
Atp6v1c2	2613.75427268594	1.68192987390042	0.199347027012972	8.4371956738084	3.25042049557683E-17	7.41753261406353E-15
Dlx3	10.7337032624974	1.67537489845171	0.552334013277854	3.03326403621082	0.00241923826013025	0.0129643084599592
Calr	53313.2287128896	1.67536887132273	0.276864008496348	6.0512338906804	1.43740573360904E-09	6.69580514899072E-08
Creld2	7974.18068653834	1.67111803424876	0.4048001023702	4.12825496946264	0.0000365526674191572	0.000400639328269338
Gm43342	26.8531017081706	1.66439828144436	0.665241978236505	2.50194415850985	0.012351340468762	0.0474835746584434
Gm48269	165.1302008686	1.65968685475927	0.441827350283047	3.75641492926146	0.000172364826118679	0.00146351572678527
Gm10113	12.8444373526067	1.65403751148953	0.583089145617105	2.8366803325399	0.00455852273377594	0.0216519169137019
Rab39b	920.648720903096	1.65181099490285	0.235314453224015	7.01959005182891	2.22520160931587E-12	2.03575876960384E-10
A830008E24Rik	152.459016436519	1.65033952873569	0.343746880300099	4.80103129167283	1.57850598536233E-06	0.0000282462172358669
Gm29216	9121.51277236509	1.64931566639221	0.645113618856764	2.55662819413894	0.0105692119100758	0.0419238577018941
E2f1	104.20640136734	1.64593731050588	0.388224985406558	4.23964807103341	0.0000223870484320611	0.000264042365653404
Slc18a1	310.983190406538	1.63528737568502	0.297365108947504	5.49925773562666	3.81393318971408E-08	1.12916884960777E-06
Cd28	42.9029008688859	1.63428431979395	0.415968634128888	3.92886430780155	0.0000853479788573068	0.000811905129082858
4933421A08Rik	61.6507716369937	1.6342155465867	0.279822379538696	5.84018887009968	5.21416760418576E-09	2.06030630429986E-07
Manf	7577.40403424412	1.62737970470977	0.244358676327872	6.65979914920724	2.74202047176104E-11	1.98894413505238E-09
Cldn19	17.8197380004661	1.62092108140239	0.602636004177843	2.68971828793031	0.00715123598287952	0.0309432456553349
Ugt2b35	51.8676941911306	1.62025001682121	0.446222381318718	3.63103708969706	0.000282284609417317	0.00221444589311151
Alpl	432.884237039568	1.60798211603868	0.365781209280055	4.39602165240684	0.0000110252940970796	0.000145216422251418
Angptl7	260.433870898156	1.59677548228189	0.502574931438907	3.17718887750771	0.0014871015211218	0.00876466392744743
Mgl2	177.029262383858	1.5918940719947	0.422067054288338	3.77166153060406	0.000162164127795025	0.00139027160638115
Vmn1r77	14.7985727171431	1.58965868190421	0.498390156995295	3.1895868319069	0.00142476329627751	0.00847596442513072
Folr2	127.9255102246	1.58477409537792	0.441051657214574	3.59317116137015	0.000326677845665939	0.00249617270333906
Rncr4	19.611261824114	1.58396450387091	0.410548826551444	3.8581635153509	0.000114242210546612	0.00103214381503634
Fam72a	22.6182453767215	1.5836199415731	0.382747140284754	4.13750953278168	0.0000351095866918967	0.000388597114829658
Cgref1	279.006744803211	1.58318218822636	0.19756796365396	8.01335479166707	1.11621035602065E-15	1.88918602756495E-13
Hpdl	25.0823890844928	1.58257149869541	0.472905089356621	3.34648861751197	0.000818420395705979	0.00539154013518924
Cd80	21.3027136691278	1.57724800036618	0.527852060757056	2.98804933735422	0.00280764226870216	0.0145988772343423
Kdelr3	467.693154144883	1.5737245801856	0.173503501564114	9.0702756197924	1.18716331489492E-19	3.88891724605094E-17
Trpv6	1749.43209253216	1.57249146230605	0.422556651126382	3.72137430120757	0.000198141488906398	0.00164322320934624
Gm3379	15.6580327076125	1.57221199420311	0.615481649589965	2.55444170472104	0.0106358237834993	0.0421169236434591
Fam107a	70.4506384270319	1.5704776509348	0.413836610079356	3.79492198777109	0.000147689887113109	0.00128428242455868
Chek1	66.2646513708335	1.57043648281187	0.469012796070632	3.34838728488628	0.000812833368729939	0.00536669295893859
Rnase1	16355.9775121482	1.56730914694169	0.241494905123323	6.49002986684675	8.58193594901847E-11	5.39625755803607E-09
Tmem97	1561.77461597253	1.56618695909688	0.2836642180382	5.52127078250653	3.36556651039993E-08	1.01869829845339E-06
Gm15199	10.8147406253247	1.56433573538938	0.622836428666576	2.51163172767279	0.0120174425790698	0.0464284304319777
Taf9	13.4655627911829	1.56381597672156	0.539168369381615	2.90042232728737	0.00372660184483873	0.0183350977395045
Slc35f3	50.1857660719008	1.56133345557704	0.411316086479331	3.79594551951836	0.000147081798725781	0.0012804249173256
Hs3st6	82.3968953430897	1.55919455519815	0.543145812936655	2.87067398488808	0.00409597721146897	0.0198589871484686
Hapln4	444.694290508167	1.55917378171642	0.268802567778207	5.80044228968419	6.61402341107049E-09	2.5155583423004E-07
Rab37	27.0086742162481	1.55747883466751	0.468911975999444	3.32147378268145	0.000895433944132249	0.00578259567736915
Ifi205	104.032239969004	1.55109757540648	0.380796177342483	4.07330132941813	0.000046351391633444	0.000488783366601894
Ccl28	24.7673966398418	1.54499713222615	0.432591190538997	3.57149467214328	0.000354949770074064	0.00268292885381624
Gm11769	20.6499376115945	1.54110981233359	0.489436106091368	3.14874565475129	0.001639728420377	0.00947989872412662
Gm13496	15.1670932003864	1.53936468643614	0.588676621175049	2.61495807895927	0.00892384075058194	0.0367590664623858
Gm48754	74.6794223819848	1.5392899440522	0.502941297433598	3.06057576084299	0.00220911863454364	0.0120805598997257
Gm19220	34018.7112811488	1.53180478143529	0.611796981006371	2.50377956902558	0.0122874561402255	0.0473006509112926
C1qtnf6	158.335121455845	1.53091436451465	0.288980163171964	5.29764516605815	1.17305638985823E-07	3.03114189287796E-06
Ccnj	228.05289807221	1.53041910124283	0.290580349963141	5.26676735518062	1.38846981163437E-07	3.49440171924339E-06
Coro2a	7882.04082441091	1.52945031233689	0.339338722660899	4.50714937671663	6.57043790429923E-06	0.0000940606177131218
Derl3	2423.34856407727	1.52892629256978	0.380482709433873	4.01838573648904	0.0000585982132182231	0.000593580902973622
Ldoc1	111.775888364301	1.52818958191084	0.359644699796822	4.24916475280792	0.0000214569069063936	0.00025499694515439
Psma3	1112.51889658211	1.52755266115434	0.230974177624418	6.61352137656817	3.75283777036077E-11	2.57937044572569E-09
Tk1	100.952211058779	1.52524964674248	0.386354236183157	3.94780101756	0.0000788723158627937	0.000759552743088355
2310074N15Rik	11.6597966957726	1.52460245611877	0.592943614886427	2.57124356826205	0.0101334029731359	0.0405535791890425
Cdc6	80.5431887961351	1.52140368238054	0.536548080769082	2.8355402561496	0.00457482491271537	0.0217039696279489
Pole	104.935372892979	1.51653502301996	0.475861587030721	3.18692465278156	0.00143794229162882	0.00853187494682483
Nucb2	13841.684151471	1.51336689962678	0.243658414502973	6.2110184157351	5.2642303188953E-10	2.69991206506979E-08
Defb1	8945.78201301488	1.50994802187491	0.307382744940045	4.91227320573713	9.00264889188386E-07	0.0000172385582810277
Cystm1	10574.6612125728	1.50988080778607	0.155326517508566	9.72068924227832	2.46109889070291E-22	1.2496229617544E-19
2310040G24Rik	91.6411200686722	1.50825909874089	0.260259861183763	5.79520442330499	6.82380106235063E-09	2.5786488166088E-07
Srm	2152.93309609249	1.50714543503269	0.152412627455944	9.88858639989222	4.66569419692277E-23	2.96125778560942E-20
Gm45643	22.8542643904736	1.50657006325143	0.488721860248491	3.08267377785273	0.00205149911052806	0.0114013422293818
Slc44a4	1709.68603373256	1.50556346964291	0.237418880259222	6.34138055069202	2.27715277739549E-10	1.28469369191395E-08
Gm37091	24.7362228563981	1.50402461828376	0.593494751074936	2.53418352152176	0.0112709685821751	0.0442088396879058
Gm17092	14.2571117963022	1.50229247165514	0.545598881511481	2.75347425107126	0.00589664084736541	0.026702514071347
Gm29681	13.7550637382806	1.49901028869707	0.422018795386403	3.55199888034504	0.000382316487282703	0.00286079778669226
Polr2l	1394.25275705886	1.49496629113394	0.184929650693506	8.08397293526298	6.26902503608127E-16	1.1267601635647E-13
Slc35b1	1674.92097986513	1.49111628166576	0.186732843040745	7.98529202139553	1.40190035529834E-15	2.27780769728875E-13
Zbtb8a	1095.6307144754	1.4830351726879	0.162117729644415	9.1478900916066	5.80563222347073E-20	2.03297224928777E-17
Ptges3l	75.0033485395878	1.48199936516751	0.289435502342701	5.12030954451737	3.05034545015451E-07	6.87495072125579E-06
Fam3b	424.189875961526	1.47982006136696	0.447446436559287	3.30725633384474	0.000942146367437321	0.00603056814454837
9430065F17Rik	12.7511436101864	1.47927224741655	0.580964208969792	2.54623645411772	0.01088914008814	0.0429767654858383
Ism2	20.4000842085	1.47653340116765	0.54024920843908	2.73305981406939	0.00627489357906337	0.028009470019951
Tcf15	32.621907574042	1.47262213736504	0.442066534838163	3.33122283934964	0.000864653555065319	0.0056321724513716
Pyroxd2	241.505101436679	1.47228577191114	0.387919960015462	3.79533389272482	0.000147444887015839	0.00128303584202729
9430081H08Rik	16.1952150181005	1.46863607453986	0.480581628964677	3.05595550479897	0.00224344546027421	0.0122353322497769
Npas1	9.41134404448615	1.46007723415171	0.573720216092069	2.54492903195414	0.0109299949548484	0.0431128758075297
Hpgd	3777.45125837588	1.45978233140099	0.204508212804744	7.13801324348147	9.46895106948456E-13	9.5205146644174E-11
Odc1	5741.936634174	1.45970511272369	0.176217587535036	8.28353817086203	1.1956862672371E-16	2.40439486015699E-14
Ung	132.94564301796	1.45624922572605	0.237663353505934	6.12736126223891	8.93484485320738E-10	4.34130858776655E-08
Gmppb	1337.26291682879	1.45489258006548	0.180586269069465	8.05649614205072	7.85124719655215E-16	1.3746450910515E-13
Gm47578	288.308805258222	1.45423403942654	0.359065389179905	4.05005350905016	0.0000512059227935583	0.000530374691136966
Cdr2	400.916752386101	1.43586987830244	0.16419998370633	8.7446408086768	2.23726217241483E-18	6.05850596289937E-16
Efhc2	23.1485429243415	1.43550109717359	0.435771955171179	3.29415668020605	0.000987174557488977	0.00626547351956285
Cma1	58.8834681743518	1.43397635296372	0.45445054115066	3.15540685534871	0.00160274433016637	0.00930315442860215
Hells	141.185409117081	1.43155881631062	0.472080813622953	3.03244439299326	0.00242581787148108	0.0129892857816453
Gm9895	18.3391099927322	1.43139079663038	0.490062372183544	2.92083391396204	0.00349095875876413	0.0174407797762043
Uqcrq	2601.85979662305	1.42732458503518	0.224654696394869	6.35341529885675	2.10586165033089E-10	1.20479014417522E-08
Rcn2	5644.84966480863	1.42715826086267	0.157895738755761	9.03861163137689	1.58674227245557E-19	5.03542743024571E-17
Scml4	162.585025458968	1.4269559742421	0.290446668871039	4.91297070057182	8.97066867883968E-07	0.0000172043702424206
Dancr	24.6823520576055	1.42325657554359	0.489396140296105	2.90818921187745	0.0036352831305006	0.0179991712287828
BC049987	506.54436557133	1.42111617851704	0.366144831656059	3.88129520247324	0.000103901627836065	0.000956426734988334
Atp5g1	2804.94464661414	1.40839405123515	0.190694309028644	7.3856113399986	1.51754484205506E-13	1.84558896659511E-11
Mfsd2a	221.555829685497	1.40763597455614	0.361429309258846	3.89463703827083	0.0000983458802550756	0.000916240746780085
Gng12	5194.50073550606	1.40527300759832	0.195064989286552	7.20412726413943	5.84167872026913E-13	6.26698719198145E-11
Zc3hc1	700.48261404483	1.40201420491608	0.274371804803211	5.10990626723345	3.22318681531282E-07	7.17009027590399E-06
Ptger3	458.039043480943	1.40187986040555	0.376741478849894	3.72106587436342	0.000198383675672098	0.00164456018485727
Gcat	553.511359635835	1.39798765863436	0.191942972580091	7.28334900644007	3.25633352572827E-13	3.73650474053905E-11
2310039H08Rik	571.576516260212	1.39260902459438	0.168352759066579	8.27197030993501	1.31763120211841E-16	2.59816405000242E-14
Isg20	457.248411488246	1.39050974021536	0.242604869018167	5.73158216421137	9.94981305844114E-09	3.57033044552897E-07
Sp5	588.054816237106	1.3897442989841	0.373213823218556	3.7237213964882	0.000196307553511469	0.00163401902123686
Dbi	1521.67406690222	1.3859914547142	0.233601341511326	5.93314852452162	2.97179785173322E-09	1.27605104373576E-07
Gins1	89.7677472185875	1.38555939960547	0.248703326250318	5.57113336799893	2.53087490095719E-08	7.90801065206777E-07
Higd1a	658.564368324854	1.38405892709409	0.151061346237942	9.16223085231882	5.08353498701612E-20	1.84368920689817E-17
Agtr1a	1130.72530748943	1.38324615409533	0.424178830841901	3.26099761119596	0.00111020975590213	0.00690715372322937
Pam16	257.164658897814	1.37936256913129	0.305993726633463	4.50781322972535	6.54991931676796E-06	0.0000938806360787278
Neu1	2579.1878991737	1.37758287963667	0.179608977672505	7.66989989859265	1.72130630525445E-14	2.4277591013693E-12
Gsr	2549.3309063037	1.3770887823215	0.165187241941104	8.33653232622215	7.65009092604539E-17	1.65290794370194E-14
Card14	411.698935650739	1.37531008711627	0.435191595329279	3.16024045932153	0.00157638980776331	0.00917640498586211
Etv4	70.9932874575103	1.36110243346289	0.236101938338025	5.76489309255144	8.1709619131747E-09	3.0173133901196E-07
Gm48835	31.3028650560609	1.35978085992052	0.460730539916825	2.95135820639543	0.00316379771202094	0.0160923444856362
Gm27177	145.169631723284	1.35904659798723	0.417927520094419	3.25187151513781	0.00114647835148964	0.0070882725475661
Gm20627	25.1373966311058	1.35865648442495	0.510650463678202	2.66063889306706	0.00779925524686171	0.0331594879765044
Pclaf	53.4267630766215	1.35356765042409	0.524325820835578	2.58153918162377	0.00983608253154111	0.0396292077396548
Snhg15	132.471217140807	1.35323037748979	0.268096454064831	5.04755045049031	4.47510621170293E-07	9.34506339333289E-06
Bdh1	376.82314925521	1.35203182454669	0.184004490812543	7.34781971122699	2.01465982622722E-13	2.39285035501022E-11
Aldh1a1	3333.70945084952	1.35101589276583	0.240681982402596	5.61328222112589	1.98524413107231E-08	6.4928032692558E-07
Pdia6	28414.9525191809	1.34908514242939	0.276493587049896	4.87926377180651	1.06482576595271E-06	0.0000199507484377303
Gm48882	91.9029202716226	1.34820728293873	0.376161331706256	3.58411981588671	0.000338216811847621	0.00257176467563654
Slc25a43	16.0789596789215	1.34210070983256	0.504142866743491	2.66214360723153	0.00776447443806697	0.0330323577371471
Gpr135	40.8571106485126	1.33761031788715	0.460227528718188	2.90641092594487	0.00365600973266825	0.0180834431111529
Snx22	55.1758895687403	1.33645137184856	0.323608833701358	4.12983587797205	0.0000363022291376936	0.000398539607452192
Fkbp5	4147.61280472295	1.33643851169597	0.367076832335267	3.64075962842389	0.000271834835049177	0.00214990868374174
Tm7sf2	230.77877087739	1.33518722249308	0.223502106772712	5.97393573498117	2.31597064746174E-09	1.02701667794646E-07
Sox5	74.8419094686779	1.33490419241911	0.408213303030992	3.27011438017188	0.00107504005735347	0.00674098905984839
Gm37375	33.3462100383703	1.33466018033625	0.41997945092054	3.17791781814764	0.00148336790022869	0.00875281872563762
Gm37385	33.3462100383703	1.33466018033625	0.41997945092054	3.17791781814764	0.00148336790022869	0.00875281872563762
Gm43590	33.3462100383703	1.33466018033625	0.41997945092054	3.17791781814764	0.00148336790022869	0.00875281872563762
Fah	285.586734821957	1.33139548190877	0.337008158337428	3.95063279321479	0.0000779448361194961	0.000753120657272581
Ccdc142os	22.6202230225369	1.33068313085075	0.45473303957015	2.92629524370741	0.0034302522642753	0.0171893470237926
Wdr91	576.283693358803	1.32929121038381	0.29094117189199	4.56893468098527	4.90209514970967E-06	0.000073099524589283
Mboat2	587.36789060854	1.32813481475921	0.32703132638182	4.06118529821994	0.0000488241996951068	0.000509306366619219
Pou2f3	338.736533560808	1.32639318476936	0.410235364061733	3.23324925388383	0.00122390725790569	0.00748496127915223
6430590A07Rik	20.0916886906707	1.32360189826818	0.50219500383017	2.63563334595776	0.00839804215887783	0.0351678837622286
Hspa5	69269.3652398663	1.32041445036546	0.291887318549094	4.52371297570908	6.07641151333775E-06	0.0000880256189984949
Rpn1	13912.6984613234	1.31902729227203	0.167844690500197	7.85861791839329	3.8839498433368E-15	5.80022215574783E-13
Gm37144	21.527909438202	1.31884429796509	0.454528563490527	2.9015652786199	0.00371303409538665	0.0182860626763586
Haspin	42.5546011541182	1.31789528177821	0.404877727311866	3.25504514789738	0.00113374341267339	0.00702879386794768
Fam222a	223.854718155321	1.31635449491251	0.423386951161112	3.10910501918516	0.00187655004102577	0.0106371005674667
Tfg	3493.46411160765	1.31624875305314	0.135326959263992	9.72643411343806	2.32604269388732E-22	1.21133146443209E-19
Adamts19	14.4835939674504	1.31571571405522	0.50870111047865	2.58642194198717	0.00969781333258631	0.0392121419042062
Itpk1	4854.64048632533	1.31522345498872	0.217486610470616	6.04737667363855	1.47223281556311E-09	6.84234519086652E-08
Rgs2	2985.53358107394	1.31522108054374	0.369926154441892	3.55536115722345	0.000377460235254575	0.0028299067471467
Memo1	1616.02896763591	1.31461945227623	0.319947810270971	4.10885591360307	0.0000397624048563794	0.000430018340060205
Selenos	4237.82592017204	1.3103791939576	0.150338827557645	8.71617276285564	2.87764097919568E-18	7.6901168799295E-16
Sec61g	386.245258526485	1.30954090795743	0.190527072261429	6.87325371882356	6.27538066184098E-12	5.20216249967307E-10
Gm48132	198.256483915111	1.30747935466459	0.357065742367724	3.66173283943349	0.000250515032177054	0.0020094629950695
Guca1a	65.9083425269019	1.30583897523688	0.363641815306274	3.59100334524798	0.000329407407524273	0.00251419182518526
Aff3	223.631370667342	1.30453570858565	0.278727191037413	4.68033170258781	2.86411143165381E-06	0.0000466854760649189
Timm13	1663.38634770773	1.30427083828406	0.201367051167573	6.47708168104758	9.35135770504775E-11	5.76849431717276E-09
Chga	112.856649944002	1.30326771314417	0.447676691341467	2.91118063180577	0.00360065793173246	0.0178592398999118
Erp29	3483.92800389179	1.30187449331532	0.169852067904267	7.66475503877343	1.79172836406777E-14	2.475510413212E-12
Pdia4	15103.5283765896	1.29482426486615	0.312751544786833	4.14010509763808	0.0000347146739235807	0.000384645405012506
Gmfg	191.893323547092	1.29476384403168	0.306820805445446	4.21993496220676	0.0000244372807372373	0.000284088306914621
Mydgf	2875.62768250462	1.29444940961633	0.163248092490095	7.9293386518123	2.2031599691519E-15	3.36437435890791E-13
Agr2	11899.6772760481	1.29326625292752	0.343820961979008	3.76145260452875	0.000168929434261173	0.00144036809817146
Prom2	7400.61265527621	1.2883808962341	0.269027908881723	4.78902319684807	1.67595108971426E-06	0.0000297800233001721
Larp1b	2080.34517966974	1.28767378541401	0.143564282748932	8.96931855722024	2.9835450881507E-19	9.11163155119258E-17
Hmgn3	453.221926861311	1.28655487235761	0.164698106402789	7.81159480492866	5.64688502522589E-15	8.18990879628173E-13
Stac2	113.350533723309	1.27812997668266	0.374356705903979	3.41420350303675	0.000639687763076184	0.00439514833155524
Ssr3	14449.9951657238	1.27739296848942	0.12225584284193	10.4485228582573	1.48825063846772E-25	1.31419002031649E-22
Pemt	59.0166065961755	1.27697987110942	0.275221820733069	4.63982059165265	3.48711778988739E-06	0.0000550501331994287
Il18	72.2288490538582	1.27627505411666	0.339445604889031	3.7598809227001	0.000169994252695043	0.0014470172976682
Sec61b	5156.45908681058	1.27558623391997	0.193449672099693	6.59389194137585	4.28443603206855E-11	2.88135416593749E-09
Htra4	71.4784464941989	1.27421400548296	0.434371556881432	2.93346556720052	0.0033520083268524	0.0168721906117403
Ssr2	5322.34521213225	1.27343285106849	0.160392128394936	7.9394971798921	2.03002505382661E-15	3.14731365215408E-13
Mtfp1	147.64996929425	1.27091086603492	0.259851049402274	4.89092065996404	0.0000010036541715747	0.0000189974056148016
Mrpl20	893.963191507946	1.26802003257695	0.154366178692303	8.21436433368275	2.13291082401372E-16	4.12565893673511E-14
Timeless	75.4970945863524	1.26730896165521	0.465925201543657	2.71998371725008	0.00652851309795852	0.0288423763591036
Gm48273	26.1201496311393	1.26699744993722	0.416980235684095	3.03850720372537	0.00237753420403847	0.0128050171530155
Mvd	388.398796749872	1.26232166216731	0.248743145483524	5.07479978880833	3.87904213919664E-07	8.32804924387777E-06
Hsp90b1	49951.6736043988	1.26149458141365	0.287632031710127	4.38579310486872	0.0000115563926895829	0.00015132839169918
Gpr132	79.621600912876	1.25804853318299	0.289313998040399	4.34838459840896	0.0000137143950224359	0.000174133504403907
Cela1	91.9027787481782	1.25766888098988	0.406100734292006	3.09693820963533	0.00195530626373375	0.0110158863291075
Pcsk9	19.3789831009605	1.2567301437475	0.503132997121175	2.49780903049146	0.0124963492731072	0.0479302487730198
Slc25a33	548.080542170323	1.25635662485367	0.142957027294621	8.78835163705826	1.51770294696088E-18	4.28118706288548E-16
Abhd12	15668.179759836	1.25621108591148	0.189297328986021	6.63617966846348	3.21917422008209E-11	2.28606393041494E-09
Gchfr	198.526173693722	1.25546513559242	0.314296020047103	3.99453081017147	0.0000648224920142934	0.000647268836189921
Col6a2	3077.30402806343	1.25539473071621	0.244378843669463	5.13708433948648	2.79033748839344E-07	6.41083194448764E-06
P4ha2	816.892945346975	1.2540793723272	0.191334501823327	6.55438177838507	5.58728577712234E-11	3.64880302679597E-09
Gm34923	56.3099046619695	1.25348895931691	0.287951926888555	4.35311884473702	0.000013421434395492	0.000171116969599776
Zcchc10	264.787157733722	1.25304762558639	0.172418784782951	7.26746582261204	3.66293969432435E-13	4.12867148695839E-11
Gm43540	48.2609369197348	1.25189686222626	0.493351962134006	2.53753295479185	0.0111636856982069	0.0438303608216863
Mpi	1105.02870921451	1.25146982649694	0.15653191795117	7.99498174479233	1.29593067161678E-15	2.13986601142576E-13
Tagap	448.670264715071	1.25049945249572	0.245830597182875	5.08683405087067	3.64090148115651E-07	7.91720653985961E-06
Cyren	179.988302751563	1.24999194605821	0.309206085241277	4.04258520683003	0.0000528650922872392	0.000546407137075739
Nhp2	1661.80567760706	1.24436426349392	0.171912284256555	7.23836733875797	4.54118095965464E-13	4.98548028597761E-11
Isyna1	1562.3924647994	1.2414791648703	0.170544367122107	7.27950846937927	3.35038637112389E-13	3.82282849424304E-11
Ddx39	514.799183193483	1.24048587426312	0.154941711850272	8.00614540429155	1.1835977167602E-15	1.98226350211018E-13
Thyn1	743.368653945044	1.24034553728177	0.171260646932287	7.24244337213196	4.4067245705794E-13	4.86416174067758E-11
Gm34006	65.4028572390961	1.23937211021937	0.374151342698598	3.31248874126788	0.000924698478598622	0.00594700003177265
Pf4	70.455481263156	1.23848257972154	0.469239802430391	2.63933829420888	0.00830680421162965	0.0348937318589862
Gdf15	234.901020719194	1.2383894712848	0.376652018356741	3.28788752198291	0.00100942159560109	0.00639667788039255
Gm49384	40.9116539169845	1.23662039855591	0.386951606243354	3.1958011766934	0.00139443165265964	0.00833212911606864
Cckar	38.7074144909675	1.23590931902702	0.378379021055602	3.26632622384582	0.00108952655743611	0.00680451549247463
Ncdn	2286.65829740018	1.23523548033024	0.215403284692124	5.73452481050028	9.77861106415663E-09	3.52134026086917E-07
Pycr1	760.554370009635	1.23512322602804	0.297058001640037	4.15785206663013	0.0000321253940518517	0.000358915847595435
Tmem258	1518.13347198766	1.23279020920363	0.208897714166545	5.90140593027636	3.60416905843852E-09	1.4878185686359E-07
Dpep1	324.493992232319	1.23223835987098	0.324239086208177	3.80040042143415	0.00014446246203081	0.00126140696639972
Smarcd3	448.675959779769	1.22940980817113	0.151801947820745	8.09877492232761	5.55153861521936E-16	1.0158567718727E-13
1810055G02Rik	407.552586696287	1.22884496834895	0.162862733154485	7.54528027712342	4.51315822651444E-14	5.83835946372665E-12
Cisd1	1030.19134448895	1.22787636583792	0.190802185772102	6.43533700030315	1.23199677007548E-10	7.4029155030275E-09
Gm10053	1056.88296676989	1.22786483331549	0.2137848974373	5.7434591874087	9.27617292422682E-09	3.36426914448298E-07
Anxa6	9249.08129817949	1.22650900277499	0.145047871643739	8.45589107151809	2.76964070597284E-17	6.39220485662596E-15
Fhl2	494.817064714973	1.22234380361458	0.185389376403708	6.59338645679878	4.29905571003832E-11	2.88164427296628E-09
Clec10a	163.229239956303	1.22168665345148	0.492362420991094	2.48127517732222	0.0130913265248259	0.0497352865168751
Glul	33716.6847754401	1.22083225694436	0.159254965393516	7.66589759966167	1.77584834848549E-14	2.47037533957126E-12
Rhbdd3	367.341753584026	1.21943496911789	0.236899267700992	5.1474830671787	2.64004827168201E-07	6.10699093369722E-06
Gm9978	20.9271928612604	1.21756351798768	0.405882915770984	2.99979001499704	0.00270165789302325	0.0141674856202691
Cycs	1003.91796178712	1.21448475919197	0.221586681729858	5.48085629384792	4.23272189102604E-08	1.24049901308425E-06
Isoc2a	776.262110744973	1.21292043698858	0.128827883103714	9.41504593390006	4.72875591838749E-21	2.00085484796771E-18
Slc52a3	368.023540154641	1.21176046962186	0.298836776772432	4.05492417201592	0.0000501505687148269	0.000521648967913488
Calml4	52.5606094666316	1.21126341500964	0.333953800223871	3.62703887243579	0.000286690146930828	0.00224380612106555
Agbl3	64.386137475632	1.21043698562191	0.354596695639464	3.41355968768706	0.000641201115016543	0.004402567493572
Amigo3	119.49014366404	1.21035989193613	0.20701736303409	5.84665882222072	5.01544699172855E-09	1.99341934250503E-07
Smim1	1183.43023321659	1.20671049945715	0.159104026254806	7.58441208473626	3.33998048039854E-14	4.43366036319571E-12
Phf19	401.096227833872	1.20538675670428	0.330791836790879	3.64394347937402	0.000268492404869622	0.0021301096651961
Psph	273.28514952444	1.20351863095863	0.256450356172459	4.69298872858372	2.69242330257111E-06	0.0000443856471389767
Id3	2846.00159928863	1.20177888634785	0.280375609449657	4.28631751779977	0.0000181659292674009	0.000221724773690452
Adamts8	258.037053478724	1.20144558045957	0.16812293683877	7.14623241212921	8.9192000734321E-13	9.01238574584109E-11
Fbp1	2033.15795630814	1.20069451416048	0.268589569431231	4.47036910890875	7.80847198487574E-06	0.000109071572223402
Man1a	25860.8254627605	1.19567700702718	0.251638645902347	4.7515635078214	2.01849740008605E-06	0.0000347126860251886
Gm16174	33.1241517187721	1.19312888741093	0.32685367780428	3.65034560854894	0.000261887689186383	0.00208749567008455
Hypk	369.152710873041	1.19093362179154	0.202711605733303	5.87501449403142	4.22806353914137E-09	1.72780624708172E-07
Cmc2	196.013027461219	1.19044059180956	0.296057205893452	4.02098164851959	0.0000579561203940361	0.000589428545419566
Dctpp1	343.92049288807	1.19010043603724	0.194468810482148	6.11974965593001	9.37224838397737E-10	4.52138633440808E-08
F13a1	552.629177555339	1.18893993694286	0.436628944323707	2.72299844616213	0.00646923621419151	0.0286502807479785
Gm10177	2212.10960884604	1.18875661260588	0.190854039501229	6.22861646372552	4.70572211292884E-10	2.46322721942229E-08
Ank1	877.78296510721	1.18711594673078	0.276364860203198	4.29546631166476	0.0000174326509920964	0.000214450116080847
Rps12-ps3	2349.02251582765	1.18466691700342	0.271240245574388	4.36759270179367	0.0000125623482053092	0.00016261395286796
Ly6c1	695.505641780111	1.18415348642453	0.211349706132641	5.60281586424996	2.10897234609889E-08	6.82057776262237E-07
1810049I09Rik	18.8751836705331	1.1825154356274	0.441429095853262	2.67883437393644	0.00738789272902222	0.0317965885413099
Cdc7	57.2538299241029	1.18223424659917	0.393449750096879	3.00479094549703	0.00265763445350934	0.013987187289654
Gm13092	45.3551191897747	1.18091401083179	0.466476491833892	2.53156167889443	0.0113555843843776	0.0444720244594501
Ckb	3742.18880368406	1.17931004383017	0.288960171760435	4.08122004027561	0.0000447999170488833	0.000475384699719341
Pgk1	6580.54067172751	1.17920417266216	0.117963671804498	9.9963332322892	1.58144640114888E-23	1.10755780714944E-20
Psmb3	2441.5417074641	1.1781028878102	0.162283941972994	7.25951608943693	3.88477585098423E-13	4.3351537106313E-11
Idi1	537.572131188672	1.17707574121913	0.272387433318809	4.32132909685834	0.0000155092153063587	0.000194199853805269
Defa39	84.1584298341558	1.17635406610341	0.417633507396387	2.81671380593248	0.00485177378617667	0.0227049598150341
Fkbp2	3586.51762932823	1.17628948470608	0.204826377400481	5.74286134254171	9.30899515546929E-09	3.37015493061642E-07
Nxpe3	2156.59761719081	1.1761346016845	0.334406432781336	3.51708127114157	0.000436320166242646	0.00318421220854766
2410004B18Rik	173.020481062424	1.17609781505908	0.320845191256051	3.66562394298282	0.000246736276035886	0.00198385343083486
Tpm2	9795.48875521853	1.17440697139074	0.264925059595342	4.43297803984484	9.29403356247519E-06	0.000126346600839271
Gm12758	51.8667994274813	1.1734585586518	0.438543850145736	2.67580666850495	0.00745496352681033	0.032044509889845
Zdhhc12	244.613469666275	1.17124721615511	0.2447510286196	4.78546391719359	1.70592833242931E-06	0.0000301806658812189
Rex1bd	1230.40645408779	1.17104551300382	0.196888308433665	5.94776562569921	2.71827429463389E-09	1.1771460751389E-07
Mcm5	437.745420370421	1.17045554043788	0.368855349211906	3.17321015660655	0.00150763351437576	0.00885483998755687
Tia1	313.280410166394	1.17022428839063	0.248487549440993	4.70938801973463	2.48461673343018E-06	0.0000412612966933499
Neu3	347.727067739931	1.16995818057236	0.211206842172455	5.53939526077033	3.03517906707605E-08	9.28380826089076E-07
Ndufb7	1488.33927716032	1.16946817890894	0.179297770207103	6.5224914819527	6.91489912816964E-11	4.43033442565065E-09
2010007H06Rik	293.811059187557	1.16820205882851	0.39465372102782	2.96006852738164	0.00307570619225428	0.0157309475609883
Nop10	1493.79217761302	1.16790547535256	0.17723950750333	6.5894195476176	4.41549418021752E-11	2.9306760392228E-09
Actg2	4753.06858916534	1.16548117278285	0.369775250726047	3.15186365365028	0.00162232008298681	0.00939798085723389
Hsd11b2	53.1699689711569	1.1631713712321	0.433630135549758	2.6824043715445	0.00730950463716836	0.0315327186025678
Cks1b	744.899776550147	1.16161919482558	0.1966921649585	5.90577258159045	3.5099789892288E-09	1.45782562926865E-07
Alg3	455.714012748358	1.15852826063641	0.227463839607878	5.09324146920928	3.51992923579006E-07	7.70363823048449E-06
Crip1	938.506324775382	1.15620765282349	0.384176428534324	3.00957468222231	0.00261613752800285	0.0138189215068239
Edem2	6020.68015051674	1.15495264001848	0.138242267526996	8.35455509142991	6.56797896497551E-17	1.44995274759405E-14
Pdia3	32509.2460638968	1.15488767289439	0.183100571656697	6.30739523336793	2.83770534393241E-10	1.57040314809993E-08
Lpar3	26.3861420225104	1.15259642497527	0.390583029875671	2.9509639098815	0.00316783929362474	0.0161088673143512
BC031181	2025.43558331691	1.15251184159422	0.169413764036026	6.80294100158912	1.0250463560744E-11	8.16419274191024E-10
Psg25	47.3172759469286	1.15047827921048	0.398418394758961	2.88761335908325	0.00388176703201367	0.0189652846813081
Cxcl13	141.821492707153	1.14904450252464	0.327800373837577	3.50531785266964	0.000456062448581051	0.00330218478812162
Galnt18	2191.70416422183	1.14541677705603	0.258786695106519	4.42610380948901	9.59503623876379E-06	0.000129830237181407
Romo1	1281.20894699235	1.14286044525855	0.179724319168468	6.35896383164076	2.03119222165038E-10	1.16535350343839E-08
Dnajb11	3897.46884034198	1.14165242385304	0.185295406197352	6.16125594952475	7.21702314855913E-10	3.61028916618808E-08
Tuba1c	5450.25515021057	1.13976633309668	0.15537083988556	7.33578021420354	2.2043351249007E-13	2.58786395299035E-11
Adamts14	33.042744725728	1.13921643959117	0.398811585062816	2.85652795018915	0.00428302292805549	0.0206230904857295
Cox6a1	3843.67921292162	1.13840459877447	0.185098207643302	6.15027348599864	7.73494539451884E-10	3.82230513291186E-08
Galr2	18.8204870026951	1.13754827283952	0.413244940792673	2.75272159571393	0.00591021329929443	0.0267351057709056
Gm12481	869.768841103139	1.13501232036157	0.249814937412633	4.54341254416989	5.53507753192514E-06	0.0000809923808886164
Icam4	15.1298166270713	1.134762149023	0.45591142868743	2.48899693585217	0.0128104069824313	0.0489150903954087
Inka1	49.7097248726272	1.13348144017991	0.303578865659213	3.73372974340157	0.00018866493694092	0.00157686620134572
Hspe1	2130.2092787866	1.13337579737431	0.182162946444628	6.22176913304825	4.91580024841299E-10	2.55999751398122E-08
Slc30a2	1664.97171742257	1.13033306484834	0.25239328574014	4.47845932800335	7.51836911326453E-06	0.000105966743019016
Sdhaf4	278.672880585435	1.12985400835523	0.253837465834562	4.45109237377752	8.54345790621833E-06	0.000117400290984638
Pycr2	1807.54164914548	1.12758906390611	0.173571206534035	6.49640620943083	8.22613593121041E-11	5.18859691810197E-09
Phgdh	5515.73231583739	1.12726072122587	0.205840539984161	5.47637856620764	4.34118443031275E-08	1.26498501835943E-06
Cisd3	433.493747479349	1.12673311012777	0.210256114446983	5.3588601363214	8.37486562217606E-08	2.23807264192626E-06
Npl	48.6444602655136	1.12571613056277	0.366429499879215	3.07212200691765	0.00212542832204132	0.0117207301712352
AU022754	45.7484338727521	1.12569324118552	0.299979852180406	3.75256282381436	0.000175035947906962	0.00148124170916266
Gm17029	38.498509493901	1.12343610421457	0.308076300011946	3.64661645238861	0.000265716085976173	0.00211138251415339
Srp19	912.693848400668	1.1184322099804	0.166161256387459	6.7310047738951	1.68495437711661E-11	1.27217187357763E-09
Gas6	19336.0356040083	1.11780913976072	0.163131330737882	6.8522038942771	7.27208038641986E-12	5.97959322462297E-10
Gm17530	27.3542035036859	1.11513472901358	0.406599638727876	2.74258662034844	0.00609573702185214	0.0273647819976672
Psmb5	2736.15221828869	1.11372748142789	0.168524743911134	6.60868816994121	3.87740470778069E-11	2.6337822613721E-09
1110008P14Rik	811.446478036765	1.11265939768934	0.193550044975078	5.74869097980631	8.99370203448207E-09	3.27939117271689E-07
Gper1	58.0456279307877	1.11057704547146	0.415367497993044	2.67372158591488	0.00750147001989603	0.0321831128230014
Gm8186	90.9165495906462	1.1100851099625	0.380491227134613	2.917505137562	0.00352843836037676	0.017581595461053
Ccdc80	1325.74436687294	1.10789338308578	0.329085209601763	3.36658516019751	0.000761050796657597	0.00507968155384961
Gm4316	548.894899329804	1.10646769423091	0.253544625646424	4.36399585047372	0.0000127708000261366	0.000164787133755295
Timm8b	887.347687100693	1.10641375509903	0.130523592973628	8.47673382177411	2.31604006354144E-17	5.46962484773566E-15
Uqcr11	2126.05582674988	1.10596881973929	0.177776418857068	6.2211221648496	4.93611625578492E-10	2.56400309859314E-08
Mvk	449.261441023258	1.10494009924948	0.16307050362137	6.77584280854995	1.23683098011609E-11	9.72540750712726E-10
Mcee	852.300661856752	1.10306056240766	0.203799266715835	5.41248543325577	6.21559125975446E-08	1.71987273141162E-06
4732496C06Rik	107.657496109833	1.10302757251323	0.278813730027327	3.95614510234171	0.000076168906568907	0.000739479202875001
Nme2	5812.84226590485	1.10248129921451	0.172334423582783	6.3973365059298	1.58110628133865E-10	9.33496179476392E-09
Olfr539	155.99196546682	1.1024337917149	0.432101080919669	2.55133310328342	0.0107311707031274	0.0424357626519699
Ndufa2	1816.91300218853	1.1019493940117	0.193908595032773	5.68282903512068	1.32484692394018E-08	4.53754486091485E-07
Atp5e	2763.21313119539	1.09930656937958	0.217723031913358	5.0491055526778	4.43883442480282E-07	9.28658253760649E-06
Rab4b	693.375807325431	1.09877573053125	0.166073985239145	6.61618211274344	3.68594249630479E-11	2.54630925510035E-09
Plac8	1411.25558562321	1.09874320007084	0.359914196714103	3.0527920546119	0.00226722988800881	0.0123319333222975
Fdps	1392.50888172015	1.09828645987533	0.208091035108917	5.27791338680437	1.30663194599828E-07	3.31721185290313E-06
Ost4	2963.05929922292	1.09765485003275	0.178599374948212	6.14590532778199	7.95086985262624E-10	3.91947006569997E-08
Impdh1	1428.08861089583	1.09573265758654	0.155349797027022	7.05332532488565	1.74691768237092E-12	1.65793916490436E-10
Gm42863	105.274802469594	1.09542051281718	0.430667749816237	2.54353968525526	0.0109735590700936	0.0432461272760291
Bysl	701.75817633842	1.09505431745994	0.153437466895552	7.13681175540633	9.55205151955249E-13	9.55675696365079E-11
Ednrb	161.176616398936	1.09461006059214	0.360456383394524	3.03673373816793	0.00239156607888037	0.0128567250031922
Tssc4	604.046992962658	1.09391864408356	0.164889840334647	6.63423921002917	3.26180487190231E-11	2.30025197737278E-09
Rcn1	15468.2997899854	1.09147408054258	0.23147267393503	4.71534744031574	2.41298637154285E-06	0.0000402362505796676
Nudcd2	471.586769982296	1.09095112636685	0.152586394298651	7.14972741430389	8.69503876271374E-13	8.8298118635358E-11
Rrm2	256.479172217849	1.090382088308	0.214950927598474	5.07270240929048	3.92205600149643E-07	8.38494288319922E-06
Selenok	1112.75863094983	1.08924735474311	0.173011942494229	6.29579287441063	3.05832524476471E-10	1.68148155209914E-08
Cope	5422.29674583103	1.08529443541499	0.130426357019522	8.32112818463944	8.71299569930669E-17	1.82433961497855E-14
Znrd2	313.047996406375	1.08518681416454	0.219592895107212	4.9418120455797	7.73998140609737E-07	0.000015159018549454
Tmem205	1200.46197886084	1.08442888252851	0.1674344490087	6.47673694958775	9.37273818152148E-11	5.76849431717276E-09
Col1a1	4470.66524165243	1.08362963798918	0.430787245245695	2.51546360749641	0.0118875949421246	0.0460055360660348
Dnajc24	209.152514524936	1.07960723565038	0.206063612877389	5.23919395848292	1.61279463692559E-07	3.96080520870119E-06
Ss18l2	335.798067540729	1.07650614571861	0.191893188038636	5.60992371184048	2.02415824477026E-08	6.58824582552629E-07
Hcn4	35.5308199260612	1.07639688582432	0.407985086545116	2.63832409890133	0.00833169118820587	0.0349559573753733
Ift20	2509.88791344911	1.07592234080001	0.186619811304038	5.76531684006012	8.15045751127962E-09	3.01522389898159E-07
Psmb6	3264.14698968136	1.07499989451148	0.150984871727972	7.11991792428252	1.07991351832065E-12	1.06471085228604E-10
Pdss1	50.9790853700865	1.07457142268046	0.29697076974181	3.61844171941467	0.000296382223882238	0.00230721462899512
Slc38a10	7855.15706208583	1.07447030331203	0.211737185638498	5.07454701483798	3.88420189735165E-07	8.33032107024415E-06
Spon2	249.354546461978	1.073857394671	0.270762114462359	3.96605484043924	0.0000730720565771979	0.000713163608401196
Asb16	306.729931699823	1.07376907392407	0.259980325535087	4.13019358951127	0.0000362457890282155	0.000398350635910745
E2f2	142.875406293663	1.07150854486856	0.336043109220826	3.18860442445326	0.00142961364060519	0.00850232885525368
Serpina3n	646.521208482518	1.07135302963201	0.408459155735128	2.62291348985393	0.00871814063315898	0.0361505586483174
Psmb4	3955.29354401889	1.07081201531012	0.138115973980464	7.75299181151619	8.97524080333639E-15	1.27473524976057E-12
Bet1	1049.44690955922	1.07027536342065	0.201072078644059	5.32284427871892	1.02157192543934E-07	2.66685421666747E-06
Slc37a4	462.9753826115	1.06929916101728	0.256963842705535	4.16128257485093	0.0000316465210307497	0.000354322404704811
Gm4430	37.5521034597362	1.06705852981892	0.400084793020591	2.66708094992254	0.00765132401687511	0.0326812808348195
Gm10644	46.8639961913192	1.06635383891793	0.301534403885605	3.53642511493476	0.000405581466992765	0.00299213933694989
Ndufb6	1058.42945864082	1.0663293208065	0.211100132526614	5.05129631158365	4.38821717176348E-07	9.20709615273929E-06
Chac2	102.681557872619	1.0653683432501	0.244632748709636	4.35497025181461	0.0000133084990220855	0.000170104226015454
Gm9780	278.835685364377	1.06502223562425	0.320305341846021	3.3250217729314	0.000884116303633458	0.0057313763571004
Ppa1	4127.97497530883	1.06456580240282	0.226001057310888	4.71044611503033	2.47175146637729E-06	0.0000410812375467453
Dad1	3905.03572863775	1.06223840219557	0.147493534037036	7.20193199743143	5.9365300474688E-13	6.31261388817232E-11
Lsm6	993.732165148435	1.06197720419933	0.154383697896248	6.87881699085236	6.0351631593596E-12	5.02353130190957E-10
Ppib	9895.15218737124	1.06169774808057	0.198373839936435	5.35200482291801	8.69850798969027E-08	2.31846059410249E-06
Qsox1	16879.6389706633	1.06095490148609	0.409186090454456	2.59284204970839	0.00951864752333209	0.0386415613029932
Cuta	601.801545782415	1.06067194005193	0.207897019748779	5.1019102694865	3.36242173786965E-07	7.43639702571808E-06
Tmem256	471.0343030492	1.05844015688524	0.193777404625246	5.46214435543816	4.70417297537125E-08	1.34755646163315E-06
Id1	1544.00181748395	1.05709954582964	0.281987657123883	3.74874402876873	0.000177722359288908	0.00150022490322432
Cklf	64.6412387003348	1.05705437834163	0.265812524457008	3.97669139368412	0.0000698807582592086	0.000686636768381483
Psmd13	2092.3073065484	1.05583763899988	0.151544243091619	6.96719068609915	3.23332300774098E-12	2.86763276363403E-10
Pgap2	4181.62608665402	1.05520663219198	0.31627793002143	3.33632710989505	0.000848932126378692	0.00555113054950136
Psmg3	310.816991572378	1.05484904569316	0.205493111247652	5.13325745709255	2.84769938021493E-07	0.0000065072014724354
Mrps10	629.120059768341	1.05340708614446	0.144854357166752	7.27218087704331	3.53729505778805E-13	4.01354539797069E-11
1810019D21Rik	153.81210690212	1.05268479419914	0.193468528193204	5.44111646493683	5.29476831135945E-08	1.49772624517702E-06
Ccdc167	474.51407630193	1.05259592481586	0.258151967963717	4.07742746692445	0.0000455367286344356	0.000481693207586139
Vmn1r90	22.2885778510959	1.05174404278708	0.412565331079128	2.54927877734196	0.0107945972493989	0.0426580573035607
Mrpl17	698.199004091686	1.05169212171458	0.330440008893583	3.18270213475653	0.00145907631408616	0.00862953987742864
Vegfa	749.724056550136	1.05113989100363	0.294417952326956	3.57023028893403	0.000356667527646526	0.00269490977920422
Txn1	3696.43319827478	1.05073457018213	0.191153863656568	5.49680006505076	3.86744753925999E-08	1.14334584457599E-06
Fasn	9079.81972069611	1.04963574640556	0.242240406028579	4.3330333019741	0.000014706885306896	0.000185180930305678
Atp5k	1164.82572084081	1.0487949133511	0.207287327331156	5.05961906525803	4.20094891339567E-07	8.87838422799856E-06
Gm48799	106.908231864613	1.04607777091917	0.344795105084916	3.03391131571181	0.00241405383018155	0.0129433562014222
Sec13	2495.65750682701	1.04581734284176	0.0939063653596404	11.1368099365417	8.30407592256021E-29	8.43278909935989E-26
Slc25a5	8723.75997373429	1.04504180029011	0.114096828633242	9.15925370414406	5.22574535695109E-20	1.86201558245047E-17
Spryd4	363.847705068802	1.04442630190891	0.169041712872487	6.17851229830327	6.47084489700811E-10	3.26111314784702E-08
Cox17	967.995729805577	1.04390134296045	0.195595803377717	5.3370334380056	9.44796213873776E-08	2.49205339010083E-06
Nudt22	1033.30028092305	1.04345918783381	0.157148477199027	6.63995736027578	3.13773909698E-11	2.23605196700575E-09
Gm38560	36.4693119785201	1.04221124605776	0.307715523478832	3.38693100131964	0.000706791611250838	0.00477841799073099
Smdt1	2095.18269198038	1.04079144253125	0.177322257336805	5.86949127629466	4.3713435285805E-09	1.7756397413094E-07
Fmc1	433.814215198287	1.0397823741645	0.200063188566034	5.19726983068304	2.0223670750061E-07	4.83226768157339E-06
Gm9797	73.4758073332366	1.03913914421622	0.333271989845232	3.1179912380239	0.00182088216833112	0.0103707562643873
Slc15a2	612.705641224664	1.03824399596842	0.364504211921538	2.84837311068414	0.00439433728482578	0.0210294510496728
Aimp2	687.477822830041	1.03814597296328	0.149271626093234	6.95474418101982	3.53202372219874E-12	3.11893051295028E-10
Tsacc	63.8000130843414	1.03787740664517	0.37911974421986	2.73759787631445	0.00618897005500938	0.0277050874624731
Clec11a	118.716984030969	1.03699562175551	0.319744705205699	3.24319872971278	0.00118195737626049	0.00725901249224388
Cars2	347.505575371541	1.03355565724541	0.19401436136429	5.32721211964694	9.97316696922786E-08	2.61685955591897E-06
Snrpa1	625.538856279864	1.03283662078118	0.183313573468435	5.63426156197331	1.75810016758849E-08	5.84402854398072E-07
Hyou1	17923.5730006689	1.03199078129468	0.269118468090487	3.83470814402708	0.000125713477122183	0.00111837088057448
Dpm3	717.977505302807	1.03155225113846	0.220138171801457	4.68593085286823	2.78690350597634E-06	0.0000456112104867358
Rhbdl1	52.6190928638809	1.03152267958246	0.355690269569895	2.90005875288573	0.00373092720343892	0.0183519330350798
Pop7	283.729030868963	1.03075607970009	0.174379676482859	5.91098745272311	3.40062939126141E-09	1.42405738013442E-07
Timm10b	586.116782594506	1.03070794265276	0.196093813725894	5.25619815877269	1.47063829887487E-07	0.0000036648667300796
Mrpl41	529.438007761529	1.03016416430033	0.213141088961217	4.8332499816015	1.34321943599826E-06	0.0000244451494131942
Ndufa7	2229.45521469477	1.02988720281822	0.169034804046986	6.09275236910353	1.10985678205638E-09	5.30380970436824E-08
Mfsd3	139.944842264403	1.02943307422938	0.207248495051124	4.96714378541296	6.7946210157622E-07	0.0000134764407060674
Ostc	2329.92380878037	1.02927554269652	0.235651857466735	4.36778030846548	0.0000125515652265585	0.000162577990912884
Tmem199	279.258269797577	1.02813267528565	0.165423186804452	6.21516665920006	5.12702038987419E-10	2.63619706628721E-08
Gars	4534.10945849265	1.02562762040428	0.194435668026396	5.27489442042621	1.3283253863735E-07	3.35968724747769E-06
Mien1	2374.2846053699	1.02558942852651	0.20878363429772	4.9122117831518	0.0000009005470377238	0.0000172385582810277
Mcrip2	235.684669911183	1.02492872451291	0.181832495405648	5.63666423994462	1.73375679419907E-08	5.79154613325381E-07
Ndufa11	1326.38067320634	1.02455261490077	0.150279653311904	6.81764026148186	9.25480321897836E-12	7.42944875009686E-10
1110065P20Rik	529.573618057356	1.02308497177881	0.169730921905864	6.02768759098733	1.66322150719632E-09	7.677279275263E-08
Ormdl2	1115.23763692114	1.02143154143719	0.254469684204061	4.01396160266421	0.0000597080637015298	0.000603619100934829
Eef1akmt3	310.665895077872	1.02046344922887	0.255050001356848	4.00103291041004	0.0000630665847987113	0.00063433140281035
Got1	822.935017915248	1.02000240301708	0.190239196791962	5.36168371301792	8.24498113906435E-08	0.0000022062657040105
Psmb7	3116.69681061259	1.01941170948405	0.147372532786461	6.91724360170394	4.60515825654937E-12	3.94644574643535E-10
Wdr83os	1339.62001463648	1.01757210786593	0.181907074223208	5.59391168381566	2.22009916126375E-08	7.13452752614981E-07
Col5a2	839.961774085046	1.01712673875208	0.38952044817477	2.61122809731342	0.00902176976507387	0.0369792419634007
Dusp23	472.808278869956	1.01542418825394	0.185991174879867	5.45952886694656	4.773997146622E-08	1.36371142120806E-06
Auh	1088.29377709022	1.01469032073121	0.106849780856685	9.49641929628467	2.17231662581516E-21	1.00272160614332E-18
Psma5	1830.71216132718	1.01356950850254	0.123119184422444	8.23242546039613	1.83460308957969E-16	3.58276814897726E-14
Tmed9	7947.60930758396	1.01296547177943	0.116649275386734	8.68385567266571	3.82574175209942E-18	1.0091014933135E-15
Fstl3	123.724679437257	1.01259139073046	0.340349017918397	2.97515590590962	0.00292839675811117	0.0151107058326316
Atp5j2	2595.16910888861	1.01089175044887	0.209131398875017	4.83376363323139	1.33975650473508E-06	0.0000244152296312525
Atp5md	1198.1353218004	1.01087081119185	0.190412507431017	5.30884669725841	1.1032107347997E-07	2.86158493279463E-06
Tmed1	482.81155856272	1.00967713160823	0.182333299422844	5.53753557251612	3.06757403015551E-08	9.35471900187064E-07
AC158774.1	101.44400177543	1.00936117413994	0.326602739094991	3.09048594306604	0.00199829263265394	0.0111620801345439
Ndufa4	3254.34827279983	1.00778882147352	0.218347381714954	4.61552968282971	3.92093992742457E-06	0.0000605123783632166
P3h1	343.41299439521	1.00774663031812	0.18503492467396	5.44625092854127	5.14425521073002E-08	1.46330284775808E-06
Mecr	370.605878797901	1.00753887003298	0.162003377638308	6.21924607203211	4.99549350818553E-10	2.58816288364276E-08
Olfml3	354.304917250058	1.00625531145578	0.260049904232112	3.86947003278891	0.000109072186132093	0.000994280116850454
Atp5l	2742.56315647358	1.00568202628609	0.192602068499533	5.22155361113649	1.77428246734729E-07	0.000004320824569763
Eef1e1	271.572290561631	1.00435626271143	0.241234470144506	4.16340277618614	0.0000313539565637355	0.000351527508009705
Ndufab1	560.109247913418	1.00253830089659	0.203459901444041	4.9274490638261	8.33101321053222E-07	0.0000161299216688188
G6pdx	3216.20868958805	1.00246855466889	0.160415417605771	6.24920328501409	4.12551676295614E-10	2.19343574491202E-08
Fam162a	920.31155325339	1.00208543628754	0.19084699511906	5.25072682261718	1.51500220709488E-07	3.74327187665413E-06
Trit1	772.723320606947	0.999948727971367	0.21569649839443	4.63590617100713	3.55377153680961E-06	0.000055951240242328
Zcchc17	1106.16675710345	0.999790435230273	0.166198046320308	6.01565696689003	1.79158602445204E-09	8.23237831597758E-08
Pgs1	312.718691517459	0.999630016232464	0.192357204466114	5.19673811546041	2.0281576536661E-07	4.84040915933708E-06
Grhpr	1283.66734472274	0.999567067213032	0.10206668556835	9.79327448174716	1.2033440724444E-22	6.7888661420405E-20
Bscl2	1536.93307580749	0.998134644359453	0.186550026932084	5.35049316676237	8.77148649586282E-08	2.33179176349442E-06
Adk	1567.10747206215	0.997826346932395	0.219592104626323	4.54399919628433	5.51968681262948E-06	0.0000808254067516256
Lsm7	332.011536551674	0.997754894385292	0.265715983247108	3.75496754915721	0.00017336393833862	0.0014701551514227
Jmjd6	369.005940552365	0.996847643455985	0.180953062119644	5.50887413442544	3.61136000941023E-08	1.07862826163414E-06
Mogs	2583.73106984784	0.99680117096015	0.185559608705162	5.37186501909464	7.79264334968359E-08	2.10184045726526E-06
Pop5	598.548110482335	0.996490629857452	0.174641068862812	5.7059352439044	1.15705985103224E-08	4.05870217175557E-07
Lrrc73	41.859818591041	0.99532136350608	0.368150576841882	2.7035713811568	0.0068598712266785	0.0299363954907263
Selenof	10876.5739275787	0.994143927375957	0.16773205090524	5.92697652005459	3.08563075492551E-09	1.31345967403424E-07
Gm10282	172.339757898433	0.993739289990781	0.263131209362679	3.77659226512005	0.000158988680864402	0.00136998731792788
Serf2	8232.91568861309	0.993440883718907	0.214313694386843	4.63545218872347	3.56158041680804E-06	0.0000560307500119065
Gsdma	8490.31671251334	0.991973140600045	0.379825876626902	2.61165234293515	0.00901058322514647	0.0369408448330086
P4hb	53362.2161486292	0.990520091734641	0.154873805493278	6.39565928259979	1.59856102136398E-10	9.41065923011667E-09
Snrpf	629.380803810441	0.989338009543291	0.172909640485741	5.72170531824612	1.05460109658167E-08	3.77094159710804E-07
Hmbs	993.357352784344	0.989041492184663	0.165514473237103	5.97555895168056	2.29302598854088E-09	1.02130170673828E-07
Cox5a	1828.10926697283	0.988951485573615	0.193042439556527	5.12297444979205	3.00753116108606E-07	6.80969430118818E-06
Sectm1b	850.336947465891	0.988399822135532	0.317726562883178	3.11085045318968	0.00186549388360647	0.0105832907195663
1500009L16Rik	45.4465641019555	0.987340156344249	0.372782299373747	2.64857038009295	0.00808330163459035	0.0341526640729208
Nans	3826.04811914546	0.987184680627528	0.16528754517481	5.97252914358109	2.33603397779274E-09	1.03140978454284E-07
Ube2s	1343.57435912654	0.986980138540762	0.113943024631162	8.66204966680195	4.63356377862877E-18	1.19123646005E-15
Gstp1	3777.89036054451	0.986610509124022	0.147324147499647	6.69686895100742	2.12932410032258E-11	1.57834206122451E-09
Ntmt1	480.942484976956	0.98658755914187	0.121241897336303	8.1373483986749	4.04028818799718E-16	7.66899561665633E-14
Cth	214.418547178668	0.986507264023732	0.240553186037042	4.10099437997809	0.00004113785522437	0.000441176480587936
Cdc34	1285.96018961323	0.984137856004233	0.166424053354261	5.91343520464158	3.35045365430359E-09	1.40885535649909E-07
Adgra1	67.7954604291059	0.983473437380991	0.325483900061872	3.02157322434087	0.00251464811433068	0.0134016290464346
Mrpl33	732.074441227814	0.983430836100217	0.192405670151357	5.11123625060839	3.20057430525706E-07	7.13541867615488E-06
Large2	1024.83444752096	0.983367109878457	0.213006528614971	4.61660549220059	3.90067780039777E-06	0.0000602454495255351
Pla1a	199.414480788136	0.980409959161444	0.201947928300268	4.85476611428127	1.20528913287404E-06	0.0000222945558184624
Gadd45g	582.738395772172	0.978542170694017	0.209069753977755	4.68045784756668	2.86234961020798E-06	0.0000466854760649189
Anxa1	2219.22481354737	0.976996416272894	0.333270301822501	2.93154358768289	0.00337282031557113	0.0169475459201508
Zcrb1	660.901877424625	0.976278454470824	0.206891830643979	4.71878687250253	2.37255221864511E-06	0.0000397250911464815
Psmd3	5590.66502349383	0.975430322599541	0.116747245419321	8.35506070482509	6.53990716505292E-17	1.44995274759405E-14
Uqcc2	818.604674291294	0.975375405219349	0.191136206474494	5.10303842066421	3.34243110970924E-07	7.40291993873442E-06
Tex30	310.663943324879	0.975181547140994	0.157486584719339	6.19215629622607	5.93466588424171E-10	3.01332660272373E-08
Ggct	206.705786729553	0.97503826400155	0.225791675505458	4.31830917512271	0.0000157229078239783	0.000196512158710769
Gsn	30811.252610117	0.974490722122161	0.147514040199095	6.60608794123545	3.94608536696794E-11	2.6714997934373E-09
Pla2g12a	2343.35964979574	0.97437822401509	0.172200859863281	5.65838187328854	1.52806834500508E-08	5.15532692475965E-07
Psmb2	1875.7742816295	0.974274289637059	0.118755039412557	8.20406691334092	2.32388654053351E-16	4.45265430549393E-14
Itga5	941.266243582752	0.974040590364	0.276125026677198	3.52753461750751	0.000419448909551573	0.00307656459118543
Lcmt1	2254.65701048611	0.972776544948483	0.20098716707295	4.83999331457518	1.29843496462234E-06	0.0000238437740790955
Mrps28	736.591138051139	0.971084015014921	0.153383270136836	6.33109474161426	2.43427807728478E-10	1.36198864324116E-08
Tomm6	2093.90581024862	0.970389278969375	0.179524882126016	5.40531912611544	6.469310524059E-08	1.78037529462925E-06
Galnt2l	1068.1116443278	0.969746681807497	0.370671912625098	2.61618603616269	0.00889180963867184	0.0366685591393756
Rmdn3	1397.50652236489	0.969513986902893	0.209965127978886	4.61750004029425	3.88390606340133E-06	0.000060123576332074
Ndufa3	1308.57978745856	0.969439316434609	0.205207870101604	4.72418195244954	2.31043489479613E-06	0.0000389741966057387
Polr2i	443.368578638254	0.969335040499897	0.227164190066585	4.26711199602265	0.0000198019761801568	0.000238823121270181
Acy1	285.748931056163	0.969005997628351	0.188771657134255	5.13321762566926	2.84830236779669E-07	0.0000065072014724354
Ercc6l	42.4424773813081	0.968641274635528	0.38271761997226	2.530955524613	0.0113752271325246	0.0445060418149827
Kcnab3	75.7753647426474	0.968171258929194	0.302398607906776	3.2016392721876	0.00136648000552692	0.00819709135473042
Tsc22d3	1074.53650729689	0.967091343728451	0.310034733587606	3.1192999975765	0.0018128128493756	0.0103392948527993
Pkig	851.236241655339	0.966823739658372	0.233904355440962	4.13341486453167	0.0000357412726421248	0.000393992441919412
Kcnip3	287.848157583385	0.966413139304433	0.268764776620873	3.59575816241606	0.000323448180541999	0.00247428721160377
Tomm40	1503.75584107588	0.965700021172384	0.0962929018170423	10.0287768147981	1.1391906582497E-23	8.26320081037547E-21
Ndufs6	1325.49622838824	0.965657619540884	0.180411437076929	5.35252994592089	8.67329438092368E-08	2.31477804042786E-06
Etfb	2719.52269404006	0.965204488942096	0.178831750727054	5.39727696574007	6.76599012584333E-08	1.84452697256212E-06
Pate9	15667.1162397808	0.964919900157069	0.35181991776805	2.74265285001069	0.00609450783165604	0.0273647819976672
Spcs1	2727.81323681747	0.964785297233058	0.168692197468502	5.71920522532289	1.07023467862318E-08	3.82011710418924E-07
Hint1	3365.44846560248	0.963535910920332	0.17886773533158	5.38686258387604	7.16982083516061E-08	1.94417972179055E-06
Ankrd39	118.971137981078	0.962850936407024	0.243364837521783	3.95640942303689	0.0000760847177433133	0.000739015120691866
Mettl1	961.58072015046	0.960214271948908	0.14008601197487	6.85446218656835	7.15813018148871E-12	5.90982211325348E-10
Fam174c	237.040770251256	0.960098888970626	0.216000840852826	4.44488496053957	8.79389105993635E-06	0.000120272005001554
Gm10443	1261.16661119317	0.959953152480891	0.175016648798883	5.48492477183699	4.13645407010307E-08	1.21579424260193E-06
E130307A14Rik	96.5115453808435	0.957236156292948	0.363335958095637	2.63457589309392	0.00842424686671557	0.0352485483854539
Trmt61a	296.802792734956	0.956897302097797	0.193522643799497	4.94462706436158	7.62897685675551E-07	0.0000149704850203579
Jtb	1534.65040753452	0.956813926422999	0.156039267540556	6.13187911930125	8.68470839071491E-10	4.24005835133221E-08
Rnmt	704.902857148207	0.956546132398974	0.164304164192493	5.82180090869952	5.82168744221046E-09	2.24361426852551E-07
Dut	328.380554603265	0.956063915604065	0.197636767596011	4.83748002577311	1.31495594312747E-06	0.0000240818351712525
Snhg4	178.262685556575	0.955385520675371	0.274308801225819	3.48288321922587	0.000496044698144753	0.00356247094035358
Mdh1	8477.25444744221	0.955363959049785	0.146594563374352	6.51704904369553	7.17039874921747E-11	4.56522879613188E-09
Tubg1	593.469671373827	0.954783335857147	0.146214445624976	6.5300205583384	6.57606643239187E-11	4.23077172706645E-09
Npr3	120.721139608874	0.952260730508041	0.233248209463854	4.08260681913448	0.0000445333314131797	0.000473297729461894
Igfbp2	2620.69999546459	0.95017309579432	0.308976698986454	3.07522573356244	0.00210343287851083	0.0116215238744709
Ndufc1	402.954847491592	0.949526019377703	0.215755423178112	4.40093697479782	0.0000107784431051378	0.000142426922228594
Aprt	909.892348501271	0.949494938780793	0.182047898524491	5.21563251472007	1.83191040503203E-07	4.45049046964121E-06
Dnph1	69.6016613461046	0.949236491240775	0.278244747533697	3.41151629870683	0.000646026389858261	0.00442970829777896
Cox6b1	3706.8667769163	0.948900420828624	0.176169441816742	5.38629407599365	7.19252473288505E-08	1.94773569766527E-06
Mrpl22	324.641434929214	0.94634122387997	0.182576296225977	5.18326444035577	2.18035555111572E-07	5.13557623032782E-06
Cyp51	934.92010718914	0.9458019085618	0.212618257528737	4.44835697345497	8.65296376212654E-06	0.0001187286024025
1190007I07Rik	185.32957890315	0.944308207118382	0.210244413457134	4.49147823521557	7.07305299452166E-06	0.000100316834021463
Pbdc1	453.716744768099	0.942618277222664	0.182182476965648	5.17403371017073	2.29093463889265E-07	5.35430178549019E-06
Galk1	1003.74534526968	0.941757837099883	0.152993874392964	6.15552642768546	7.48285159081511E-10	3.71581212248056E-08
Nudt8	400.450197685765	0.940578041674686	0.197301632117734	4.76720862153548	0.0000018679586084915	0.0000325929891223904
Tcaf2	10932.3197730941	0.940216887380045	0.272376699545549	3.45189911232776	0.000556655821399971	0.00392013860354834
Pecr	634.984089013686	0.940151570643958	0.206475861823865	4.55332435636452	5.28047612497423E-06	0.0000778841467670491
Scand1	2197.91944137635	0.939931491228943	0.184848568394572	5.0848729822056	3.67872173779318E-07	7.97245517525331E-06
Col1a2	6386.22011559601	0.939537394829486	0.347634702752826	2.7026570920266	0.00687876707883629	0.0300124080281772
Acsm3	166.853760267252	0.939244094610464	0.343835930935267	2.73166359331798	0.00630154475659922	0.0280852258078846
Krtcap2	2757.8816290579	0.939154368062999	0.176306926021509	5.32681494287084	9.99499029031411E-08	2.61685955591897E-06
Akr1b3	19652.303943967	0.938335177317812	0.268024168092127	3.50093494925159	0.000463628997266823	0.00334980609551376
Atp5mpl	1092.67459931936	0.93700966561196	0.20196577514103	4.63944777256274	3.49341404268029E-06	0.0000550863658438173
Gm30648	43.582643702847	0.936240783280958	0.352155582616941	2.65859986180982	0.00784660928900077	0.033339881727951
Prdx1	9593.104071764	0.934447376298859	0.174737225617321	5.34772927175416	8.90645530146755E-08	2.36148964977553E-06
Asns	2950.75824089782	0.933987870499417	0.212771790625946	4.38962264570764	0.0000113547524596614	0.000149265386702733
Bola2	691.165581011614	0.933783694583596	0.197409416936796	4.73018820010274	2.24311794080964E-06	0.0000379331601813853
Plac9b	707.190475806991	0.93346711572886	0.259086264032285	3.60292012861222	0.000314662239045415	0.00242626806188776
Gnpnat1	934.065024046327	0.932656886023899	0.179396528888004	5.19885692217685	2.00517791954701E-07	4.80816570791024E-06
Tmem160	1019.94369283218	0.932413553996046	0.177310026810023	5.2586623033737	1.45107081014961E-07	3.62671995424178E-06
Sec11c	5691.31327554933	0.930384736079678	0.194972902597356	4.77186687834792	1.82526133786626E-06	0.0000319302823187456
Ramp2	204.600140947488	0.92977197286567	0.264481711564332	3.51544901674426	0.000439011042889965	0.00319925162579662
Gm11240	21.7291121340958	0.929202613532735	0.368038144346726	2.52474540426261	0.0115782135114929	0.0451049757532399
Adpgk	634.994770495713	0.928513426916182	0.179068791072821	5.18523312383667	2.15744824749178E-07	5.09508998913465E-06
Psmd14	1414.10564187073	0.92795318473782	0.146644061193326	6.32792884475877	2.48473664219781E-10	1.38260277268596E-08
Tubb4b	10691.4244082131	0.927818745042263	0.181313656721643	5.11720276242993	3.1010020561328E-07	6.96696369027181E-06
Cox7a2	2001.32830319059	0.927754735367282	0.186480971885306	4.97506381475688	6.52261486302198E-07	0.0000129749566961779
Rpl36al	7444.50412883941	0.927687988205439	0.16626169541988	5.57968560264371	2.40953712163534E-08	7.60724023401262E-07
Ube2m	2472.83860371056	0.926976721504388	0.11477624995589	8.07638097481521	6.67172209518711E-16	1.17828413698478E-13
Ydjc	174.497530343551	0.925939307282621	0.232307593221354	3.98583315526988	0.0000672437525070955	0.000666530314016159
Hspa4	8048.09408426172	0.925735068387723	0.180954408724174	5.11584699657031	3.12336173553413E-07	0.0000070084104795994
Mterf1a	50.1080302902356	0.924711851402098	0.317452929248072	2.91291012369108	0.00358077645710314	0.017785661492728
Epop	78.4741047862762	0.924119614286829	0.248017338918066	3.72602826204872	0.00019452060354504	0.00162113806237167
Cox7b	2470.67509299386	0.923390497270451	0.182782728399181	5.05184765189547	4.37556648085663E-07	9.19004707613218E-06
Slc4a3	106.297314540881	0.921878754181703	0.231144389119446	3.98832417128375	0.0000665416948114124	0.000660861526464443
Tmem208	793.802920865892	0.920001882106328	0.224086967811072	4.10555728025193	0.0000403341318718169	0.000434812217790128
Mrps34	1667.81143971626	0.919642975237399	0.129227203139803	7.11648130496558	1.10717185914827E-12	1.08510452283099E-10
5930420M18Rik	24.4890074231775	0.919489705746864	0.325362547759133	2.82604655047011	0.00471264148811447	0.0221970660073295
Ufc1	2793.83297657937	0.919085833562731	0.157102533116093	5.8502292441304	4.90895954710698E-09	1.96261748822328E-07
Rpl22l1	1515.92681775554	0.919022583258136	0.21344440836295	4.30567654738179	0.000016647615754782	0.000206544334746257
Eef1akmt4	175.315483535919	0.918314952297052	0.149568879199908	6.13974616383711	8.26534486263295E-10	4.05481048695834E-08
Igf1	596.554732591884	0.918169592898725	0.309670513981628	2.96498875883675	0.00302693989896101	0.0155206133168135
Gmds	2818.66062457829	0.918120171871296	0.189048735278745	4.85652638996797	1.19462866515052E-06	0.0000221376899536561
Tma7	1410.07803410543	0.917012949583756	0.175981868272707	5.21083767654246	1.8798988020693E-07	4.54532674643184E-06
Adamts2	433.828253432674	0.915941394703541	0.260487666690201	3.51625628323076	0.000437678281716949	0.00319182976720691
Fxyd3	1445.20159716794	0.915597443791799	0.36233258244104	2.52695310375734	0.0115056865182865	0.0448953877399419
Tmem38a	753.452372231893	0.915549199827016	0.217315820769792	4.21298917209014	0.0000252013148881167	0.000291148296574317
Hagh	930.76318053458	0.913965013196055	0.119732497410314	7.63339137631088	2.28657372138309E-14	3.13785893792504E-12
Mrps12	1069.76604174718	0.913774881187188	0.127038294789698	7.19290889963432	6.34252646900475E-13	6.64003673121065E-11
Oaz1	6934.60755018706	0.913247643356514	0.163282693618875	5.59304616500364	2.23119933687017E-08	7.15887180597679E-07
Mrto4	630.115620154299	0.913053599475447	0.133623182819086	6.83304783056726	8.31292231894011E-12	6.72651204373202E-10
Pgls	1925.3590207428	0.912755923573619	0.156929589766387	5.81634046792828	6.01498929777079E-09	2.31372031510843E-07
Ndufs5	1196.74243800798	0.912680890477664	0.207190273945588	4.4050373267876	0.0000105765664320422	0.000140127172494468
Mif	2236.67978650358	0.912647836212899	0.148259534455336	6.15574465120043	7.4725541051028E-10	3.71581212248056E-08
Snrpd1	573.341399151614	0.912275637162766	0.17651989509072	5.16811794327157	2.36463077503517E-07	5.50752878910142E-06
Phyhipl	51.6839248752517	0.910980864412119	0.327751678277771	2.77948497227849	0.00544451726368733	0.0249612066874695
Ccbe1	717.182303914148	0.906963354922558	0.311127744875893	2.91508349820856	0.00355593391153287	0.0176925570169604
Gmppa	1553.15810569265	0.904900763972768	0.138240376497007	6.54584996730213	5.91579484632844E-11	3.8509549143888E-09
Mri1	579.627667710876	0.904845665067592	0.147072115389574	6.15239444044698	7.63217699403304E-10	3.78071987192222E-08
Ccne1	55.3980801008674	0.90425760871598	0.329176353405503	2.74703088287162	0.00601374715162319	0.027087869738183
Hacd1	132.821109092746	0.903392154498768	0.309263566286089	2.92110760199626	0.00348789340653408	0.0174308846177921
Zfp428	113.60065229663	0.902133726737412	0.214269154034581	4.21028276702776	0.0000255051261782614	0.00029449068372967
Ndufa13	2053.88709173594	0.901444388636722	0.177769585803802	5.07085835049204	3.96025459521771E-07	8.44882046521761E-06
Snrnp25	222.13747052969	0.900997798411879	0.206416813126472	4.36494384718477	0.000012715541806314	0.000164282858833484
Smim26	271.766590871046	0.899627924025259	0.183972530706878	4.89001222393699	0.0000010082971598034	0.0000190499893796949
Fbxl15	167.044836546327	0.899615357612301	0.216080089062628	4.16334221961358	0.0000313622769332144	0.000351527508009705
Pfdn4	194.213357336432	0.899476704205961	0.232879305081024	3.86241578612154	0.00011227127279507	0.00101569245009705
4930524O07Rik	78.1676791331291	0.899304980574673	0.274967067719274	3.27059159496442	0.00107322780385787	0.00673170373574843
Ranbp1	1366.12445116099	0.899084977941655	0.164532484528472	5.46448308076252	4.64257656335641E-08	0.0000013355627479004
Tmem125	325.632115476246	0.896989603386801	0.191459202924099	4.68501691058643	2.79936818950531E-06	0.0000457771078332149
Ndufc2	1579.18454738514	0.896805648908279	0.182600607900273	4.91129607519198	9.04763510302209E-07	0.0000173029631772485
Gm4013	72.0527195913911	0.8967667235042	0.261340816930722	3.43140705702286	0.000600458849739072	0.00417647919116457
Rnasek	2781.10373896199	0.896225882316575	0.112589673355475	7.96010731363399	1.71890133284126E-15	2.77070524365127E-13
Mcm3	377.42916379819	0.895666629225435	0.289315720554489	3.09581044372163	0.00196275791760723	0.0110394941308787
Snrpd2	1714.62606815843	0.895598876548893	0.161250880191106	5.55407124282036	2.79091645951408E-08	8.62762759402298E-07
Icam2	70.6862532730121	0.895561683684462	0.349656046467293	2.56126468491725	0.0104291865936256	0.0414920234508396
Hs3st3a1	110.127517744248	0.894682471955627	0.247179973293633	3.61955889886276	0.000295105636901161	0.00229903931164656
Elp5	429.838967877887	0.894460062398101	0.232977074920711	3.83926213642484	0.000123404620116705	0.00110169135585507
Uba5	2889.35779043492	0.894404202413843	0.141568539564396	6.31781754029469	2.65282956951193E-10	1.47210296603244E-08
Praf2	351.68098980301	0.894183889480244	0.261820069327247	3.41526106756396	0.000637209061706647	0.00438440338462622
Ndufa1	1762.09381130157	0.894037636178799	0.195106695312458	4.58230115961435	4.59886929817873E-06	0.0000691874336637111
Arf4	6086.1673938448	0.892997334039113	0.205082417422101	4.3543339563876	0.0000133472102513124	0.000170491723398839
Abracl	1173.38144148335	0.892826047550611	0.149983754624816	5.95281835545464	2.63563772288687E-09	1.15365952913432E-07
Acot6	543.398271189729	0.89218586884259	0.162044450129885	5.50580947466864	3.67475789734416E-08	1.09434505711231E-06
Sdhb	2374.59909543179	0.891516226939198	0.156862526906717	5.68342385220763	1.32024522565506E-08	4.52942238734025E-07
Bax	1100.86036719089	0.891056584027626	0.15096400428409	5.90244401805082	3.58155668744963E-09	1.48149524077601E-07
Tceal8	1532.11644953265	0.888879785866112	0.180625725964747	4.92111398372785	8.60529921374131E-07	0.0000165819380484901
Ubl5	2082.92138760602	0.888258562082203	0.203235613856222	4.37058518056092	0.0000123914002885365	0.00016070839071531
Tmem54	270.434550980434	0.888109665659824	0.211586582436522	4.1973817783378	0.0000270018529984479	0.000308267360538773
Plekhj1	709.101435721052	0.888040789868491	0.191965381596787	4.626046542776	3.72711578203669E-06	0.0000580899030042567
Tmem147os	213.471352052602	0.887644251893532	0.280802583556067	3.16109716888093	0.0015717605608398	0.0091547051880288
Yrdc	658.156702486144	0.88756895279217	0.196342467724469	4.5205144005713	0.0000061689548309431	0.0000890486656833364
Ndufv2	2610.99492822374	0.886922978418622	0.176735569656383	5.01836149985549	5.21140437881605E-07	0.0000106375500435934
Traf3ip2	2263.4314310552	0.886773476711445	0.215761711602813	4.10996682462304	0.0000395715965029023	0.000428411047427476
Penk	574.773489544928	0.884634377715953	0.314825610929285	2.8099187200963	0.00495540128335061	0.0230994262255797
Cd248	586.275366693723	0.884407764092958	0.298863524543858	2.95923621138709	0.00308402609002338	0.0157512436557918
Mrpl16	605.12782814729	0.883739115308587	0.11888891281684	7.43331816542115	1.0590674537462E-13	1.34435374909908E-11
Gpx7	70.9214993037054	0.883359408253729	0.315055299786395	2.80382335689208	0.00505005644525947	0.0234652588431068
Tceal9	6718.52149844144	0.883332670243162	0.176528808876436	5.00390092623049	5.61816393300432E-07	0.0000113424363299521
Mrpl53	684.527884042325	0.882775289292488	0.172284530758304	5.12393820505523	2.9921908356125E-07	6.78252186063502E-06
Pycrl	625.125776531117	0.882359700583608	0.189783922080899	4.64928583469513	3.33086343102584E-06	0.0000531838335567097
Pfkfb4	456.481808323189	0.880763645997251	0.346563006069312	2.54142430257285	0.0110401849663002	0.0434210218174976
Nmral1	158.219814332179	0.879497232357919	0.221496682712284	3.97070159962781	0.0000716612883836811	0.000700607644876229
Mpv17l2	753.075320770333	0.879483790952891	0.125046617900364	7.03324732583856	2.01781222033063E-12	1.88856065414356E-10
Aacs	998.298097822495	0.879478069995791	0.218018305373892	4.03396434298268	0.0000548436438501631	0.000563131651464516
Orc6	207.452989027601	0.879051988846072	0.178880751171145	4.91417876485231	8.91553742977395E-07	0.0000171147982229404
Col15a1	1356.12212781888	0.878687864801763	0.304756023642722	2.88325019567747	0.00393594686815463	0.0191976659203219
Ap2s1	1813.47933600641	0.878672217989713	0.147060957940583	5.97488436288251	2.30253448966538E-09	1.02329268019921E-07
Gpn2	385.125506778558	0.878495130407598	0.133282300520434	6.59123624800362	4.36179157653413E-11	2.90452416129207E-09
Kyat3	386.282239591948	0.878253569318824	0.128281404201896	6.8463046127604	7.57820277663128E-12	6.20618138682989E-10
Aldh3b1	162.042461384817	0.877856905084181	0.208993719590833	4.20039849428416	0.0000266445603720455	0.000304823391630458
Dnajc3	20063.6830107398	0.877395477404534	0.243478424112491	3.60358615184384	0.000313856651320745	0.00242465902941207
Drg2	1582.57651663268	0.876623690010143	0.152292715585866	5.7561761023027	8.6040629219824E-09	3.15430537807694E-07
Snrpd3	1255.88063258882	0.876595676049238	0.150786757942807	5.81347916759196	6.11875897155084E-09	2.3491870455992E-07
Lamtor4	863.43488827417	0.875985783724302	0.201219852024963	4.35337654266653	0.000013405660296071	0.00017102321646558
Ndufb2	818.739029544688	0.875470628861533	0.177442762176459	4.93381988717532	8.06368042493505E-07	0.0000156571079761406
Elob	2301.13082336884	0.874502488028309	0.160832117058064	5.43736228823373	5.40751151377424E-08	1.51903954142123E-06
Prdx4	660.237058081884	0.87403827890604	0.272312804398584	3.20968483592387	0.0013288058174383	0.00800832230034772
Tceal3	136.013696338084	0.873576535115254	0.276601989158465	3.15824386430852	0.00158722720798964	0.00922362935458357
C1galt1c1	911.67076330819	0.872661802671805	0.16784523847671	5.19920499736364	2.00142698057625E-07	4.80816570791024E-06
Tmem223	1140.47719862524	0.872347398621913	0.194479354400096	4.48555272775774	7.27251583047382E-06	0.000102715435686317
Eloc	956.488600180451	0.872039917708394	0.174525251733952	4.99664036604709	5.83377167297818E-07	0.0000117427059145874
Ube2g2	1994.42583491761	0.871953189307905	0.109635849782232	7.9531758183099	1.81790063827898E-15	2.90720960342095E-13
Adrb2	192.410560368302	0.871771062385277	0.233353096159631	3.73584527795989	0.000187085679136203	0.00156431047478645
Atat1	186.206860536875	0.871490682580469	0.278032810478756	3.13448862772639	0.00172153926613645	0.00988255016823946
Mrpl55	530.438843758686	0.870758977256379	0.174780862443829	4.98200412265515	6.29290939000501E-07	0.0000125672556254672
Bola3	389.411479519409	0.870243629342728	0.200469397539765	4.34102980316537	0.0000141816484026338	0.000179011360508074
Ndufb4c	837.06263924199	0.870138473794583	0.188171627543285	4.6241746705115	3.76092850874751E-06	0.0000584375506356924
Pfdn6	967.160920732724	0.869701235434854	0.157023466245417	5.53867046900856	3.04776496042509E-08	9.30828666860656E-07
Mrps11	306.737722647323	0.869350874918096	0.195515857668499	4.44644687794121	8.73022430345588E-06	0.000119481708627486
Tfrc	649.566551120602	0.869335469250225	0.324000694882736	2.68312840984758	0.00729369791465628	0.0314779015398787
Psmc3	4107.52440827524	0.869270682681565	0.119847793319165	7.25312213606319	4.07272511795721E-13	4.5200572210771E-11
Phb	2149.49003269012	0.869011109851376	0.172453127543768	5.03911481472451	4.67689868538153E-07	9.68275354741069E-06
Pcsk5	193.42176719519	0.868948791200191	0.258579026085942	3.36047669586081	0.00077808094515294	0.00517785845218093
Vkorc1	1398.22022934735	0.868865910701823	0.187826123445621	4.62590557033657	3.72965206881096E-06	0.0000580899030042567
Hdhd3	173.230596619376	0.867841068956008	0.255860714207676	3.39184963054392	0.000694225281182208	0.00470618006035068
Srprb	2581.46509711467	0.86680670800576	0.123126524329591	7.03996732406292	1.92284919464481E-12	1.80801236774241E-10
Srp9	3896.34722060236	0.866771420722806	0.147032642327317	5.89509517752693	3.74465476057486E-09	1.54267623097922E-07
Smim4	229.610608471434	0.866377157107948	0.218230580700756	3.97000802694994	0.0000718702105104794	0.000702108694308723
Sptssa	2518.06341172663	0.865841255571575	0.203597650874914	4.25270749368091	0.0000211201370238605	0.000252133436669404
Ndufa5	251.996064572487	0.865624748718641	0.223955350120992	3.86516664259634	0.000111013378218186	0.00100610518144193
Mrps36	470.983444448218	0.864966513984232	0.210429222725591	4.11048666521088	0.0000394826082509295	0.000427675612574068
Mtln	347.454941408465	0.863809807251168	0.234510090180253	3.68346541757419	0.000230084511056523	0.00186324418642663
Rbfox3	1048.97677852021	0.863627709221073	0.227707858729542	3.79270049808355	0.000149017845623073	0.00129450489504046
Sf3b5	952.867826610441	0.863125358190071	0.165564641027297	5.21322278014521	1.85587792062193E-07	0.0000044979571083331
Pelo	546.378854217981	0.863079938633282	0.107552108918084	8.02476071659962	1.01724028512262E-15	1.75086018566445E-13
B2m	42441.6620308424	0.862013951800164	0.286704616450235	3.00662738700543	0.00264163345710522	0.0139210107716158
Zfp771	926.260298477426	0.861992543201486	0.197898621449948	4.35572788170987	0.000013262545678541	0.000169837517484973
Erh	1339.84456460452	0.861603714138909	0.15485018503743	5.56411162137548	2.63491255487136E-08	8.17890255376636E-07
Psma4	2561.95974636642	0.861374734890828	0.132911550602988	6.48081172014754	9.12304596713823E-11	5.64905681684688E-09
Eif5a	13799.6814945738	0.860936013559335	0.101299262571329	8.49893663296034	1.91335309849047E-17	4.57178840356959E-15
Tmem141	168.674656205047	0.860901199151675	0.24510580314309	3.51236563195156	0.000444136522134021	0.00322872070966646
Commd1b	329.103042267405	0.860823258674096	0.278488561292745	3.0910542776987	0.00199447172036921	0.0111499368677948
Gtf2e2	559.167474322379	0.860611483281115	0.154341544610654	5.57601963523245	2.4608416281174E-08	7.74878968481618E-07
Gstk1	666.442581813341	0.858550058801775	0.316153701702639	2.71560969926359	0.00661538560243791	0.0291323680801201
H2-Ke6	1090.76309689026	0.858516134200765	0.208054263242299	4.12640491389951	0.0000368478254589826	0.000403004488460924
Dda1	911.434636647281	0.857400796326678	0.119753727935362	7.159700254087	8.08536549408444E-13	8.29362490832601E-11
Krt5	4416.38178823584	0.856592315114323	0.295094944625595	2.90276851811587	0.0036987992121156	0.018224796700162
P2rx1	714.127271181841	0.85648411822303	0.259150492476943	3.30496812889226	0.000949872007661025	0.00606663536968409
Zmat3	1494.63253891412	0.856289355602104	0.161813743966603	5.29182092084115	1.21104448869735E-07	3.11740349371903E-06
Commd4	361.004024088649	0.855495368996107	0.19365238816346	4.41768561239737	9.97633882641602E-06	0.000133653985200864
Mrps24	802.015049512688	0.855380644477108	0.177824949063349	4.8102397834647	1.50749341664732E-06	0.000027118858540396
Slc7a6	289.072314161164	0.85451026546292	0.180020528815456	4.74673789198177	2.06723556005533E-06	0.0000353711493047378
Htatip2	834.667111472587	0.854198058030704	0.178789605926687	4.77767179810759	1.77336519406551E-06	0.0000311835905553857
Dlk2	191.017216052533	0.853819332418196	0.212824364008248	4.01184956617612	0.0000602448870283237	0.000607525551561702
Cdk2ap2	1044.14473777688	0.853220325152185	0.167016020277351	5.10861367511515	3.24531134460521E-07	7.20387580987919E-06
Ndufb9	2713.88132979294	0.853136236208875	0.177838981899537	4.7972397676614	1.60866999675375E-06	0.0000287176232807616
Ccnd3	1836.25242958515	0.852332277373734	0.164607855509119	5.1779562690829	2.24329796182773E-07	5.26721174621054E-06
Lrmda	51.7189677682776	0.852100736523682	0.276385607957082	3.08301413674187	0.0020491542032213	0.0113991569069911
Surf4	10894.6951364918	0.851828086791477	0.0937721310567054	9.08402184308219	1.04635271295559E-19	3.48383993444723E-17
H13	7729.9237553238	0.851527309230189	0.105721242797736	8.05445799440054	7.98317662889381E-16	1.38579758404131E-13
Nars2	356.685273997045	0.850809815907406	0.176993471008748	4.80701243417819	1.53202465708528E-06	0.0000275357706065505
Eef2kmt	587.240425473293	0.849724529599406	0.185840838209362	4.5723240262301	4.82344267124451E-06	0.0000720854456607623
Pdhx	376.924606959853	0.849138276669944	0.192200738350788	4.41797614283963	9.96294146841669E-06	0.000133562601467685
Ddost	11950.6375023905	0.848919960539282	0.164316910739907	5.16635784300386	2.38699594130705E-07	5.54689789106937E-06
Tcf19	175.705031614697	0.848112880124966	0.303234624757599	2.79688667085078	0.00515976284308867	0.0238930194580782
Gm10687	56.1357424847617	0.848086534369247	0.30120955143206	2.81560305885764	0.0048685778870089	0.0227731038427339
Msmo1	804.301542844734	0.847141268117821	0.198407706378326	4.2696994163245	0.0000195736576469907	0.000236759631627011
Mrpl57	371.123677553799	0.846902627934761	0.181171760897956	4.67458407280025	2.94549955497799E-06	0.0000478202205928082
Tmem167	1485.66439238383	0.846795471780744	0.134869150270515	6.27864467213053	3.41537137808309E-10	1.8547110344617E-08
Cox16	481.368641570783	0.846697162665223	0.190344289474215	4.4482404226785	8.65765928892672E-06	0.0001187286024025
Lmnb2	404.655450537723	0.8466684046517	0.148692738429882	5.69408038073736	1.24038641787153E-08	4.31374112105664E-07
Lsm4	1287.88348355999	0.846216328387929	0.171133568829359	4.94477111753399	7.62333785546381E-07	0.0000149704850203579
Kdelr2	3407.08808960062	0.846096523668283	0.118901078961148	7.11597010776289	1.11128380477029E-12	1.08510452283099E-10
Slc16a6	266.923848601022	0.84570264996994	0.238216061384229	3.55014957873	0.000385012326493416	0.00287802736513849
Abca5	3525.11620213961	0.845042496262633	0.202447386365692	4.17413388946492	0.0000299121813937605	0.000336947534169316
Tsfm	362.152099235067	0.844905578948487	0.16455024693123	5.1346357401797	2.8269100257434E-07	6.48019668429441E-06
Mpg	381.997293123207	0.844451289341831	0.1696373739787	4.97797902393761	6.42516173028811E-07	0.0000128061859413299
Pex11g	613.628460084814	0.844374156161218	0.180151675928688	4.6870180463681	2.77214531189711E-06	0.0000454417040231075
Slc39a7	8910.89061586723	0.844091010558297	0.106160086502644	7.9511145701381	1.84840901135426E-15	2.92979806326363E-13
Ran	3542.50655410556	0.843341407194988	0.147863030757999	5.70353118606939	1.17350555908609E-08	4.10929274224803E-07
Acad8	1623.82679893957	0.843156056784658	0.130887295642264	6.44184794748253	1.18027496501259E-10	7.11317048647056E-09
Alkbh6	587.515245083396	0.842655655091411	0.141834972809582	5.94109928178787	2.83117074551916E-09	1.22082967816336E-07
Arxes2	259.411307066949	0.841900130444175	0.282720700786811	2.97785103142843	0.00290277031804605	0.0149822783124562
Ndufb3	1190.06800040613	0.841703367777623	0.194598672950623	4.32532943321353	0.0000152304078338834	0.00019118021205573
Guk1	2320.51465656751	0.841167988585959	0.162524474907528	5.17563886340539	2.27132422014794E-07	5.32071452263029E-06
Ufsp1	210.500927521848	0.840498478395659	0.167356301036216	5.02220993886437	5.10803048051132E-07	0.0000104686275539036
Tmed3	10779.2576441058	0.840043832125847	0.194943176704039	4.30917278731533	0.0000163866308421262	0.000203555028993017
Fkbp14	154.625830236898	0.840012264568439	0.222748441357371	3.77112521842857	0.000162513094494488	0.00139238311581047
Col6a1	2927.39968873018	0.837859982058831	0.197081189379055	4.25134425410503	0.0000212491254164027	0.000252971709969015
Cenpx	745.794632955986	0.836959762463732	0.196024653004287	4.26966582843754	0.000019576605374607	0.000236759631627011
Erg28	616.627141276703	0.836522118562605	0.160146654661429	5.2234754471214	1.75595757616376E-07	4.28647816969783E-06
Chn2	1351.01868731812	0.836315311292676	0.252093918352558	3.31747515671153	0.000908349933350177	0.00585855419064531
Mtg1	299.402855575248	0.835727721484812	0.203957543810848	4.09755729486462	0.0000417532842026886	0.000447026463972907
Gm16364	86.2282503469107	0.834789673517469	0.276359112749266	3.02066997253263	0.00252216102106433	0.0134328576265853
Gm37381	123.949104383247	0.834683037144109	0.323183926759434	2.58268734312835	0.00980341205672542	0.0395289455771477
Ift43	467.759801395227	0.834010313744172	0.194459906874335	4.28885484493794	0.0000179596692782564	0.000219867922267261
Rexo2	1726.76397712089	0.83378043579345	0.125404234599287	6.64874227299969	2.95608088685454E-11	2.12900719191545E-09
Mrps21	1196.61065322884	0.832384281570132	0.18117565796322	4.59434943373637	4.34101430188385E-06	0.0000660220273174589
Gtf2h5	1178.92393412579	0.831276697546537	0.163839802822316	5.07371641827508	3.90120315949978E-07	8.34915028128983E-06
Apip	396.968667850757	0.83077478549009	0.2092298330704	3.97063254937722	0.0000716820623364256	0.000700607644876229
Fpgs	1674.08767620957	0.830454659659137	0.123146376612415	6.74363860719078	1.54468474753713E-11	1.17500176863218E-09
Lgals1	1674.75441147991	0.830454203405563	0.264094888959723	3.1445296297734	0.00166354064357857	0.0096021561002083
Psmc4	2238.63240183064	0.83032698522649	0.103720774354673	8.005406731608	1.19072450643743E-15	1.98226350211018E-13
Nme3	853.532682269943	0.829190638537909	0.193421988227225	4.28695127238486	0.0000181142007725026	0.000221226348580594
Prmt1	1766.2039154762	0.828109327827555	0.156500306022478	5.29142305771985	1.21368250065865E-07	3.12023944156674E-06
Apex1	946.725672321897	0.828077606280071	0.139672089365244	5.92872641945405	3.0529323722684E-09	1.30406830087499E-07
Tmem267	314.743034735771	0.827818336393746	0.302577783327183	2.73588604983139	0.00622125649578072	0.0278189606845677
Gm13889	438.073844801948	0.826904905518421	0.170998438963679	4.83574534674004	1.32647650324536E-06	0.0000242490889117131
Dnase1l2	462.680779572017	0.826589913593522	0.247607639578217	3.3383053729746	0.000842910574827215	0.00551933213787923
Npm3	816.476775147559	0.826570650668799	0.150557360770198	5.49007133520645	4.01771442239111E-08	1.18432191464098E-06
Mvb12a	1546.09444009635	0.82654780144787	0.142630335822663	5.79503509320448	6.83068962745218E-09	2.5786488166088E-07
Ak2	1087.9861867229	0.825864227925215	0.145934040391953	5.65916098606663	1.52114815201097E-08	5.14051896295221E-07
Msrb1	2131.48522782598	0.823979080373091	0.165800177616218	4.96971168680154	6.70525301306106E-07	0.0000133252141580499
Rpl13a	5462.02363704378	0.823658054223696	0.184506914081173	4.46410400567065	8.04045033408118E-06	0.000111486088124284
Mpc1	1652.29077587933	0.823472222095012	0.156741920080915	5.25368211433106	1.49088114394598E-07	3.70168655666782E-06
Lzts1	102.08304761059	0.823047804969083	0.242950671005288	3.38771571020345	0.000704772733156689	0.00476654485861217
Gfra1	347.734531828047	0.822274299676312	0.221609881749329	3.71045863652604	0.000206884099107781	0.00170528248899312
Txnl1	3139.93751222756	0.821356280784958	0.108134642927288	7.59568125949474	3.06177323327168E-14	4.11818638197006E-12
Gm42715	242.00490253487	0.82075983698759	0.199666407848051	4.11065559717086	0.0000394537307590745	0.000427590860040984
Ldlr	713.053837513201	0.82052891554227	0.21721319293601	3.77752798737226	0.000158392710164256	0.00136543121538032
Pinx1	139.210789765218	0.820088841547046	0.195964897158022	4.18487623773632	0.0000285321509877593	0.000323670345894619
Polr2k	354.791812360678	0.819640694803357	0.193635983361395	4.23289453011226	0.0000230702712851124	0.000270373462089229
Aldh6a1	7385.75105759123	0.819174653300514	0.190060192083061	4.31008010842436	0.0000163195417888183	0.000202845712197613
Gm10762	60.93289045082	0.818912883602378	0.316146445230078	2.5902960351378	0.00958934286220427	0.0388664046161183
Sdhd	2234.75748178064	0.818818225959839	0.157628776823906	5.19459861618145	2.05161998451169E-07	4.87920396784923E-06
Nme6	274.091310900266	0.818293562915529	0.263889046887977	3.10090006601487	0.00192933391817157	0.0108937369691589
Ndufb1-ps	675.450261359697	0.817996985673597	0.216504997445247	3.77818985855264	0.000157972428089202	0.00136238641804318
Mir22hg	329.941239743189	0.817746213583715	0.208512277816995	3.92181324833747	0.0000878850983931861	0.000832530946066049
Uqcr10	1704.92842578865	0.817244967510267	0.205410328280414	3.97859725142259	0.000069323055331049	0.00068214692527791
Rps19	7492.97409788971	0.816858078882154	0.196406288797074	4.15902201444337	0.0000319613098095977	0.000357452754533551
Rps19bp1	499.522917462288	0.816690143345228	0.142264347583599	5.74065222395453	9.43125994665592E-09	3.40834322983241E-07
Lbp	504.717253151444	0.815887557172054	0.255609460312903	3.19193020545206	0.00141325477614833	0.00841983118321282
Atox1	1436.74057554474	0.815830269009732	0.19321218030597	4.22245775456695	0.0000241652702327952	0.000281420090841784
Aarsd1	866.342635888224	0.815653749197144	0.134481749737729	6.065163122787	1.31819793504388E-09	6.19736112517156E-08
Erp44	7095.95228414071	0.815619796545804	0.133367533147949	6.11557983636851	9.6206502240755E-10	4.63022289220316E-08
Txn2	2382.73964754331	0.81548714104019	0.131550850707623	6.19902597857497	5.68136547167953E-10	2.89920936507063E-08
Ccdc58	223.896080298719	0.815269953223261	0.176293160407216	4.62451266594851	3.75480142294378E-06	0.0000583920496937123
Mrpl14	849.981238709808	0.815044596871185	0.178837596711229	4.55745666380905	5.17767689494258E-06	0.0000767021281810969
Sat2	69.1926027478367	0.814799832101293	0.316731490927563	2.57252548433095	0.0100959522810539	0.0404435484868255
Rplp2	13937.9108740066	0.814583467307428	0.197276081958339	4.1291547318922	0.0000364099319063495	0.000399506059977287
Trappc1	804.193435018724	0.814202630809319	0.174556119424364	4.66441757237915	0.0000030949235508731	0.0000499665320494695
Ndufb8	2260.15674036454	0.814197294962896	0.17457732859073	4.66382033414923	3.10392402726702E-06	0.0000500720389148476
Tmem238	758.893614115579	0.813666553770542	0.227784895807792	3.57208299911652	0.00035415312502324	0.00267790393493001
Dctn3	1235.54498767579	0.813322017025831	0.136604011783707	5.95386626209491	2.6188083080981E-09	1.14876882802316E-07
Ldha	12171.1789466578	0.813205273234298	0.149023061017698	5.45690893530713	4.84494669691334E-08	1.38203465469537E-06
Ccdc124	1211.606913688	0.812702935335546	0.13544551264411	6.00022045374783	1.97049815874712E-09	8.9532030434349E-08
Macrod1	1377.22900291567	0.810674279357399	0.138974597412487	5.83325510165904	5.43563655569975E-09	2.11085618444096E-07
Trappc2l	454.060725119089	0.810566687472538	0.17443866516704	4.6467145726915	3.37263302946199E-06	0.0000536399192078097
Ssr4	6236.08848907669	0.810259067563471	0.186233436188577	4.35077118344642	0.0000135659561807657	0.000172742677135644
Amt	1460.61492195647	0.809937223143639	0.161435125890023	5.01710652299676	5.24554868059082E-07	0.0000106857666702908
Tmem126a	427.303564612419	0.809417212075629	0.164207702145884	4.92922805384935	8.2555162275741E-07	0.0000160142821950363
Gspt2	386.203340102276	0.809199441200563	0.227132564066588	3.56267470728385	0.000367095446072061	0.00276752357450763
Rcn3	788.403487746989	0.807958936120656	0.236788112676168	3.41216004042239	0.000644502621322519	0.00442374053364662
Snf8	1193.66406855813	0.807785931234943	0.171936256330241	4.69817098776081	2.62501631054639E-06	0.0000433447815180465
Hmgn2	5718.6962106696	0.807340044007134	0.18787316845333	4.29726102270792	0.000017292152718897	0.000213367935431833
Alms1	230.253889562257	-0.807121296057019	0.304035634537603	-2.65469308321224	0.00793805959173194	0.0336510102918129
Zfp451	776.002463232319	-0.807511327132269	0.250070094167403	-3.22913993302895	0.00124163124794115	0.00756374644441657
Slc45a4	1297.32922811234	-0.807689758602241	0.289857995828353	-2.78650156361578	0.00532803610479602	0.0245658145944171
Fat4	316.475358988931	-0.808957030183857	0.276121105246176	-2.92971820992326	0.00339269512763468	0.0170347683664426
Inf2	366.956337068397	-0.809471145407041	0.217937733643689	-3.71423127089346	0.000203822331168297	0.00168551773046747
Slc24a3	438.689185854033	-0.809835157792707	0.259903108532758	-3.11591178098833	0.00183377122923086	0.0104266219668753
Lonrf1	735.006730554699	-0.810173329486031	0.147209823129318	-5.50352763330424	3.72266149152019E-08	1.10375554587993E-06
Rnf31	866.257405721908	-0.810317300273594	0.124596131233142	-6.50355105133514	7.84457826544159E-11	4.96334531374201E-09
Srcap	3422.29653584858	-0.810455559104302	0.275620235426691	-2.94047916274953	0.00327705042056351	0.0165605608463908
Sp4	497.505085692717	-0.810508722370533	0.214733832704854	-3.77448077073423	0.000160341274993978	0.00137755130927568
Setd1b	1656.04022790076	-0.810518577535599	0.201224275390789	-4.02793637080578	0.0000562685661531723	0.000575725228499209
Trim56	1994.56711536121	-0.811155056914463	0.167863210900706	-4.83223841937753	1.35006436301933E-06	0.0000245477235567793
Kifc3	692.194444440991	-0.811746867042636	0.262189965753072	-3.09602568012512	0.00196133374457639	0.0110355739214008
Xrn1	1540.26712431225	-0.812004435259	0.199934771766805	-4.06134674865904	0.0000487904415642171	0.000509306366619219
Cep250	507.562781744025	-0.812292666323421	0.279897710100604	-2.90210543713079	0.00370663761979013	0.0182589886145859
Rreb1	1797.29771865392	-0.812593969901412	0.172823034611849	-4.70188462855344	2.57771143502266E-06	0.0000426677418462186
Tbc1d24	475.213846588877	-0.812676950063514	0.300271707732727	-2.70647193570059	0.00680023298571401	0.0297400370240852
Mpzl3	557.632566776452	-0.812751189208634	0.124466632811265	-6.52987206973816	6.58258919622352E-11	4.23077172706645E-09
1700003E16Rik	118.718704490294	-0.813221369859941	0.227588341927321	-3.57321189202054	0.000352629188069686	0.00266836766382091
Gstm1	11140.4338467125	-0.813825489759092	0.308940054898389	-2.634250485994	0.00843232547213123	0.0352750834889774
Cdk5rap2	204.043489998694	-0.813859220893349	0.223424727119436	-3.64265509635504	0.000269840291468124	0.00213746346322839
Macc1	553.486067547155	-0.815834429984293	0.155497973084978	-5.24659205389417	1.54938449880123E-07	0.0000038167420029106
9930021J03Rik	525.145240666493	-0.816151230938321	0.277980337220927	-2.93600345656707	0.00332470617779158	0.0167555291491184
Xpr1	1696.35262838133	-0.816231375559903	0.180373957820821	-4.5252174173099	6.03334480870178E-06	0.000087526595046238
Fcho2	1246.57674218256	-0.817110701860125	0.145237377172846	-5.6260359266037	1.84397957185176E-08	6.09954806259107E-07
Gprin2	53.5471528413532	-0.817642796116159	0.264335285044856	-3.09320337607372	0.00198008387718673	0.0110979503824822
Fam13a	329.021138926871	-0.81792783996978	0.154834502966092	-5.28259415247324	1.27367339957013E-07	3.24778640971262E-06
Plcg2	904.132352952441	-0.820110669420984	0.156249697001744	-5.24871846255057	1.53160935753059E-07	3.77970668911861E-06
Aplp2	10054.367681474	-0.820267049233971	0.146903816939719	-5.58370140627838	2.35452816881777E-08	7.47194798573263E-07
Casz1	3189.52700963154	-0.820384937697267	0.241432684359554	-3.39798623319578	0.000678838360619028	0.00461573722938482
B930095G15Rik	258.742159162808	-0.820893874637173	0.221896542075159	-3.69944419575103	0.000216072142144897	0.00177166944164831
Celsr2	530.514066599912	-0.822891208754026	0.18667323696194	-4.40819060164366	0.0000104237793898446	0.000138824235677209
Kif21b	108.463742006499	-0.823653909002093	0.304291227849042	-2.70679478611426	0.00679362376534292	0.0297343562084906
Cables1	433.554150720649	-0.82390224119267	0.161277357953969	-5.10860452852797	3.24546842247142E-07	7.20387580987919E-06
Atm	1147.27205257139	-0.824183152858527	0.300343131311873	-2.74413851003872	0.00606699331524832	0.0272868299216736
Ppp1r1b	1474.24769236642	-0.824893497964897	0.249073259150624	-3.31185090193104	0.000926809265424685	0.00595680258885296
Tpbg	630.627167179701	-0.82498322077235	0.179515960918862	-4.59559816603288	4.31509579473511E-06	0.0000657581664039637
Atp6v1g2	159.310954571481	-0.825402397677742	0.185292542896666	-4.45459048040617	8.40534765661235E-06	0.000115658950478182
Marf1	2598.17851797615	-0.825582241808481	0.141153781924135	-5.84881418375459	4.95089775579877E-09	1.97162222392692E-07
Ptprm	225.1029414467	-0.826696028473862	0.223148576905144	-3.70468877704415	0.000211650435406365	0.00173681630024375
Ncoa2	1808.08930263225	-0.82690810225608	0.232402287938963	-3.558089335477	0.000373562271196617	0.00280762546202643
Hopx	1878.23904785768	-0.827753557428735	0.277100181177721	-2.9871996254591	0.00281545813813868	0.0146320252777883
Nfkb1	1352.34580525893	-0.828663563503807	0.221704093017826	-3.73770078948059	0.000185710766978612	0.001554502225405
Ppp1r26	241.20340894421	-0.830330291415149	0.162701359527619	-5.10340106453873	3.33602953136228E-07	7.39680783645938E-06
Peg3	289.831644878528	-0.830605483282655	0.314152526985535	-2.64395607844625	0.00819432883792732	0.0345355506740618
Nbl1	3753.69715199499	-0.831028724231925	0.173323315298412	-4.79467360061246	1.62939909341328E-06	0.0000290290312168629
Klf6	2972.2855461978	-0.831152878216033	0.255084679418983	-3.2583410344721	0.00112065642371222	0.00696466706413561
Fam234b	3196.48657193803	-0.831913141868123	0.102720976402662	-8.09876590938018	5.55194986104723E-16	1.0158567718727E-13
Trrap	1835.72332776233	-0.833042729395174	0.289672568078795	-2.87580814061957	0.00402994582324302	0.0196049773875661
Hgf	152.903438738834	-0.833470638879606	0.276274511458316	-3.01682060527455	0.00255440934793123	0.0135674279065033
Phactr2	739.042127425203	-0.833619088843345	0.178445200689912	-4.67156911825239	2.98907480889077E-06	0.0000483729955128061
Rapgef5	369.566276410005	-0.834131712134138	0.222228994008336	-3.75347832471783	0.000174397618782849	0.00147768695764692
Pkp4	3657.27951796561	-0.834430366623393	0.23220946858778	-3.59343816468001	0.000326343121831886	0.00249455355830094
Antxr1	860.366780826327	-0.835479510929468	0.303467117700509	-2.75311380442213	0.00590313718538033	0.0267225502359357
Bid	251.685869100993	-0.835507970524757	0.28047944101411	-2.97885637358613	0.00289326361809376	0.0149446042938668
Mysm1	604.691272423272	-0.836363144855736	0.222730978210579	-3.75503736200092	0.00017331562246232	0.0014701551514227
Tbc1d1	941.890040490675	-0.836435252852033	0.316654835414818	-2.64147317300967	0.00825463441500807	0.0347392509259871
Peli2	626.733584190619	-0.836694749658787	0.255154605366135	-3.27916773619731	0.00104113732461781	0.00655674389550004
Arhgap25	86.8816226840398	-0.836791386089898	0.249636505110734	-3.35203934103594	0.0008021861860022	0.00531909939200283
Gli2	61.6915255718998	-0.837321623059946	0.334937120848635	-2.49993676705171	0.0124215475590105	0.0476902893995279
Garem1	737.984539415014	-0.839191203716975	0.231313446541152	-3.62793956108245	0.000285692115307852	0.00223716960929029
Rai1	1539.35815404682	-0.83936951841424	0.233304226434138	-3.59774673285309	0.000320985949625633	0.0024610134529621
Zfp39	173.223227050881	-0.839435536367644	0.213679036575152	-3.92848802494674	0.0000854816064718439	0.000812795612098853
Pik3r5	134.251294435272	-0.839983283833529	0.292271685851295	-2.87398104057505	0.00405333294498936	0.0197039713051062
Samd5	159.029000110688	-0.840347572697979	0.319857523635247	-2.62725592053379	0.00860765693788207	0.035816740915465
Etnk1	4454.96864906466	-0.840769431636232	0.235907327262871	-3.5639818457159	0.000365271228986176	0.00275479341281442
Prickle1	395.487855147209	-0.841075662389237	0.146697824804722	-5.73338877729676	9.84436295900934E-09	3.5387435698669E-07
Dennd4b	248.956049941417	-0.841176153028264	0.166466305540485	-5.0531316250284	4.3462415073733E-07	9.13790528103019E-06
Rbm6	1307.86578775893	-0.842366042087136	0.285807331670657	-2.94732132014659	0.00320539938151541	0.0162550964890332
Raph1	892.903634089204	-0.84313906663957	0.228054007868012	-3.69710260530717	0.000218074217110215	0.00178376453866632
Aak1	3217.3117964603	-0.843834049831238	0.229426666216984	-3.67801208004813	0.000235058829760911	0.00190095504570212
Setbp1	1574.9557805281	-0.8445147035362	0.239199537944948	-3.53058668420406	0.000414639122553756	0.00304568556204947
Eml5	178.354191277805	-0.845084269164891	0.284532622764871	-2.97007865373399	0.00297723510505274	0.0153082645528155
Lmo2	731.072033101633	-0.845096321174141	0.288190072660428	-2.93242689927737	0.00336324088471802	0.0169126623377389
Tmprss13	2183.24005930816	-0.845196663227052	0.137123890779718	-6.16374475972838	7.10444264233822E-10	3.56274642137998E-08
Grip1	46.0741274562796	-0.845254400195803	0.31102949394865	-2.71760208160629	0.00657568675007837	0.0290015630606063
Zfp709	228.38693871869	-0.845779095646377	0.199954024416852	-4.22986783143282	0.000023382865149514	0.000273563358978473
Pdlim5	3340.98128408634	-0.846328622579141	0.118851354137819	-7.12090012535947	1.07224471799582E-12	1.06230684012172E-10
Ccdc120	548.456051444027	-0.846433982742107	0.19353369312822	-4.37357428084281	0.0000122228628695223	0.000158826836135636
Myh9	18342.4481291449	-0.847572409776809	0.211967881923775	-3.99858885263382	0.0000637212598943708	0.000638470048571618
Zcchc24	1182.96994416388	-0.849126522019917	0.284953146737583	-2.97988119008873	0.00288360202378777	0.0149093771924687
Add1	4697.31904780935	-0.849131525758817	0.169354901554373	-5.0139176248536	5.33328266210242E-07	0.0000108427398265566
Fam180a	40.6670822827556	-0.85062175348284	0.311327806835643	-2.73223828648208	0.00629056265260864	0.0280670754557297
Ror1	246.545226752474	-0.851080839019165	0.202270575307169	-4.20763542955622	0.0000258056749816652	0.000297284888756449
Fmn1	986.826184313847	-0.851473052329788	0.309841318332429	-2.74809394987224	0.00599428303210543	0.0270292772217075
Chd2	1505.55474700086	-0.852246511545447	0.277392441743186	-3.07234943457641	0.00212380945797772	0.0117149837293665
Mmp11	73.1284411104292	-0.852254142865026	0.244954383063735	-3.47923614268734	0.000502845277005187	0.00360366534085228
Lpar2	244.955420319647	-0.852698466566949	0.259388831456635	-3.28733685941102	0.00101139771306411	0.00640520347749674
BC067074	76.320573720774	-0.85341646601619	0.283801436253273	-3.00709001787636	0.00263761644418424	0.013907058665987
Myo1e	1296.75093679263	-0.853552187582623	0.193876390599904	-4.40255868670503	0.0000106981638247352	0.000141550297902522
Prkg1	296.271415769488	-0.853693635847655	0.19951521319706	-4.27883980458406	0.0000187870010307569	0.000228071722017138
Slc36a1	1543.78145827809	-0.854237987960912	0.292421311208464	-2.92125763485116	0.0034862140528423	0.0174296581575343
Igsf9	440.328908923294	-0.855952985444982	0.180711569536974	-4.73656992542392	2.17365764270459E-06	0.0000369121962569651
Mid1	1301.82401869401	-0.85660100739596	0.186414553857594	-4.59514018444254	4.32458432910557E-06	0.0000658413101380316
Kmt2e	2760.25372399501	-0.857543495870462	0.177827506785731	-4.82233323387782	1.41888643857599E-06	0.0000256841208266295
Sh3bgrl2	4668.7457426384	-0.857876012055359	0.109784199351437	-7.81420292832087	5.53119219477557E-15	8.08190744430876E-13
Zfp37	260.880381996578	-0.857980737572163	0.184815361545349	-4.64236701104328	3.44440334588352E-06	0.0000545252002766129
Plxnb2	5466.5385269245	-0.858948681009062	0.220305219712996	-3.89890299525387	0.0000966294736253132	0.000903565658070954
Zbtb4	2934.94545473124	-0.860000219178786	0.180621905908616	-4.7613284493515	1.92322744258996E-06	0.0000333567458232298
Dusp16	1484.81048161393	-0.86029572414903	0.129919067846595	-6.62178184009791	3.54894573143007E-11	2.46003712646228E-09
Sh3rf2	110.790493902653	-0.860754338060351	0.321767124149121	-2.67508478480057	0.00747103535463311	0.0321000059345459
Cpd	6336.46551175531	-0.860972067447836	0.186213576811449	-4.62357300788875	3.77185900227005E-06	0.0000584782109435914
Helz2	481.684936123831	-0.861518634892179	0.238382454151131	-3.61401864898156	0.000301487362075565	0.00234336330798114
Cd46	42.1442791119355	-0.862119249284296	0.341570443238313	-2.52398668078783	0.0116032324780759	0.0451468840382471
Jun	1671.40359229828	-0.86215862875711	0.215318018991111	-4.00411741105933	0.0000622494443553995	0.000626815178412575
Dapk2	64.1309660204488	-0.862693630932141	0.243358017614316	-3.54495668311769	0.000392677612292756	0.00292329672590941
Sdk1	751.774361560523	-0.862858729250006	0.213725765120954	-4.03722372340878	0.0000540874834711531	0.000556456880241111
Cbx7	1358.4159315734	-0.863473902784486	0.18281521001748	-4.72320603248453	0.0000023215544232744	0.0000390933969462743
Tbc1d2b	1154.11019643334	-0.863688571213555	0.147931697751276	-5.83842803363019	5.2695635341685E-09	2.07011286999927E-07
Asap1	603.830556772514	-0.864153009439479	0.193867194001517	-4.45744837794844	8.29410017593935E-06	0.000114360607313868
Col4a6	1510.97018025089	-0.865064687185492	0.293693166084093	-2.94547094411382	0.00322463432922771	0.01632410848121
Ypel2	745.767201516706	-0.86722435614633	0.164371409860161	-5.27600485318049	1.32030592668075E-07	3.34774199386841E-06
N4bp2l1	156.181147634164	-0.870909510231252	0.190488771394397	-4.57197295072096	4.83153320296289E-06	0.0000721532642295414
Syt7	2246.93788167072	-0.87101914088176	0.253878929791802	-3.4308445430901	0.000601705316010002	0.00418285890813744
Igdcc4	113.879071927081	-0.871859043262345	0.286062643002259	-3.0477906311432	0.0023053048350916	0.0124921934900508
Pik3c2a	2421.83313868288	-0.872214757664307	0.327367809101803	-2.6643265874473	0.00771426286401465	0.0328811066207268
Slc37a1	342.280724247483	-0.872873441120419	0.291861737884671	-2.99070870833139	0.00278330856400271	0.0145169483654071
Dgkh	272.081259375997	-0.872909803799715	0.263411917659042	-3.31385842963112	0.000920180844874292	0.0059216961214819
Stk24	2805.1749623397	-0.874176359872229	0.147534827201868	-5.92522034594663	3.1187891254929E-09	1.32239263337705E-07
Palmd	289.451369376501	-0.874663995389386	0.203381365979366	-4.300610290316	0.000017032837292327	0.000210680222537857
Notch2	1619.34858946977	-0.874932392434452	0.223511577960821	-3.91448353779605	0.0000905979183372298	0.00085384859463069
Dixdc1	844.700703311259	-0.875949419503647	0.189205465638296	-4.62962006170688	3.66337272063535E-06	0.0000573676330550292
Rgma	645.453667012198	-0.876742849569106	0.131492074357342	-6.66764787044484	2.59935519140911E-11	1.89221877912255E-09
Zbtb39	588.024952349075	-0.877610752602442	0.199278403452792	-4.40394311373708	0.000010630082850967	0.000140741188202829
Tet2	344.0771073207	-0.877657167712928	0.28908709073759	-3.03596111979139	0.00239770280400368	0.0128760824826321
Creb5	106.882256757296	-0.878377170280496	0.326291558226767	-2.69200090573609	0.00710247523994692	0.0308229213938722
Bcl2	781.982064633703	-0.878435729879651	0.119567425912787	-7.34678130915341	2.03036653461675E-13	2.39748513477129E-11
Rasd2	334.509781820097	-0.879037586878397	0.28761407840835	-3.05630931470035	0.00224079960119808	0.012224184770436
Rasa4	210.91786504152	-0.879252572046902	0.190359559833324	-4.61890420852393	3.85771886804329E-06	0.0000597637453927988
Ophn1	417.855156226583	-0.879590400634058	0.219204583327051	-4.01264602812487	0.0000600419131103969	0.000606191726128061
Zfp964	137.734539859976	-0.879812339106401	0.263326754531242	-3.34114298667672	0.000834342423563201	0.0054736498365929
Swap70	1176.14411002539	-0.880081425221872	0.177981578760099	-4.94478940659433	7.62262221244594E-07	0.0000149704850203579
Sowaha	250.89960194692	-0.880161000188034	0.178702122135416	-4.92529685529459	8.42323791691531E-07	0.0000162649369992759
Wnk4	377.308890412225	-0.88060660006868	0.258237298374611	-3.41006742872299	0.000649468202346508	0.00444580356914647
Gm44751	45.2339480690095	-0.881425861328085	0.311819731678654	-2.82671611762029	0.00470279982695054	0.02216098943976
Diaph2	782.878637486132	-0.881535334779292	0.207852136429791	-4.24116561860339	0.0000222361976241941	0.000262720868962991
Ptpn3	2335.32226985314	-0.882008107744922	0.136032461491845	-6.4838061303316	8.94371326118123E-11	5.55494851176119E-09
Ddr1	4135.15636124257	-0.883250518660982	0.0985015698224571	-8.96686743422451	3.05066935244262E-19	9.11163155119258E-17
2700054A10Rik	36.2401161036829	-0.884083012400844	0.327825122203249	-2.6968128813896	0.00700065962810787	0.0304461235646404
Rab11fip5	1312.75562627545	-0.885822662048133	0.212020549897713	-4.17800379479955	0.0000294078749926928	0.000332557873664583
Per2	428.829934348322	-0.886067254199454	0.336951564612017	-2.62965763408671	0.00854708962874385	0.035622416140498
Zfp169	79.3989775814814	-0.886762586993637	0.30537304688432	-2.90386658561112	0.00368585188057353	0.0181830584635532
Atg2a	834.857069743281	-0.887102973913298	0.318763713555799	-2.7829484228857	0.00538673686988131	0.0247745982398753
Myocd	239.535472907729	-0.887480802016298	0.30793318070635	-2.88205642529511	0.00395088976400644	0.0192520564076226
Elf4	288.962162788765	-0.888119465313973	0.281267528368667	-3.15756130992087	0.0015909477771602	0.00923732114183068
Lima1	7645.50720301701	-0.889727367268954	0.141809727978083	-6.27409261659724	3.51679134065133E-10	1.90469419009676E-08
Colec12	220.621560069161	-0.889951984179955	0.224090067523572	-3.97140307919422	0.0000714505689271953	0.000699017849186578
Zfp28	59.9786941520135	-0.890427865889212	0.225438443949468	-3.94976052127472	0.0000782294230627426	0.00075515189277771
Dab2	947.72361573678	-0.890672439837448	0.31642389242105	-2.81480779792783	0.00488064143450841	0.0228242752785784
Ank3	3652.43359365599	-0.890958342807451	0.261217109256504	-3.41079627342697	0.000647734694763581	0.00443692804406351
Stard13	450.686510473238	-0.892067207336581	0.154913393898011	-5.75848985610555	8.4869766106207E-09	3.11700714216467E-07
Svil	2035.24960892858	-0.892085803284273	0.256009751634043	-3.48457743343886	0.000492914814570584	0.00354375217130215
Kcnf1	169.394023059537	-0.892240425949063	0.337707835817124	-2.64204833681215	0.00824062942548272	0.0346946898075361
Mfsd6l	97.2314994353317	-0.892350823801855	0.29815263797928	-2.99293284758349	0.00276310538902365	0.014438239914762
Gpr39	300.911969486878	-0.894092835760336	0.276696123247172	-3.23131681524011	0.00123221278609408	0.00751974543220239
Zfp398	613.747141570143	-0.894407137489344	0.233345945949123	-3.83296625896537	0.000126607324452314	0.00112533687511007
Rhobtb1	241.78937276834	-0.895544494595107	0.183075598770436	-4.89166497670755	9.9986533722274E-07	0.0000189433442154793
Mettl27	510.900799079269	-0.895744140112444	0.270965194596956	-3.30575349887578	0.000947213782225138	0.0060572228837118
Il6st	6932.0387176286	-0.895868162361845	0.209867950505636	-4.26872307183363	0.0000196595159049562	0.000237528118994444
Gm36298	40.4857417202546	-0.896160073334828	0.246346897567926	-3.63779727766909	0.000274979721236664	0.00217018015658366
Klc3	452.028650140024	-0.89669612991489	0.232685693633696	-3.85367968228639	0.000116355800984865	0.00104704754895995
Cecr2	274.419060559202	-0.897152262002471	0.224514692657655	-3.99596236389959	0.0000644319704402821	0.000644637103271985
Atp2a3	1348.96395019609	-0.89728141137192	0.199660961600808	-4.4940252925652	6.98893219145028E-06	0.0000993318494110253
Gm37494	690.782194857217	-0.897397465504987	0.15340783732135	-5.8497497988005	4.92313002382491E-09	1.96441592895646E-07
Gm37305	159.259178324828	-0.897858669525985	0.253765857373746	-3.5381381830402	0.000402959117737237	0.00297928637831936
Arrdc3	942.402219490938	-0.898408619839415	0.234028484811092	-3.83888576881831	0.000123593911198062	0.00110289645713209
Usp27x	65.2119987542622	-0.898672055342639	0.265875147185813	-3.38005287389491	0.000724718865050991	0.00487708421112844
Gm5148	56.8642312590874	-0.899274109160125	0.33174902054064	-2.71070614675699	0.00671400986338851	0.0294708321429481
Serinc5	2133.98301473905	-0.899391221489465	0.190428482007491	-4.72298687679548	2.32405851552846E-06	0.0000390933969462743
Specc1l	3280.53691890131	-0.89981748610737	0.161425559642594	-5.57419462010614	2.48677607547706E-08	7.79420094026838E-07
2900026A02Rik	2523.3466362856	-0.900210743792458	0.186468700267392	-4.82767747349328	1.38134570163131E-06	0.0000250716096515924
Gramd1b	1080.71603651546	-0.900533485873033	0.243673206514614	-3.69566067092003	0.000219315731544801	0.00179247585821927
Ltbp1	799.849353465115	-0.900643740475167	0.170573011094874	-5.28010694478638	1.29108505948213E-07	3.28184450038573E-06
Slamf7	72.81710870042	-0.900823116813786	0.303368000775938	-2.9694071705312	0.00298374948031238	0.0153339959375365
Gprasp1	1282.58714283342	-0.900903211618536	0.173450107877863	-5.19401932141153	2.05801768099274E-07	4.88298353983208E-06
Foxk1	1599.97772816446	-0.901110985413872	0.16505223738504	-5.45955025930199	4.77342199315354E-08	1.36371142120806E-06
Bbs9	410.701325515708	-0.90281721726991	0.25881437820693	-3.48828076525208	0.000486137307992113	0.00349626371293195
Cdh4	159.72342132402	-0.903112173970149	0.254953376815915	-3.54226402195185	0.000396708192098693	0.00294056327792863
Parm1	1336.02301688091	-0.903257500748585	0.279534995908662	-3.23128593546021	0.00123234592742936	0.00751974543220239
Osbpl5	1209.15324542779	-0.903414219670135	0.197007541384612	-4.5856834379067	4.52503779000456E-06	0.0000681776836164633
Numb	870.12373928614	-0.904238101506535	0.246826896645506	-3.66345043346393	0.000248840387186756	0.00199997952661773
Bahcc1	853.216334149409	-0.90431077266333	0.302128528660903	-2.9931326798943	0.00276129676804056	0.0144355051116869
Dgkg	168.281655980431	-0.90484438794715	0.333914952785574	-2.70980493805021	0.00673227881853835	0.0295191240942387
Tmc7	225.898380059653	-0.90493356886157	0.263945393175678	-3.42848783217542	0.000606953742442166	0.00421299743984976
Synj1	363.749594306335	-0.905646409852655	0.345229490383975	-2.62331705453485	0.00870781965440363	0.0361372736372983
Wrn	671.302007197356	-0.906161020894222	0.175347287264834	-5.16780746955959	2.36856112742857E-07	5.51036386003141E-06
Trim34a	203.188102346658	-0.906395359867582	0.235543116047926	-3.8481080452513	0.00011903355650724	0.00106830381469821
Slc46a3	771.096861785055	-0.907314441691283	0.174988901677535	-5.18498277886936	2.16034826475356E-07	5.09601315413993E-06
Cpeb3	246.239179450639	-0.9083366901977	0.227321970293274	-3.99581566632486	0.0000644718862541143	0.000644718862541143
Cdh1	12735.4264394393	-0.909414040615266	0.135614730898323	-6.70586472864147	2.00217133102682E-11	1.50052028535626E-09
Mapk11	187.337228297742	-0.910128395092167	0.284409340020744	-3.2000650717933	0.00137396563434448	0.00823406374551088
Kcnma1	827.539314376508	-0.910922927217671	0.348587348800648	-2.61318412831618	0.00897029601922261	0.0368442951836557
Scube2	181.308633477285	-0.911519164877491	0.34916895331997	-2.61053898466797	0.00903996677114598	0.037031408858809
Xndc1	151.693101456182	-0.912191156553545	0.235438592839375	-3.87443343740963	0.000106873048957702	0.000976424482380088
Zfp174	93.6576157645667	-0.912598647775119	0.256636825544494	-3.55599258149684	0.000376554702781019	0.00282624760291297
Ddi2	5111.6874302716	-0.912892355759294	0.252680050539198	-3.61283905797572	0.000302862698479976	0.00235225292777373
L3mbtl3	384.60149364888	-0.913230180110717	0.3304486482231	-2.76360694777047	0.00571663549708261	0.0259975071531007
Jmjd1c	2302.73315570328	-0.913786452393272	0.190309377525473	-4.80158394859424	1.57415490493163E-06	0.0000281931976359447
Tmem200b	383.963598615204	-0.914369676762387	0.221398109959202	-4.12997959617127	0.0000362795431054792	0.000398505960233793
Arhgef37	482.598077043474	-0.915044990127597	0.278480695610008	-3.28584711454848	0.00101676180047103	0.00642915073710044
Dact2	289.190854247763	-0.915709265960027	0.290745258183402	-3.14952433508786	0.00163536487941424	0.0094600571634586
Gipc3	75.2357567896782	-0.915787934113094	0.269212767995813	-3.40172548624194	0.000669618628197614	0.00455762544862384
Dhx58	162.054559932286	-0.915858294065587	0.297799247623284	-3.07542178623684	0.0021020505299382	0.011620208563703
Ldlrad4	151.968297651619	-0.916545762304821	0.187585604592135	-4.88601331801367	1.02898240882555E-06	0.0000193326852203949
Cmpk2	270.163088709698	-0.916642460750317	0.290272790736265	-3.15786560092418	0.00158928811172008	0.00923153115023128
Wfikkn2	89.8976986909906	-0.91668355516721	0.249680326700532	-3.67142885176807	0.00024119822657622	0.0019424012616031
Pcdhga11	92.148944765305	-0.917417958539632	0.316503837542465	-2.8985997947546	0.00374833001951071	0.0184241487648263
Atf3	575.843054930089	-0.918169052518488	0.246595422726016	-3.72338238223763	0.000196571457879475	0.00163554539513811
Ski	2562.45811261793	-0.918525097614011	0.29686552304886	-3.09407804645215	0.00197425543592023	0.0110734956927755
Bcl2l11	483.324682873165	-0.919079348316134	0.171189830821957	-5.36877303928178	7.92741054971299E-08	2.13252593728041E-06
Pm20d1	67.3612487225561	-0.919430595093535	0.322168697237134	-2.85387935879066	0.00431889288221213	0.020751529320494
Cx3cr1	354.503240378411	-0.92013976450372	0.312074809993012	-2.94845894330376	0.00319362557399433	0.0162075300869128
Anxa4	12689.5961226402	-0.920162939876977	0.166261449639562	-5.53443351944663	3.12235829442182E-08	9.47908773687699E-07
Tnfaip3	321.704093126	-0.921105837903654	0.197805332811707	-4.65662793217241	3.21430574973566E-06	0.0000515252957988407
Acvr2a	852.842559816391	-0.921494773990643	0.150535565291849	-6.12144227979684	9.27321110468103E-10	4.49496223236448E-08
Pde7b	306.933072158357	-0.922082461832495	0.266315767783408	-3.46236525725512	0.000535449947903048	0.00378942861426223
Tspan33	306.834662156322	-0.922660391165527	0.351930983050229	-2.62170833374407	0.00874902703858357	0.0362416355606021
Lama3	648.858948257277	-0.922904612379021	0.299663252715851	-3.07980576201696	0.00207135633753532	0.0114943298402575
Cdc42ep1	1134.10787363551	-0.923528538430129	0.216841210329895	-4.25900841000244	0.0000205335745803935	0.000246767396288635
Sned1	284.237301970922	-0.924163303762644	0.316609097542379	-2.91894108835247	0.00351222592270566	0.0175266114226417
Spata6	257.806065066197	-0.924305347768697	0.238109321821421	-3.88185284262796	0.000103663604306464	0.000954913379203107
Dennd2c	94.5191912193496	-0.925849344059417	0.286545490352438	-3.23107281472364	0.00123326518164917	0.00752180655834673
Susd4	198.058638063147	-0.925891410711727	0.248771628261908	-3.72185291860108	0.000197766212951314	0.00164145148550927
Rnf150	266.503676930161	-0.926110484220263	0.268439936524645	-3.44997281779359	0.000560643001832104	0.0039441147790821
Birc3	1467.66361137992	-0.926961957218275	0.193852568382623	-4.78178837119483	1.73742537555224E-06	0.0000306577839943232
Eya2	742.624840367668	-0.927759961603208	0.220656883324233	-4.2045366889369	0.0000261617500915847	0.000300534583914076
Elfn1	318.079012418439	-0.928189084043618	0.247848892151733	-3.74497975756689	0.000180408321077853	0.0015197399423854
Garnl3	93.737275465494	-0.928619309213121	0.2869851709945	-3.23577453843745	0.00121313163345265	0.00743248973617597
Slc12a6	1710.93207485602	-0.930011652016381	0.284701011991016	-3.26662573312429	0.00108837464745088	0.00680053909706232
Samd4	947.781937693225	-0.930095589601796	0.250566156702725	-3.71197611776946	0.000205647395046952	0.00169715505623877
Cped1	1268.22449911379	-0.931616212908075	0.182184014823251	-5.11360019051013	3.16075985981651E-07	7.06993752784948E-06
Cldn1	969.716786841612	-0.931623045185967	0.282687212949948	-3.29559669666035	0.000982128974917982	0.00623929918066444
Phactr1	292.608655331678	-0.932223126203447	0.204864384765943	-4.55044017176782	5.35338075812105E-06	0.0000787307481516571
Myo9b	934.411466477831	-0.932763201843395	0.271516892015832	-3.43537816346618	0.000591727470342638	0.00413415374016477
Dtx1	207.836928449839	-0.933607258182071	0.292918887563717	-3.18725523624348	0.00143629966478978	0.00852711084240876
Adnp	1246.64892435025	-0.933622856234303	0.355650541194064	-2.62511299181424	0.00866202169569773	0.0359913381013954
Tmem154	137.192859149068	-0.933820759215673	0.337266846521354	-2.76878907265067	0.00562650479752907	0.0256450431862243
Zfp607b	62.1155151720039	-0.934407523664113	0.32261449261998	-2.89635941670106	0.00377519748425998	0.0185248274716889
Dkk3	801.413680161482	-0.935012640743105	0.195000845983907	-4.79491581703328	1.62743158602269E-06	0.0000290194341634072
Tns3	4181.30498449561	-0.935565201600985	0.158286213257997	-5.91059184716276	3.40880716487212E-09	1.42454472260397E-07
Farp1	1487.58639773664	-0.935847212785348	0.201489134672549	-4.64465349114851	3.40647709447836E-06	0.0000540090162286148
Rassf10	143.677353496281	-0.936532690026371	0.218085943587147	-4.29432853223818	0.0000175222842743939	0.000215422272162796
Tmem26	43.8053277656354	-0.937421740950763	0.33484320484711	-2.79958418561545	0.00511684721147439	0.0237213345959929
Flrt1	118.60523692477	-0.937474373467381	0.211193473259004	-4.4389362938204	9.04045686758098E-06	0.000123146665982944
Amotl2	837.960566710712	-0.937672709321408	0.351142669675003	-2.67034681427142	0.00757729373573172	0.0324535714408923
Nectin4	1108.06541433845	-0.937718081722167	0.187970074028531	-4.98865623460805	6.08007290933332E-07	0.0000121781342000552
Lsamp	288.848774692936	-0.937756484723997	0.306961815095887	-3.05496136198916	0.00225089518244879	0.0122680155535503
Dock7	1389.23349360548	-0.937909977104561	0.30756173597918	-3.04950150615631	0.00229221483672436	0.0124293746624973
H2bc6	78.5864131837181	-0.938501574104755	0.269616328135955	-3.4808781077662	0.000499772873609346	0.00358670920954269
Sun2	3746.78206879528	-0.939853321488399	0.207749862323506	-4.52396603770003	6.06914674419925E-06	0.0000879831337435309
Ppm1l	1154.34374979864	-0.940546128325269	0.212819840069928	-4.41944758541414	9.89535168287028E-06	0.000132843644554886
Specc1	306.497511903242	-0.940598786441929	0.297221148128822	-3.16464286731795	0.00155273410491051	0.00906728857697887
Shroom2	806.998979578587	-0.940703228504667	0.338335816520494	-2.78038322451056	0.00542947832141004	0.0249203852447091
Plcb1	521.416178977401	-0.940936971704072	0.227753292665173	-4.13138690858521	0.0000360581078467356	0.000396879088511541
Cbfa2t3	213.166402805973	-0.941749148591369	0.258292768841824	-3.64605309244289	0.000266298979311724	0.00211435976146251
Gulp1	215.596052492843	-0.942343434244517	0.283645706418112	-3.32225523927178	0.000892929725932889	0.00577128051236624
Sema6a	226.925365031354	-0.943125611290619	0.251907483266154	-3.74393646057014	0.000181159483887282	0.00152543495760808
Pcdhgb4	78.3970071388282	-0.94387087202972	0.374862983078167	-2.51790898178096	0.0118053823486759	0.0457571212789327
Fggy	129.275024446994	-0.945807407050492	0.339214559964826	-2.78822762545501	0.00529972917920291	0.024457509572736
Sh3d21	119.800716199661	-0.948186024293445	0.234772427903648	-4.03874523409787	0.0000537378920613396	0.000554018572469953
Kmt2a	2276.80868173106	-0.948962865246393	0.189556725252507	-5.00622103479731	5.55090122522705E-07	0.00001124015990871
Tfcp2l1	3924.11004329605	-0.949255189266156	0.323239493188913	-2.9366930999096	0.00331732219798888	0.0167224655847988
Arap2	815.16360431869	-0.951100475731498	0.315550230536762	-3.0141016665196	0.00257741419943638	0.0136570003627844
Gm4924	64.1489655020271	-0.951297468468294	0.353051861602364	-2.69449781159835	0.00704947895545764	0.0306322031633172
Lyst	700.218770157686	-0.951428770782199	0.196736327930925	-4.8360604306707	0.0000013243767397979	0.0000242325149417075
Fnbp1l	2127.28241729016	-0.951553697165416	0.208042454943107	-4.57384382156823	4.78856842893252E-06	0.0000716756377139129
Grik2	47.8232523880362	-0.953018575082539	0.379561895455492	-2.5108383810205	0.0120444826075349	0.0465152009429615
Tmem131l	1042.84692820194	-0.953612653498597	0.167622778357514	-5.68903977635237	1.27755710814965E-08	4.42030406584657E-07
Gm43672	43.006844692802	-0.953725281639562	0.334105773248421	-2.85456091454735	0.00430963661782041	0.0207217612944916
Lama5	4104.84330148985	-0.954039361904131	0.248309305765465	-3.84214099009744	0.000121965737847226	0.00109076360003398
Sipa1l3	3141.32594684401	-0.954267435390868	0.367440506217186	-2.59706651619629	0.00940237145042597	0.0382613031773495
Syne3	122.345127493894	-0.954465438450455	0.299240137865216	-3.18963039269941	0.00142454857949509	0.00847596442513072
Rnf125	69.9016816956048	-0.954859996380084	0.325830844530218	-2.93053899718057	0.00338374519510929	0.0169940318775148
Fmo2	3070.16071493104	-0.955134911477859	0.307193128170561	-3.10923267446121	0.00187573939463052	0.0106354737869754
Tjp1	4287.83606880484	-0.956358495688868	0.202496878892509	-4.7228307958096	2.32584349162293E-06	0.0000390933969462743
Cblb	487.897396744354	-0.956840936370597	0.18863972718325	-5.07231933939925	3.9299616961461E-07	8.39300967915113E-06
Ints6l	194.251124907182	-0.957519655644826	0.286535599878819	-3.34171270882144	0.00083263192047554	0.00546919608824651
Cep192	385.457898283143	-0.958314624405035	0.386546337999317	-2.4791713960222	0.0131688009159837	0.049917571221282
Zfp711	28.6076305619396	-0.95843905097637	0.359819937352281	-2.66366299218715	0.00772949560395375	0.0329180238448942
Vps13a	1251.83865044936	-0.961350372660461	0.372765751380605	-2.57896646647372	0.0099096405887554	0.039862309439022
Gpr68	42.27461996343	-0.961557357447964	0.306896879370572	-3.13316107814477	0.00172934509147088	0.00992455462214567
BC034090	61.5368700136433	-0.962700511930927	0.367428640208168	-2.62010199146563	0.00879034727390329	0.0363831165952671
Gprc5a	269.707105356239	-0.963152728197804	0.368385615126695	-2.61452317530519	0.0089352098482227	0.0367858515568815
Ankrd6	186.846350439921	-0.963316374994659	0.334973566429346	-2.87579818689319	0.00403007289970894	0.0196049773875661
Rdh10	919.666044881491	-0.964605892653565	0.267281701351425	-3.6089484905863	0.000307440640697963	0.00238143379579543
Ccn1	349.773812382384	-0.965689156190867	0.34711886925257	-2.78201285418516	0.00540229003591871	0.0248292624189882
Engase	385.324243061358	-0.96589773333918	0.232466446474232	-4.15499848683	0.0000325289695035583	0.000362603386727371
Pdzd2	934.176795831399	-0.96653454690997	0.221512159800499	-4.36334758227477	0.000012808719064449	0.000165066677791217
Maml2	448.765155075303	-0.966678943791871	0.16631330222219	-5.81239702943554	6.15845655335396E-09	2.35996703016262E-07
Itgb8	720.167350744749	-0.966773106204364	0.262129713548735	-3.68814772318675	0.000225892498146957	0.0018366199509066
Nedd9	308.808513435254	-0.966929922272526	0.172935486545132	-5.59127534544612	2.25407800278198E-08	7.19816418812923E-07
Vps13c	1260.41705088046	-0.967166065692632	0.3279102672076	-2.94948393634872	0.00318305119695953	0.0161659839485492
Mapt	560.699648216356	-0.967353355499759	0.22040525132098	-4.38897598719636	0.0000113885642088687	0.00014951631485593
Epb41l4b	2920.44895393888	-0.967740810973022	0.189719678904302	-5.10089842320029	3.38044960765028E-07	7.45460711524183E-06
Bach2	79.2016474945961	-0.969667183867097	0.306847549525575	-3.16009427276289	0.00157718098234109	0.00917837987144627
Nr3c2	1003.91375467313	-0.970179195034292	0.130751472031137	-7.4200250288827	1.17098203395815E-13	1.47718292606771E-11
Atp2c1	4067.91683882917	-0.97223645367393	0.150861547138103	-6.44456107018387	1.15935445345202E-10	7.00788361595549E-09
Cplane1	485.700803423471	-0.972324542693514	0.196024271761028	-4.96022525148759	7.04114846163042E-07	0.0000139381798494848
Ttc28	1225.90915661404	-0.974622201913208	0.242444501044575	-4.01998064593768	0.0000582029226889044	0.000591050679905824
Srgap1	135.755214214129	-0.974877299717323	0.314116900827276	-3.10354933831905	0.00191214349567676	0.0108147130039529
Gpr157	125.569245312874	-0.975047644090314	0.25124260017857	-3.88090094353944	0.000104070224756029	0.000957276388041187
Cep290	517.51211256005	-0.975526708065026	0.238734349803766	-4.08624359614311	0.0000438413486396226	0.000466920708374795
Cemip	161.168481812264	-0.976091263573544	0.191935236253904	-5.08552406855775	3.66612333912632E-07	7.96352567033749E-06
Ikzf2	510.213809588392	-0.97756258979257	0.143931281020428	-6.79187027908008	1.10689058534502E-11	8.78162022982708E-10
Fam171a2	733.427533170982	-0.978120511170422	0.327066294155195	-2.99058792865491	0.00278440953002893	0.0145189621450289
Zfp300	39.9265825983404	-0.978642209262023	0.288632918171963	-3.39061190754051	0.000697367769475374	0.00472590570505334
C77080	3813.487545619	-0.979143322388451	0.156492978188039	-6.25678758066659	3.92988097672844E-10	2.1059599640463E-08
Bend7	86.6851569733481	-0.979497098705774	0.275491553456833	-3.55545237745103	0.000377329289656394	0.0028299067471467
Prickle2	341.1663904861	-0.980012604270468	0.198900931620463	-4.9271393365844	8.3442252314315E-07	0.0000161401156619404
Afdn	2375.32997150398	-0.982372889525583	0.230401419175193	-4.26374495887374	0.0000201028889592977	0.000242021146866234
Dennd2d	804.887188078524	-0.983080369591633	0.317815994299836	-3.09323755639614	0.00197985581744704	0.0110979503824822
Il17rd	440.847151929821	-0.984777411479824	0.227769254559715	-4.32357480988128	0.0000153521046220904	0.000192588786210412
Zfp521	149.061384578613	-0.986767165083434	0.254412684032046	-3.87860836749453	0.000105055725897667	0.000964158062802359
Hivep3	300.139644799624	-0.986897145710556	0.271889760919767	-3.62976944174733	0.000283674484648335	0.00222363133277024
Camk1d	2779.92027039796	-0.98716244241327	0.327292693850937	-3.01614567315354	0.00256010233831502	0.0135900884712959
4932438A13Rik	1367.55298049409	-0.988346873109015	0.299116803416629	-3.30421715470255	0.000952420275627691	0.00607908730295362
Slc27a1	858.797011790659	-0.988415134847233	0.220825605352157	-4.47599875599109	7.60549272291573E-06	0.00010697199252245
Man2a2	1789.8063330029	-0.9884901081268	0.357112443792778	-2.76800801906638	0.00564000679073895	0.0256950511260449
Dzank1	127.140495668106	-0.989079731432351	0.235807318036257	-4.19444035778514	0.000027354611253311	0.000311943938548426
Ptpn21	1260.37532980511	-0.989430865309023	0.350760128911031	-2.82081908334567	0.0047901209034045	0.022478594165468
Dock6	318.2803242078	-0.98965108980495	0.205196505526459	-4.82294319421214	1.41455266555963E-06	0.0000256285143956432
Capn5	2711.51885342854	-0.991748360282486	0.193096942576397	-5.13601275633926	2.80628618569669E-07	0.0000064401889753107
Magi2	90.9486309068712	-0.991843884396508	0.284145390783372	-3.49062105727654	0.00048189923635112	0.00347193100045805
Trpc3	80.2964205051467	-0.993691898723188	0.255377057058297	-3.89107741380366	0.0000998000829298428	0.000925543234842515
Trim36	248.070174687365	-0.994751286596553	0.398593041983191	-2.49565642603089	0.0125724308591184	0.0481966913455445
Gm38273	66.9085389023709	-0.99493051154688	0.344846126014822	-2.885143362475	0.00391235456620606	0.0191055352824345
Tbc1d4	642.426450221042	-0.995053274018204	0.383205942892982	-2.59665407719445	0.00941366752529117	0.0382919261843909
Dock10	145.10736795806	-0.995639292689984	0.334230507163909	-2.9789001044172	0.00289285073705265	0.0149446042938668
Nr1d1	2082.64139092075	-0.995881201467677	0.202416147702677	-4.91996914658457	8.65578557938889E-07	0.0000166476330603587
Pcdhga2	56.4199171450751	-0.996900171123981	0.384407097086807	-2.59334486454307	0.00950474091913512	0.0385952600794548
Emp2	1691.27832304892	-0.997636574914595	0.270156239154017	-3.69281338102222	0.000221786779231448	0.0018083056949782
Xiap	1903.51599208216	-0.997982658371696	0.332210896635234	-3.00406358876143	0.00266399639931718	0.0140134076327718
Rasa3	548.788042895458	-0.998782163241981	0.281753642383963	-3.54487755612003	0.000392795507878226	0.00292329672590941
Prelid2	41.9337370845699	-0.999338693281341	0.316852198511816	-3.15395852695677	0.00161071974230455	0.0093441068169681
Npnt	362.440109195312	-1.00010586643905	0.178111696141127	-5.61504880424372	1.96506773526296E-08	6.44758088904536E-07
Six4	716.013468922739	-1.00027760213378	0.238143845679861	-4.20030842820296	0.0000266551621632543	0.000304823391630458
Adgrg6	2412.852334921	-1.0003258652907	0.1961394864419	-5.10007384763402	3.39520987759661E-07	7.47903607526975E-06
Zc3h12c	235.063624354635	-1.00058071867617	0.251812152039503	-3.97352038244447	0.0000708180949405491	0.000694167716333278
Irs1	895.978336287729	-1.00095725990468	0.31478095860204	-3.17985326796764	0.00147349643333195	0.00870975336466003
Erbb3	3005.75066752283	-1.00161007927979	0.150801837516319	-6.64189572074281	3.09674036022375E-11	2.21460551817409E-09
Pcdh7	981.710123585645	-1.00195984420151	0.230310132231187	-4.35048095580847	0.0000135839253229542	0.000172863109842857
Nemp1	259.09786048204	-1.00235142837921	0.202962313030986	-4.93860861856741	7.86819485205411E-07	0.0000153509161810969
Sik1	702.404388421694	-1.00320331991781	0.266973476752699	-3.75768908627239	0.000171489772651338	0.00145852482518789
Kmt2b	1633.86326612033	-1.00587124999004	0.284313880162061	-3.53789005804671	0.00040333796177954	0.00297991778964804
Gm48878	42.3158044129442	-1.00652937502367	0.389433562345753	-2.58459843306991	0.00974924714938549	0.0393652504182941
Satb2	28.6861197072616	-1.00686122518257	0.357803453452207	-2.81400644814364	0.00489282469162349	0.0228549377844694
Ccser2	3304.33662673289	-1.00834657842892	0.199772656554173	-5.04747043875589	4.47698014855386E-07	9.34506339333289E-06
Zfp607a	91.6673611444838	-1.00900455990388	0.273661944524772	-3.68704739585209	0.000226871114483868	0.00184310093406695
Neat1	2044.42260493507	-1.010270531363	0.214261490052624	-4.71512884146785	2.41557846779283E-06	0.0000402464304190914
Ccdc141	147.959732253712	-1.01157214225207	0.386415789869888	-2.6178333514598	0.00884900092856731	0.0365365336164265
Tnfrsf11a	415.93707071614	-1.01158035676727	0.128908988910055	-7.84724451972147	4.25277578157365E-15	6.30466249078546E-13
Adrb1	42.0454880469088	-1.01188492479336	0.361723031232114	-2.79740253570983	0.00515153071476085	0.0238603395249242
Plxdc2	625.107398714005	-1.0120020502845	0.273128075301481	-3.70522894494622	0.000211199878664948	0.00173381953746366
Nrp2	1279.1116466551	-1.01276239493968	0.17891264050509	-5.66065311025842	1.50797976399368E-08	5.11303322315721E-07
Mpzl2	1157.33677016715	-1.01366428318628	0.244414596840002	-4.14731483426846	0.0000336397335111711	0.000373754369590747
Dsc2	1057.6824561274	-1.01375545374548	0.28149951733377	-3.60126888794442	0.000316667852123777	0.00243433916602343
Ncam2	94.2998382285437	-1.01537094700281	0.402291696018491	-2.52396695495336	0.0116038835783158	0.0451468840382471
Snx29	200.296051360488	-1.0172108696926	0.287079864595852	-3.5433027360683	0.000395148808004335	0.00293435915560075
Arhgef4	466.335719330654	-1.01727217409704	0.384606493185966	-2.64496879829111	0.00816984500508766	0.0344466580970169
Dtx4	1175.37113975873	-1.01778218172797	0.233389669040763	-4.36087075281045	0.0000129545874752144	0.00016641851462467
Numa1	3594.31873180444	-1.01962640729115	0.207636742503016	-4.91062610114077	9.07860510410801E-07	0.0000173458579176325
Setd2	1646.32050348346	-1.01988855084019	0.395712403613963	-2.5773479464524	0.00995616743184028	0.0399782049309363
Cpm	3552.00877718275	-1.02020663767221	0.225779787842098	-4.5185915330282	6.22523601508212E-06	0.0000897335297844697
Slc25a27	51.1255971039166	-1.02044389231143	0.375703441386069	-2.71608875486141	0.00660582063826217	0.0291045162272439
Arrb1	4373.5237812982	-1.02151291637111	0.197338773388155	-5.17644302147274	2.26156077185819E-07	5.30396065547804E-06
Enpp1	568.443497114636	-1.02219239326032	0.220833842089017	-4.62878507927365	0.0000036781725697694	0.0000575072313239207
Abcc9	1022.17121657453	-1.02231467421951	0.214515355664245	-4.76569460985168	1.88204140081487E-06	0.0000327823849490137
Filip1	289.616359428108	-1.02275338979974	0.330421954122615	-3.09529490107734	0.00196617301356921	0.0110524957415
Tmem231	390.778649272366	-1.02352443540964	0.322841511649711	-3.17036192210679	0.00152249173036748	0.0089291963741737
Runx3	57.2400124152274	-1.02445042761326	0.305991652992127	-3.34796853965038	0.000814062519821898	0.00536910370492764
Grb7	2024.91284903029	-1.02488142970968	0.174633163931806	-5.86876745879666	4.3904670574516E-09	1.77984802269146E-07
Nr2c2	1365.08356545692	-1.02671023054519	0.245209087930188	-4.18708066332965	0.0000282565423915166	0.000320967771796254
Lrit3	24.8224311307079	-1.02686055856497	0.390265873149403	-2.63118204591737	0.00850884439735336	0.0355147204501123
Fam107b	1086.70729308908	-1.02999269767098	0.282014127962419	-3.65227339889951	0.000259928932867046	0.00207432480413741
Noxo1	96.959170435096	-1.03037286384185	0.331839705036701	-3.10503188196812	0.00190258515717083	0.0107666493569628
Plxdc1	74.6487039898539	-1.03132934739752	0.294236350095692	-3.50510515462183	0.000456426969393701	0.0033024694507966
Hdac5	2074.05536055422	-1.03177637572595	0.156500203591902	-6.59281171554551	4.31573774085318E-11	2.88331031305027E-09
Vgll4	236.787247878895	-1.03193005629808	0.286390078338695	-3.60323256407535	0.000314284092303597	0.0024257940147336
Xylt1	139.649180518341	-1.03273598168472	0.213340946897855	-4.84077715366652	1.29332340968053E-06	0.0000237929333791771
P2rx7	696.317804166055	-1.03558073343915	0.241420362500865	-4.28953350376748	0.0000179048802768985	0.000219329383850306
Tpk1	303.767194735815	-1.03584167274902	0.348522314060093	-2.97209570509858	0.00295774469672609	0.0152311852917107
Krt23	855.5382190059	-1.03587830090933	0.182248723141469	-5.6838713767297	1.3167932711116E-08	4.52522357635813E-07
Tas1r3	40.3635821072343	-1.03631476760213	0.330210063999349	-3.13835004012527	0.00169901846627511	0.00977537253542421
Klf5	984.580322294391	-1.03687196059345	0.272337467094086	-3.80730558911762	0.000140489102707964	0.00122935531064142
Slc15a3	66.8860473059137	-1.037133553506	0.319768120990747	-3.24339258801854	0.00118115336917225	0.00725626888320883
Tmem45a	3079.19363424252	-1.03730293315147	0.22119040166788	-4.68963809157048	2.73688680834925E-06	0.0000449726303216613
Hip1	616.74397382782	-1.03822256284538	0.308222897434167	-3.36841477868181	0.000756017652785854	0.00505421939699825
Slc30a1	898.478060744433	-1.03939079313049	0.223260803899181	-4.65550054007623	3.23194559539329E-06	0.0000517264105929376
Cd2ap	6124.11304991844	-1.04136533170561	0.140601115156421	-7.40652256240694	1.296541927971E-13	1.61550715074177E-11
Naip5	200.239496645215	-1.04160861429074	0.319930936432297	-3.25572958309757	0.00113101415581839	0.00701615684321063
Limk2	3723.89962604771	-1.04328364438266	0.327204127354811	-3.18847947553959	0.00143023162858801	0.00850351416177475
Prelp	3021.4863526204	-1.04379667571881	0.182923267580402	-5.7061995968338	1.1552651892797E-08	4.05870217175557E-07
Inpp4b	95.937917793894	-1.04450071024808	0.343834726851277	-3.03779876981383	0.00238313035374763	0.0128249542884511
Usp43	380.968845639592	-1.04482328628386	0.166616847736017	-6.27081414923444	3.59165114393515E-10	1.94006475354582E-08
Napepld	229.342170018357	-1.04540294260169	0.420696522501645	-2.48493364381828	0.0129575585029386	0.0493193428026018
Unc5c	60.7226595110359	-1.04541148169169	0.335163038194984	-3.11911327490567	0.00181396209771717	0.010342945032183
Gsap	48.4053166074307	-1.04771988285515	0.397429922900362	-2.63623804470762	0.00838308992603205	0.0351269973999816
Gbp9	203.648544612722	-1.04777494287399	0.346731860105884	-3.021859434994	0.00251227179693714	0.0133957049608279
Fcgbp	163.911178592063	-1.04955828810539	0.339586408421786	-3.09069580547459	0.00199688094655399	0.0111592154533108
Ccdc88b	62.9382439267832	-1.05040853313311	0.347049070096952	-3.02668591746885	0.00247250719335298	0.0132183788094233
Arhgef38	418.203489688633	-1.05076539515417	0.234696188585952	-4.47713020601249	7.56531127238593E-06	0.000106480576536492
Itga2	211.312503982281	-1.0516614366973	0.30793983471221	-3.41515230622938	0.00063746356186675	0.00438440338462622
Cish	435.168717462554	-1.05227624655074	0.214921805837488	-4.89608880053061	9.77629020087659E-07	0.0000185566779420377
Mamdc2	137.855564000931	-1.05446873617333	0.232243524253487	-4.54035796934604	5.61587991047691E-06	0.000081997498908545
Heca	1794.3211929951	-1.05502080643735	0.167899426563841	-6.2836474669924	3.30720198728107E-10	1.80078478181444E-08
Fnbp1	2088.45835638746	-1.05620820903334	0.220037837766485	-4.80012083264626	1.58569927301413E-06	0.000028349957953272
Kcnj15	449.612530542523	-1.05737494302205	0.410030137080104	-2.5787737227117	0.00991517112523039	0.0398766585254315
Iqsec1	1293.55603376356	-1.05752747591189	0.30920159030404	-3.42018769978515	0.00062577941712774	0.00431418192867087
Sptbn2	2185.20009721188	-1.05790935601535	0.214187131647899	-4.93918261044013	7.84507204076034E-07	0.0000153205204949849
Crybg3	1156.41340198666	-1.06053712129126	0.221665816952751	-4.78439633079427	0.0000017150198559515	0.0000303151029367929
Fgf9	50.0007067603152	-1.06243376027858	0.406547195570735	-2.61330977523304	0.0089669985523417	0.0368442951836557
Gm15628	23.1846302304996	-1.06268408655299	0.400818004064906	-2.65128830485595	0.00801853622526	0.0339355012992354
Mfsd9	538.042825728562	-1.06317244758714	0.191716868853919	-5.5455341720464	2.93058091334543E-08	9.01819671970389E-07
Ctsh	1895.09295409906	-1.06762499883139	0.169795825127495	-6.28769875837486	3.22206357062439E-10	1.75914277202638E-08
Zmym4	1097.25105674049	-1.06830766879073	0.393474754136373	-2.71506026132613	0.00662637117167213	0.0291711355695672
Osbpl3	396.502817225516	-1.06873992326421	0.215626242977373	-4.95644643484493	7.1794148350999E-07	0.0000141842330059221
Sgpl1	2682.12184595	-1.06972948601149	0.248763760520143	-4.3001821638923	0.0000170657769963483	0.000210959178816698
Il2ra	47.7424807703733	-1.07095808258272	0.401420166948619	-2.66792296641091	0.00763217550361533	0.0326473219204775
Pde5a	927.275014712185	-1.0712777617623	0.252661841091724	-4.23996657798987	0.0000223553069235941	0.000263821199080881
Pde4a	112.933467330695	-1.07149864778576	0.243128875399749	-4.40712213234244	0.0000104753127733857	0.000139236650803314
Efna5	299.189555754399	-1.07202154048918	0.225854789311734	-4.74650789454604	2.06958650579172E-06	0.0000353815672833584
Adgrg1	3324.28402004275	-1.07332843617746	0.122466356505217	-8.76427181151366	1.87987774149493E-18	5.15950228780568E-16
Cep85l	381.185333099807	-1.07425392935137	0.207084747730896	-5.1875086944952	2.13125977998739E-07	5.05086185898996E-06
Gm36445	38.7477210078575	-1.07488963947811	0.328735709839222	-3.26976841062936	0.00107635566819336	0.00674507362573502
Pygb	10470.884590353	-1.07505975859213	0.280955906756566	-3.82643586676258	0.000130012001533073	0.00115106527948418
Scel	54.1148912030643	-1.07578514188832	0.372031120396041	-2.8916536357042	0.00383220172116406	0.018768270305484
Crtc3	988.461024266671	-1.0761864309582	0.15387012741446	-6.99412191984101	2.66925365311389E-12	2.39878503074085E-10
Gm48701	41.3624964465677	-1.07618761650576	0.345265948087992	-3.11698162667199	0.00182712959049823	0.010394678426616
Rtp4	235.552735754395	-1.07692541670628	0.428011006958584	-2.51611617270976	0.0118656064235454	0.0459379463328646
Itga8	544.538866143854	-1.07693239825461	0.183964137653993	-5.8540344438227	4.79789189937414E-09	1.92960761339186E-07
Ddr2	1730.63870389174	-1.07720596408963	0.186406933234383	-5.7787870086097	7.52411047690443E-09	2.81426673638912E-07
Mcc	622.004185315662	-1.077591298491	0.150233742303556	-7.17276479949266	7.34980651260156E-13	7.61604950361927E-11
Glis3	1028.89162896654	-1.07830288623386	0.432169245988065	-2.49509398515516	0.012592377206275	0.0482367372801671
Krt4	1688.09707779052	-1.0786192513891	0.419934684860215	-2.56854051421865	0.0102127773289653	0.0407828367186956
Gk5	660.047855711021	-1.07963476906089	0.193063657202192	-5.59211808533292	2.24316170061748E-08	7.18590128383928E-07
D430042O09Rik	645.250258057511	-1.08002941684009	0.311530605791166	-3.46684851107082	0.000526598581954339	0.00374262219189813
Prex2	340.803440274967	-1.08070792478291	0.27705329353801	-3.90072217147146	0.00009590616511278	0.000897215206559448
Parp4	1076.70131267312	-1.0865004476419	0.222456637006666	-4.88409994083183	1.03902367676838E-06	0.0000195033002543122
Myo5c	4298.31029531867	-1.08738290396399	0.383586120826127	-2.83478166942564	0.00458570133226806	0.0217289097731545
Arhgef26	621.574190125383	-1.09097172421475	0.189763191933955	-5.74912190871269	8.97081203921993E-09	3.27692792295965E-07
Fam129a	1399.23482586057	-1.09334714345507	0.237981317988637	-4.5942561907623	4.34295561280774E-06	0.0000660220273174589
D130040H23Rik	33.6094368060283	-1.09343861886469	0.441026137656652	-2.47930570436158	0.0131638427547468	0.0499080915342368
Itprid2	2555.9373371586	-1.09352746654429	0.341249433075665	-3.20448141609607	0.00135306024987666	0.00813037090976185
Irf7	475.61721300185	-1.09410258039279	0.335274553620109	-3.26330336907254	0.00110121571198556	0.00686064144491615
Chrm1	902.579708139976	-1.09474841126775	0.245670557257127	-4.4561644809636	0.0000083439023529551	0.000114891292737978
L1cam	695.464576735822	-1.09583613818795	0.293119773380589	-3.73852683341533	0.000185101738625546	0.00155155440011756
Ctsw	29.3955300597951	-1.0965050461598	0.440294807833287	-2.4903883185808	0.0127603592260026	0.0487606577384972
Mid1-ps1	191.554863051237	-1.09666295706161	0.362945145833867	-3.02156667377938	0.00251470252565053	0.0134016290464346
Lonrf3	70.7969242992739	-1.09731637402762	0.325474441437849	-3.37143638431333	0.000747773064581488	0.00501230064080859
Cyp4b1	273.20826121858	-1.0973985927105	0.309540514391395	-3.54525027157806	0.000392240467869991	0.00292130689491731
Gm8066	44.9936726936039	-1.09822574045226	0.361054957062376	-3.04171350917786	0.00235235669010076	0.0126896054119379
Npc1	768.447733719519	-1.0985658852694	0.3200261073198	-3.43273833022507	0.000597518469181353	0.00416601445556927
Nckap1l	248.896248401228	-1.099782449621	0.320840726549627	-3.4278143596302	0.000608461383344898	0.00422201936991284
5930430L01Rik	62.0658589105808	-1.10066520599525	0.294451867537931	-3.73801400955103	0.000185479613695495	0.00155408042663181
Mpeg1	1435.86182324078	-1.1009027925709	0.215014684524679	-5.12012839962349	3.05327698206437E-07	6.87495072125579E-06
Naip2	258.733700149012	-1.10189984569109	0.24556318022699	-4.48723560540521	7.21532689939882E-06	0.000102049644377988
Ptprj	2924.8599757758	-1.10326088629841	0.139060505314527	-7.93367522865717	2.12754020556211E-15	3.27351072537624E-13
Rfx5	321.049693802856	-1.10488322225677	0.221362961446769	-4.99127412750329	5.99822975818193E-07	0.0000120498037766734
Cadps	545.768549032934	-1.10638928856656	0.203433493802349	-5.43857979277249	5.37069560920453E-08	1.51288249407689E-06
Pak3	487.368997162611	-1.10701867582784	0.289134997032636	-3.82872598332633	0.00012880832366712	0.00114240046012192
Mreg	69.6223767302415	-1.10705252263598	0.38895327992547	-2.84623521582877	0.00442395037245392	0.0211313339756677
Parp9	1314.84575529607	-1.10758779447331	0.271906665254911	-4.07341171072415	0.0000463294192129196	0.000488783366601894
Clmn	768.571145931575	-1.10838187190802	0.351541692494466	-3.15291726578197	0.00161647613893415	0.00937482306731943
Slc9a7	752.484496361399	-1.10903962606889	0.334339808094166	-3.31710313644893	0.000909560336379445	0.0058644985497989
Slc4a7	2062.51253054298	-1.10955622491261	0.250682992013288	-4.42613284611585	9.59374544128376E-06	0.000129830237181407
Myo5b	2040.18131591486	-1.11114512608444	0.323792559977942	-3.43165737396851	0.00059990494917746	0.00417405601842899
Sh2d4a	1172.0530243208	-1.11183324170492	0.173920626817321	-6.39276238851615	1.6291532673182E-10	9.56303550844873E-09
Nbea	1733.50989044739	-1.1125078587341	0.390632974705266	-2.84796197651643	0.00440001812490219	0.0210467188216589
Sestd1	562.683619870913	-1.11558397403996	0.244809163734291	-4.55695349399086	5.19009099332559E-06	0.0000767740335574965
Rasgef1a	38.1415281463395	-1.1162625782375	0.320415414595327	-3.48379799282534	0.000494352455345709	0.0035528302788646
Rims1	276.016366911701	-1.1168799906755	0.346515343752382	-3.22317614735587	0.00126777565995375	0.00768842151497778
Acss1	3779.74762294773	-1.11746396150062	0.218024211601338	-5.12541223423354	2.96887440891075E-07	6.74472474776033E-06
Gm43254	49.9728783373328	-1.11871221075202	0.288057737390928	-3.8836388179839	0.000102904736064134	0.000949566192395527
Grk3	960.918966001922	-1.12021467092483	0.206863696792553	-5.41523084182433	6.12096848261055E-08	1.69831789456039E-06
Cep128	116.022131515599	-1.12206827422051	0.253858997448325	-4.42004532239956	9.86802029782203E-06	0.000132640299304279
Syne1	684.433273185928	-1.12301944687719	0.219628413469386	-5.11327031478887	3.16628691453558E-07	0.0000070745090466686
Zfp551	67.2035128861575	-1.12328543816845	0.302851589726083	-3.70902936050102	0.000208055303700086	0.00171354550614304
Ccdc14	83.7051738404495	-1.1243834334559	0.249427145950175	-4.50786312441108	6.54837963475228E-06	0.0000938806360787278
Zfp229	148.425354603034	-1.12770046340193	0.250644639804893	-4.49920039893832	6.82095352192817E-06	0.0000972848076055907
Atp11c	1044.94347195807	-1.1278228620504	0.166501733343319	-6.77364036640318	1.25581616187595E-11	9.80985624911559E-10
Chodl	341.877790269034	-1.12804655707337	0.404821831117478	-2.78652599826321	0.00532763443252801	0.0245658145944171
Adamtsl3	93.675826772398	-1.12965509769134	0.336975850301325	-3.35233250893557	0.00080133712230781	0.00531520475312594
Gm49760	19.3685018096406	-1.13057830038181	0.412025979462573	-2.74394906325198	0.00607049564602112	0.0272890142918745
H2-T24	80.6879667518794	-1.13058310195975	0.341053348113886	-3.31497435287522	0.000916515331057664	0.00590184729669663
Myo1b	1472.588182471	-1.13147932620679	0.379468161923428	-2.98175035415781	0.00286605604052851	0.0148493872916158
Cspg5	102.26201396599	-1.13263897223305	0.333286651983997	-3.39839284138938	0.000677830114095409	0.00461042518997916
Dsp	9813.81524383863	-1.13450570387701	0.195292315669781	-5.8092695556713	6.27459948889124E-09	2.3909402555231E-07
Ppl	1167.82606653897	-1.13482114961412	0.237516596206612	-4.77786044317913	1.77170272027538E-06	0.0000311835905553857
Prox1	68.8784183414127	-1.13636336072174	0.402637155439064	-2.82230128385088	0.00476803606252501	0.0224008356303222
Otud1	273.407252321692	-1.13694980072201	0.26465315341224	-4.29599944706129	0.0000173908015248495	0.00021406495695133
Fn3k	92.6386431669247	-1.13802173220534	0.341502169979938	-3.3323997099995	0.000861004967047544	0.00561200605928614
Bex2	215.268585682445	-1.13887553008134	0.287852663938949	-3.95645298013599	0.0000760708528123304	0.000739015120691866
Pcdhga1	26.044364051986	-1.1405091097786	0.388590546808193	-2.9349893329792	0.00333559154566149	0.0167978835339412
Slc6a17	65.5947796796476	-1.14084302043917	0.408339151875377	-2.79386146344191	0.00520827857386017	0.0240902158585971
Zfp385b	71.8406019765407	-1.14253698397373	0.390250129109886	-2.92770430743924	0.00341474627780718	0.0171243202227812
Itpr1	3907.88375224473	-1.14293923045837	0.192535078491547	-5.93626491033711	2.91588521808887E-09	1.25469552498697E-07
Chst7	132.904636067545	-1.14301925840598	0.246952811621407	-4.62849258893352	3.68337042929824E-06	0.0000575072313239207
Mrtfb	2264.09471290685	-1.1439041285837	0.212984098974817	-5.37084286615667	7.83694757896678E-08	2.11098680807447E-06
Ar	7202.80263940113	-1.14395847074033	0.161855888179155	-7.06775937291886	1.57455264673156E-12	1.51560020166436E-10
Coch	301.271526435822	-1.14678716523655	0.330934343262993	-3.46530116496613	0.000529638008637732	0.00375722946400012
Ccdc15	42.7899663823639	-1.14698272503028	0.319966552010361	-3.58469570592221	0.000337471433958329	0.00256705798640212
Macf1	527.792936889532	-1.14719234987212	0.373710368082595	-3.06973648003946	0.00214247717164202	0.0117891388122594
Sh3kbp1	623.04059406213	-1.14793955150569	0.251394203435712	-4.56629284135126	4.96425148520443E-06	0.0000738636979227121
C530008M17Rik	67.3622404566203	-1.14800502312613	0.375360237962238	-3.05840871520766	0.00222515860830359	0.0121538259751355
C1qtnf3	85.2395692043857	-1.14814655393256	0.378263757371117	-3.03530679733112	0.00240291120197396	0.0128938247059686
Clec7a	134.865831849163	-1.14831550382875	0.330979970210184	-3.46944107554161	0.000521542456901153	0.00371406988066705
Sptlc3	284.179441131551	-1.14862351362254	0.257151184972499	-4.466724560283	7.94262845691707E-06	0.000110565307717605
Itpripl2	1206.63292671778	-1.14939187097974	0.316946445761304	-3.62645452047554	0.000287339399476889	0.00224802126478259
Met	2599.69320257719	-1.15024837421721	0.181467220883611	-6.33860136622116	2.31860274266359E-10	1.30445489483373E-08
Rora	1249.01943930686	-1.15165713098887	0.226272815478966	-5.08968401065363	3.58660672650954E-07	7.83268630273212E-06
Neurl1b	240.450734149004	-1.15223230016171	0.248732402743919	-4.63241735877888	3.61420622818281E-06	0.0000567268380945848
4732490B19Rik	23.7941637497652	-1.15356370843555	0.431988742117614	-2.6703559513629	0.00757708752104623	0.0324535714408923
Ncor2	2393.38982959113	-1.15593463881008	0.335867479306369	-3.44163906906768	0.00057820117368599	0.00404800614876334
Gm38372	28.5267536592077	-1.15648761276112	0.432510413282304	-2.67389541903645	0.00749758286123769	0.0321800312577636
Morc4	476.203123180091	-1.15759709353369	0.222704520636439	-5.19790568339402	2.0154633773411E-07	4.82712985775917E-06
Cybrd1	24.5592745723445	-1.15767639101237	0.404687178264062	-2.8606698042135	0.00422747096790529	0.0204039770337824
Angptl2	344.122384664318	-1.15845345115893	0.21449195194603	-5.40091803281468	6.63007170909598E-08	1.81723018099513E-06
1700088E04Rik	43.5384828343877	-1.16098954407404	0.395292594562749	-2.93703843695392	0.00331363030513686	0.0167121508560541
Gm29683	20.4192565859526	-1.16185903567414	0.449259069284494	-2.58616712518361	0.00970498611630893	0.039225525974574
Wdfy3	3215.29361189019	-1.16270363893517	0.221616191907167	-5.24647422613513	1.55037525967565E-07	0.0000038167420029106
Eps8l2	1727.51958976005	-1.163107287647	0.248684983829949	-4.67703063423538	2.91058789926945E-06	0.0000472912321873301
Tacc2	1426.24778342453	-1.16370915981019	0.287079011361487	-4.05361978324795	0.0000504311586279279	0.000523916537970954
C1qtnf7	189.089789649537	-1.16410617340321	0.289061712562922	-4.02718908388743	0.0000564476372157532	0.000577266622281948
Angpt1	175.984878360752	-1.16532726998402	0.259569160348082	-4.48946734820624	7.14014906033699E-06	0.000101127215770882
Strip2	126.212842713552	-1.1659137483759	0.369986663804139	-3.15123182113695	0.00162583391285746	0.00941565063305816
Evpl	1361.54502443528	-1.16681001353919	0.395336244936844	-2.95143698176622	0.00316299081952601	0.0160922704269973
Nav2	1169.48891739767	-1.16712748310335	0.174631397758084	-6.68337709075756	2.33497705701749E-11	1.71823855174005E-09
Clu	114836.303686954	-1.16773084875772	0.314499982856316	-3.71297587412338	0.000204836420189558	0.00169183720782836
Klf10	1033.96547864381	-1.16877210293785	0.23854372023989	-4.89961379726317	9.60252203397247E-07	0.0000182609758904476
Thbs1	1698.91133772046	-1.16925695894373	0.340560391732159	-3.4333321998975	0.000596211117950784	0.00415975534372395
Kcnb2	40.9984208175988	-1.16963038165992	0.437447589961727	-2.67376117390943	0.00750058461650716	0.0321831128230014
Mroh2a	59.5871829644697	-1.16991502261113	0.336149073623969	-3.48034581799815	0.000500766958153306	0.00359130540963759
Gm20559	71.9651558428498	-1.17044406449383	0.464917019327648	-2.51753327117708	0.0118179807259752	0.0457757952373828
Cdc14a	970.44594565175	-1.17292532022486	0.262277455384307	-4.47207831304529	7.74630471675529E-06	0.000108576569218288
Tlr4	688.581569265504	-1.1748179950985	0.141244755544829	-8.3176043639059	8.97590490677931E-17	1.86021049649681E-14
Mical2	659.525632275659	-1.17640375312004	0.205896602287486	-5.71356564435906	1.10633168424562E-08	3.93513073678259E-07
Cdon	1032.80912888846	-1.17694397715641	0.178027549497728	-6.61102161141319	3.81676755896256E-11	2.61005215900773E-09
Srgap3	659.779747575443	-1.17805215536634	0.428164704173955	-2.75139950556906	0.00593412241257988	0.026806500489212
Rhbdl3	122.861951069408	-1.17810338076713	0.270197502926871	-4.3601564337402	0.0000129969495987594	0.000166857172156007
Magi3	1525.51030520142	-1.17997746310995	0.185176404407698	-6.37218044536619	1.86359434340883E-10	1.07527275893845E-08
Bcas3	465.603278266517	-1.18003416589928	0.377881450592041	-3.12276287722108	0.00179162028915285	0.0102270399304931
Zfp950	143.706883765391	-1.18011991179773	0.342221640088532	-3.44840820554901	0.000563901105962698	0.00396566186360887
Ank2	533.865453716236	-1.18021007201723	0.346480137847776	-3.40628492977496	0.000658534125796855	0.00449725221752997
Ddit4l	442.608659809047	-1.18442821751125	0.358752564040425	-3.30151847326667	0.000961630022183778	0.0061282415282562
Acss3	183.515375981442	-1.18520425332454	0.328910579054598	-3.60342393586494	0.000314052681434565	0.00242525093533689
Igsf11	70.8011001079418	-1.18570855426308	0.304712113202272	-3.89124193916108	0.0000997324248465039	0.000925338304537457
Ptprn2	283.395542874923	-1.1874032511412	0.424157521852933	-2.79943933554219	0.00511914345568084	0.0237265640312364
Adra2a	359.640912311893	-1.18775164558785	0.372013353305673	-3.19276616022948	0.00140917011010773	0.00840042410809742
Tec	239.133262454625	-1.18806627232692	0.312672638297885	-3.79971294832342	0.000144863787003167	0.0012643150116312
Srcin1	215.991595534127	-1.18820864675962	0.402343425998714	-2.95321998566325	0.00314477769002575	0.0160196726572418
Sorl1	7319.78081748451	-1.19132384594986	0.212297669141169	-5.61157289559163	2.00495796114782E-08	6.54313314342811E-07
Rsad2	158.143820768874	-1.19258935548923	0.259751435473804	-4.59127147195113	4.40553853298616E-06	0.0000667734982126485
Gabrp	500.369595013486	-1.1928505098003	0.450074197555703	-2.65034191313016	0.00804103486994192	0.0340236287934417
Gm42706	22.8800600088964	-1.19405906478197	0.430174593406247	-2.77575450313572	0.00550737764627919	0.0251755210434234
Gm42047	257.426304769484	-1.19415405604061	0.465501753623031	-2.56530517177741	0.0103085095280541	0.0411342003268827
Chl1	604.526240212679	-1.19473778421145	0.283558270218743	-4.21337661317304	0.0000251581048522146	0.000290814518809606
Tiam1	365.566730200638	-1.19606670171217	0.46834214204559	-2.55383104430466	0.0106544942593502	0.0421818281495913
Gm50475	63.7502588408664	-1.19853072366859	0.350268569340125	-3.4217478488764	0.000622199870531355	0.00429972077934393
Crebrf	1867.35930850336	-1.20161825467317	0.163530279793698	-7.3479862945815	2.0121512479221E-13	2.39285035501022E-11
Tchh	66.1145357686661	-1.20232406668609	0.25294414915649	-4.75331835385623	2.00104886496177E-06	0.0000344934606949873
Ppp1r9a	433.896542734051	-1.20242851033462	0.209208608233025	-5.74750972481644	9.05673922898276E-09	3.29645831076415E-07
Pla2r1	331.152575738423	-1.20285308467148	0.397464705411347	-3.0263142067586	0.00247554906583086	0.0132311582965855
Abcb1a	323.0783245515	-1.20333112269801	0.303674324363738	-3.96257116968727	0.0000741468936803698	0.000722958910536875
Btc	81.8478252827234	-1.2067208967627	0.310807743330724	-3.88253163782555	0.000103374561337114	0.000953035560942707
Steap2	473.488672414644	-1.20717333231682	0.237661778127267	-5.07937516006626	3.78678264986947E-07	8.14719868843739E-06
Kctd12b	485.39273536527	-1.20874801943401	0.176896897715175	-6.83306510767776	8.31192079111178E-12	6.72651204373202E-10
Cyp26b1	228.619863937211	-1.21135092749636	0.421860458024709	-2.87144932513539	0.00408594287079816	0.0198292711364183
Peg13	1878.3338777107	-1.21221953156135	0.2076171365384	-5.83872579967475	5.26015575221182E-09	2.07011286999927E-07
Ltbp2	383.281976014538	-1.21452823799907	0.417947703113704	-2.90593351500883	0.0036615924065488	0.0181029556419197
Prxl2c	1431.52518379617	-1.21547823821505	0.160681863621159	-7.56450174788109	3.89354103003655E-14	5.06909091795143E-12
Tnrc18	843.74377422424	-1.2163920771035	0.279522202130722	-4.351683221695	0.000013509635748212	0.000172133439175776
Chdh	2142.30562213442	-1.21700229109819	0.261094119206339	-4.66116316521251	0.0000031442732404628	0.0000505623036530479
Ddx58	566.3628944744	-1.21872561453939	0.243416968241361	-5.00674058733226	5.53594553019883E-07	0.0000112210632453431
Vnn3	101.400840756696	-1.21898913744684	0.465290083986856	-2.61984765933949	0.00879690547023936	0.0363897858003809
Dtx3l	1410.75663480415	-1.21922252119181	0.259922007524088	-4.69072447079657	2.72239374176349E-06	0.0000448433227049606
Fryl	1182.64369882238	-1.21984666096116	0.393563750441794	-3.09948937012573	0.00193854533907256	0.0109427059023245
Pdk4	257.403401437525	-1.22003213848123	0.425699631903941	-2.86594595589533	0.00415765217228192	0.0201243840846153
Zfp750	564.465767346455	-1.22014924269816	0.294673535272279	-4.14068145471814	0.0000346275559421523	0.000383889553048643
Clic5	1043.2363150494	-1.22160317852508	0.228287879625619	-5.35115215283636	8.73959990901988E-08	2.32636008063163E-06
Arhgef28	443.767099463125	-1.22280735722417	0.369696775596593	-3.30759540775241	0.000941006520657292	0.00602517100710895
Rtl10	59.2754438546927	-1.22477764952283	0.35539462668284	-3.44624695357547	0.000568430644179526	0.00399336782541895
Gm37570	20.8685417806818	-1.22486481367804	0.457277582246372	-2.67860236589973	0.00739301303716115	0.031811884488293
Tspyl5	27.6749457595157	-1.2264120611671	0.356787303492507	-3.4373758515565	0.000587379918847995	0.00410660452729872
Plekha6	3121.09906989035	-1.22774862812222	0.132506326988117	-9.26558494246336	1.9401095587373E-20	7.43464625244427E-18
Nfatc2	95.6398038561001	-1.22845853377877	0.412253405493069	-2.97986267041141	0.00288377635889864	0.0149093771924687
Lepr	493.934428595711	-1.23165115601827	0.267934688659039	-4.59683351260878	4.28960105813095E-06	0.0000655243162657079
Gab1	2146.92418619969	-1.23169580367809	0.218000692715967	-5.64996279751673	1.60482564618504E-08	5.39635908510234E-07
Eppk1	298.772147993227	-1.23191084854166	0.427300600039821	-2.8830075324651	0.00393898021678114	0.0192078483080012
Zfp334	150.251876952504	-1.23408771297151	0.237340759135491	-5.19964509031929	1.99669414361264E-07	4.80484100198729E-06
Spin4	57.7897788723916	-1.2361630133782	0.410161032590979	-3.01384801371642	0.00257956998010226	0.013661294992406
D630023O14Rik	29.0205892214956	-1.23632741691594	0.483324639034989	-2.55796480681059	0.0105286747048647	0.0417814347901136
Trio	1208.30024565619	-1.23697212359188	0.400074251092724	-3.09185637469378	0.00198909063335052	0.0111321109846649
Zfp536	31.4758577834389	-1.23910570301381	0.423716638906686	-2.92437348273853	0.00345150353001832	0.0172803517279939
Zfp36l1	5715.50774469295	-1.23969247797075	0.12643256729087	-9.80516732780346	1.06969566650141E-22	6.58349060201323E-20
Enc1	493.74349453527	-1.24036715892544	0.296378234249917	-4.18508181636413	0.0000285063408382895	0.000323624249539217
Nxph3	149.555522966108	-1.24202892955714	0.279963189298316	-4.43640084494713	9.14754409781062E-06	0.000124521863690706
Ankrd50	367.690008438577	-1.24475449149815	0.246794109833754	-5.04369610902239	4.56624308368925E-07	9.50208985960335E-06
Ipcef1	114.394755518089	-1.24682207012559	0.262295516054254	-4.75350127551433	1.99923842572768E-06	0.0000344934606949873
Runx2	78.7554843493323	-1.2475295924835	0.343506405243825	-3.63175059748299	0.000281505113921335	0.00221003821559425
Gm43980	40.768315658795	-1.24924727268208	0.332546008061497	-3.75661485147359	0.000172227248227372	0.00146295918506814
Vsig10l	63.5278546165078	-1.25644193974009	0.244577589790841	-5.1371915996661	2.78874593066443E-07	6.41083194448764E-06
Pof1b	543.996674484028	-1.25752372791034	0.139611154225172	-9.00732992925581	2.11134133514561E-19	6.59712961797035E-17
Klf11	494.280639804844	-1.25780529752395	0.268889063180841	-4.67778526446803	2.89989991942909E-06	0.0000471930828234013
Abca6	163.220384512909	-1.2590916854412	0.295994673872262	-4.25376466734861	0.0000210206218216311	0.000251134605410193
Trp53inp1	987.689862685115	-1.25967386413403	0.373543609039874	-3.37222705368135	0.000745629512648599	0.00499958250310104
9130019P16Rik	41.7170093642354	-1.26098976123025	0.423056748131234	-2.98066339043264	0.00287624755381271	0.0148902342477329
Pik3ip1	1648.10003422484	-1.26270251250051	0.293325900958416	-4.30477672914237	0.0000167154230034154	0.000207258999511213
Foxred2	438.584179491335	-1.26515675960453	0.380790744381453	-3.32244619458811	0.000892318787461132	0.005769816801444
Abcg1	330.427097587628	-1.26813917360607	0.2417453288535	-5.24576495281351	1.55635217831205E-07	3.82681752318616E-06
A830035O19Rik	34.1623911512772	-1.26830111758573	0.459412377821371	-2.76070297365577	0.00576771056270618	0.0261945888927913
Lrrc4	147.193222938481	-1.26861274650452	0.248661170153306	-5.1017726077714	3.36486896436973E-07	7.43639702571808E-06
Nedd4l	1602.57034888591	-1.26891726475148	0.241624004217452	-5.25161922078532	1.50767896412126E-07	3.72998477054266E-06
Kcnq1	788.855446722424	-1.26957056388021	0.449516319133797	-2.82430361221731	0.00473834763212817	0.0222922956702625
Emb	1571.83299170828	-1.27014577132353	0.308387862802556	-4.11866329556794	0.0000381076480362993	0.000414995352073586
Rbm24	207.751794349404	-1.27192575588436	0.290578791043477	-4.37721470075925	0.0000120205551735283	0.000156699278289063
Sp100	628.575520193483	-1.2727327872199	0.230529132157973	-5.5209195267683	3.37230208396257E-08	1.01919126222536E-06
Plagl1	249.952816087324	-1.27322902288047	0.374783980798948	-3.39723437529601	0.000680706379316225	0.00462688974695868
Tnfsf10	300.40117505066	-1.27641993515184	0.295965619166832	-4.31273044060007	0.0000161250671789709	0.000201043655251627
Plekhg1	402.013717494766	-1.27670243782518	0.232883388016498	-5.48215331586786	4.201798439433E-08	1.23321569804746E-06
Zc2hc1c	166.669027885728	-1.27723213497738	0.347044505586117	-3.68031222053288	0.000232948551476372	0.00188493429501399
Plet1	4939.66382979242	-1.28152923052813	0.177748341999172	-7.20979569268836	5.60358887450553E-13	6.053664363894E-11
Mycbp2	1263.63118092508	-1.28230793041429	0.386838049633897	-3.31484436866503	0.00091694159761893	0.00590272071240585
Atp6v0a4	132.825373343068	-1.28337925976246	0.457284692427905	-2.80652136625982	0.00500795911811041	0.0232909662671909
Lrrc26	4077.59643701046	-1.29073476435463	0.382929849734162	-3.37068203288588	0.000749823489692165	0.00502107321979818
Phf11d	111.015242727246	-1.29091631364142	0.381160451179068	-3.38680550316316	0.000707114987571106	0.00477841799073099
Ralgapa2	1752.38921860223	-1.29233548599343	0.215934710911895	-5.98484366193781	2.16597804805219E-09	9.73252525573893E-08
Wee1	1420.51203780114	-1.29421565037309	0.170615492689761	-7.58556934056644	3.31030228580986E-14	4.4231736463683E-12
Kcnk5	211.569872986127	-1.29613465416367	0.213106979773078	-6.08208447955966	1.18630030207991E-09	5.6031997988937E-08
Kcna2	947.922650140423	-1.29666954037545	0.36558260943813	-3.54685782884565	0.000389854914040815	0.00290460502720798
Il6ra	576.953820156912	-1.29861148132445	0.256620491048876	-5.06043564961113	4.18299619597902E-07	8.86812659084905E-06
Adgrf1	491.572117702468	-1.29875401237107	0.202833703004107	-6.40304837478009	1.52304909309679E-10	9.01840439673345E-09
Susd5	28.1234324354745	-1.29960996380482	0.391540707542909	-3.31922055298017	0.000902691027435908	0.00582390558043942
Gm2011	23.8140608202447	-1.30141498433545	0.46479241310447	-2.79999188378088	0.00511038914939476	0.0236968044804127
Kmt2c	1825.30424399629	-1.30387685465351	0.455366784999514	-2.86335520640774	0.0041918035072624	0.0202510773626307
Gm44710	15.6189437360472	-1.30501141181455	0.522371299159165	-2.49824485747047	0.0124809951397808	0.0479094710430822
Sik2	495.039188821134	-1.30791054316583	0.258454446274598	-5.06050703332157	4.18143033843732E-07	8.86812659084905E-06
Prrg4	155.626118860647	-1.3082123415601	0.328885964190766	-3.97770803256683	0.0000695827375322862	0.000684039399458245
Alcam	4186.84816099157	-1.30830402183209	0.181727365301456	-7.19926808855575	6.0536623337458E-13	6.40363968741547E-11
Anxa13	204.540225261958	-1.31003763805266	0.241724971690071	-5.4195378693945	5.97532923145472E-08	1.66245118754583E-06
Slc34a2	522.275513621346	-1.31051726383865	0.255854450409149	-5.12212025916664	3.02119097827204E-07	6.83300543081349E-06
G0s2	594.279936881053	-1.31055683461153	0.44812318691413	-2.92454591255655	0.00344959188010769	0.0172777339297132
Gm48365	34.6874677331222	-1.31306143510786	0.460267176646349	-2.85282440663102	0.00433325582100231	0.0207910289923357
Shroom4	458.891565947368	-1.31407202213352	0.16823932870544	-7.81073029858697	5.68575647600061E-15	8.18990879628173E-13
Frem1	100.537011618416	-1.31470965661819	0.423075175815289	-3.10750838567796	0.00188671632673239	0.010685780422737
Mmp15	4515.42792431838	-1.31866901482063	0.138695538475379	-9.50765272853184	1.95013055466507E-21	9.21096548029013E-19
Edem3	6657.72922820158	-1.32018331996845	0.243021766459435	-5.43236657029571	5.56115340577174E-08	1.55789000925826E-06
Tc2n	1264.93057709585	-1.32286558829968	0.164907067312331	-8.0218853555512	1.04134310525109E-15	1.77728390484451E-13
Mab21l3	50.8614634543571	-1.32542463304238	0.509966569940326	-2.59904219446674	0.00934842815488175	0.0380875778988261
Fam131c	16.3537583220762	-1.32683518513643	0.510274024590119	-2.60024050058637	0.00931584466562419	0.0379776806822215
Pde8b	298.873989678123	-1.32711221379876	0.383466746928095	-3.46082737142163	0.000538518019207958	0.00380427859830039
Prtg	58.7468436939421	-1.33193177167405	0.494841253956015	-2.69163446059905	0.00711028298563911	0.0308246127879761
Rorc	864.128567546253	-1.33729026461762	0.272965475944934	-4.89911868886816	9.6267481489073E-07	0.0000182899209452112
Gm37123	13.8408086645286	-1.33791459745017	0.510723026580898	-2.61964808285034	0.00880205480106852	0.0363897858003809
Gm44550	26.5724692569911	-1.34109590538813	0.424689417280563	-3.15782746359832	0.00158949603310482	0.00923153115023128
Agmo	236.471387014963	-1.34260128563682	0.349389390909962	-3.84270765102541	0.000121684384063267	0.00108902036505357
Il1r2	182.455431173597	-1.34395218544332	0.352542679892078	-3.81216874466019	0.000137752776778628	0.00120697105106727
Tmem151b	20.3196022302503	-1.3459559495598	0.424202590221448	-3.17290837110912	0.0015092014700106	0.00885913347285331
Ppargc1a	215.392333845752	-1.34745890226491	0.261022729661514	-5.16222822438589	2.4402751581931E-07	5.66422725290308E-06
Map3k15	189.373835106014	-1.34773955990216	0.346114068018603	-3.89391730771754	0.000098638286414422	0.000918122638440381
Lrrn1	353.509229884385	-1.35033799602244	0.424246206802176	-3.18291118310951	0.00145802331208973	0.00862582390577992
Rin2	1552.77474014022	-1.35069420344345	0.230274633123628	-5.86557965643702	4.47566332483695E-09	1.81077135712029E-07
Tmem40	185.123898745088	-1.35109071813169	0.257112716030417	-5.25485763205834	1.48139019549651E-07	3.68713662629095E-06
A530072M11Rik	51.9173604445544	-1.35115070912816	0.335918574084538	-4.02225662219003	0.0000576432041618646	0.000586833822820787
Camta1	172.981533155386	-1.35178282245639	0.364667328049891	-3.70689315570231	0.00020981740814251	0.00172386389942329
Pou6f1	407.322105034241	-1.3557127127535	0.354250743374259	-3.82698621840638	0.000129721774693366	0.00114949792496608
Adamts17	44.9569961688032	-1.35684704742826	0.348520071622389	-3.89316759035434	0.0000989437480352059	0.000919701383338688
Rasgrf1	272.973658595689	-1.35713887063845	0.499705573881466	-2.71587699151896	0.00661004723247233	0.0291151722601416
Slc22a21	179.459057463314	-1.35758805376689	0.368429732371465	-3.68479504905462	0.000228886744181123	0.00185698665163243
Frem2	148.287656128224	-1.36021470480311	0.201589488257759	-6.74744857263537	1.50467542285258E-11	1.15320595615607E-09
Zfp941	40.5598434857003	-1.36191023628287	0.302527785783134	-4.50176909455567	6.73901729296397E-06	0.0000961865093670552
Kif9	61.8382513991668	-1.36250233193339	0.2383361166428	-5.71672623992362	1.08595856231372E-08	3.86944182466522E-07
Myof	2316.98572409132	-1.3634251187134	0.324670611710765	-4.19941032398712	0.0000267610988065744	0.000305862643084708
Kcnc1	146.06482984356	-1.36493872472162	0.529389474058405	-2.57832615041951	0.0099280242490202	0.039896749603799
Pde3a	551.455945635265	-1.36532993929277	0.266891901451398	-5.11566642475063	3.12635149902366E-07	0.0000070084104795994
Spns2	1245.19131099283	-1.36759659125554	0.356558311256026	-3.83554820651351	0.000125284528758752	0.00111614837614133
Alpk1	81.5789175183032	-1.36800847259724	0.429286302015372	-3.1867042255363	0.00143903852842274	0.00853588566362903
Itgb6	418.941596944191	-1.36959187997631	0.247387671611239	-5.53621718922427	3.09074262561432E-08	9.41065252474056E-07
Nek5	33.5780786970084	-1.37048426043347	0.481417411005443	-2.8467692050672	0.00441653691442736	0.0211153646841795
Kansl1l	292.93449367987	-1.37137035412165	0.230535305947525	-5.94863484569174	2.70388084070576E-09	1.17592762044398E-07
Ttll5	378.290826042295	-1.37493271576551	0.420683750673296	-3.26832855693845	0.00108184698055794	0.00677112855936264
Sidt1	834.914507451791	-1.3763161476099	0.339828026052528	-4.05003720145542	0.0000512094913500537	0.000530374691136966
Gprin3	181.852003522146	-1.38224014518698	0.272126408510702	-5.07940465150635	3.78619489883567E-07	8.14719868843739E-06
Hpse2	202.92257650245	-1.38253744447894	0.298989465109658	-4.62403397381201	3.76348184300766E-06	0.0000584375506356924
Sytl5	424.076154180492	-1.38478359546363	0.502364124160856	-2.7565336154861	0.00584176077253182	0.0264835181451164
Ccdc18	12.6228855258136	-1.38759458188982	0.505500927206396	-2.74498919232104	0.00605128905246573	0.02722677905529
Tanc1	1326.2010020767	-1.39449858036036	0.340463914894632	-4.09587776957783	0.0000420571800323381	0.000449569119187783
Irs2	582.116224966422	-1.39500114409818	0.252713175309363	-5.52009661700647	3.38813319104835E-08	1.02096417077436E-06
Lmcd1	945.673696366119	-1.39559491597109	0.328184575336598	-4.25246955783866	0.0000211425964511278	0.000252146878404231
Tlr3	516.115664743542	-1.39895814543709	0.175011713834039	-7.99351149011488	1.31148652286199E-15	2.14808800639734E-13
H1f4	51.6666228472377	-1.39928643432127	0.338444213515649	-4.13446700649994	0.0000355779358670145	0.00039335213797445
2810454H06Rik	18.0771335019023	-1.40173263177942	0.516852664421095	-2.71205457235951	0.00668675831415869	0.0293829643791785
Avpr1a	212.269955409717	-1.4021220404751	0.384880249211896	-3.64300855485873	0.000269469878606113	0.0021354483759448
Gm15265	17.1897235514074	-1.40498193023284	0.47262646448696	-2.97271108539798	0.00295182160686553	0.015204538888014
2610005L07Rik	472.057593231997	-1.40590827535605	0.410064770181783	-3.42850295267454	0.000606919933511805	0.00421299743984976
Vsig10	890.299884606535	-1.40769795771567	0.186818780701286	-7.5350987327474	4.87965474112771E-14	6.23306841461031E-12
Comp	9.54293791943167	-1.41106185105621	0.552223453419043	-2.55523709165147	0.0106115490673983	0.0420609995235868
Galnt15	1274.10148860073	-1.41406528726206	0.395202074150654	-3.57808164418441	0.000346125341956402	0.00262502079728697
Klhdc7a	5514.10204213823	-1.41560121842384	0.262123011711094	-5.40052248439783	6.64470820075644E-08	1.81878737947929E-06
Pnpla7	378.026398430788	-1.41813938678864	0.274356145684059	-5.16897255300319	2.3538446054305E-07	5.48870079635976E-06
Map3k1	1480.0628752647	-1.41947093416227	0.102362706973405	-13.8670710860652	1.00289012868092E-43	2.9098140733585E-40
Gm45767	32.4931111427543	-1.41953880614301	0.369577655878708	-3.84097572881649	0.000122546232161456	0.00109450922392224
Sh3gl3	21.8406421169708	-1.42207665986571	0.501294786769741	-2.83680719887261	0.00455671190416323	0.0216483786604807
Gm16576	115.389600311362	-1.42256018418264	0.210184602050433	-6.76814652598243	1.30442617678306E-11	1.00757571831228E-09
Esr2	118.461235897109	-1.42339528983217	0.464491466605305	-3.06441644716302	0.00218095084916643	0.0119619529426331
Gpc6	255.518822320086	-1.4260478415743	0.373665293912389	-3.81637755715321	0.000135425230458294	0.00119120243854827
Acpp	365.206114634646	-1.42618933902661	0.311733545302353	-4.57502684750637	4.76158921911017E-06	0.0000713711269668838
Gm42900	11.2894807606396	-1.42876785446956	0.519924023744985	-2.74803199932602	0.00599541575006362	0.0270292772217075
Gm6483	10.5373414663269	-1.43323359086669	0.52788949975548	-2.71502576113101	0.00662706152230345	0.0291711355695672
Itgax	190.207823271983	-1.43664070650224	0.295946876259336	-4.85438712738201	1.20759627276626E-06	0.0000223169065513037
Marcks	3411.42349118319	-1.43714407744375	0.251574640629973	-5.71259517193373	1.11266152113726E-08	3.95072648501709E-07
Rgs17	55.1127565338892	-1.43741552746721	0.555999363043252	-2.58528268737493	0.00972991867147551	0.0393064466827585
Parp14	1438.23518708105	-1.43919411605997	0.21420312097045	-6.71882888325663	1.83190879845235E-11	1.37800250728027E-09
Slc22a23	397.000452956436	-1.4393246793042	0.367209352203555	-3.9196296898951	0.0000886851286119175	0.000838935706617627
Slc8a1	1052.89601206945	-1.44048804024626	0.273931250895326	-5.25857504588513	1.45175939084124E-07	3.62671995424178E-06
Tesc	63.7981808919971	-1.44248859133625	0.37836709131017	-3.81240500155908	0.000137621130565089	0.00120633800680922
Mical3	1069.87247370149	-1.44646307622631	0.285296999492992	-5.07002554810201	3.9776230451832E-07	8.47696999450899E-06
Hddc3	114.357211640504	-1.44717438330099	0.310743993284343	-4.6571274572531	3.20651944008907E-06	0.0000514410820128034
Gm15787	12.9269886327911	-1.44843992439014	0.509125622771474	-2.84495586080587	0.00444175776155319	0.0211864960397241
Vps13d	1753.84200687411	-1.45053643524409	0.372410463748241	-3.89499376748096	0.0000982012547801791	0.000915733463996987
Sesn3	6007.594725817	-1.45217372863683	0.2089458149244	-6.95000150714791	3.65282309930036E-12	3.21163797172252E-10
Txnip	22965.497948996	-1.45293724980993	0.324943433760963	-4.47135439234249	7.77257721325504E-06	0.000108724065635637
Gm12592	24.654331495001	-1.46192608248412	0.429684640072373	-3.40232334634509	0.000668155348147302	0.00455377017478916
Il7r	24.765373149203	-1.46375324323913	0.44422232136098	-3.29509160808168	0.000983895997597104	0.00624857026616547
Cst6	9.04068208764082	-1.46696417126619	0.568912243751171	-2.57854209920609	0.00992182090397049	0.0398797115692936
Rasgrf2	116.603094415011	-1.46699348765498	0.346939696503565	-4.22838176904874	0.0000235378151361013	0.000275217631211408
Gjb4	20.8464033527514	-1.46714793043644	0.513510654771814	-2.8570934542505	0.00427539937511624	0.0206059234239703
Adgrf5	1238.50632748977	-1.46791343408424	0.303394830482658	-4.83829415204274	1.30958230978969E-06	0.0000240267540305588
Zkscan16	91.4442070055663	-1.47125616096902	0.408055508114996	-3.60552947260892	0.000311517131866332	0.00240933470990297
Gm49270	13.3172452880012	-1.47182920933958	0.590991539779342	-2.4904404044246	0.012758489073459	0.0487606577384972
Klhl24	3336.32172179659	-1.47585107552759	0.144265238126029	-10.2301226178845	1.45335245718553E-24	1.18070353621752E-21
Olfr767	28.7222168008248	-1.47725367234144	0.510768123564877	-2.89221978464715	0.0038253024417628	0.0187389996604444
Cxadr	1997.49550798401	-1.47815486528544	0.159483183287282	-9.26840582698178	1.889487500577E-20	7.37990214167671E-18
D630023F18Rik	21.406467986261	-1.48027052362201	0.397649412027162	-3.72255177261748	0.000197219452425393	0.00163825238395081
Gm49492	105.31301148484	-1.48034558798381	0.465883218928907	-3.17750356277527	0.0014854886479419	0.00876074942848287
Fyb	203.205618792385	-1.48207378462961	0.265466103007909	-5.58291159525348	2.36524990246831E-08	7.49426295150254E-07
Ifit2	489.835195644869	-1.48273992925264	0.224355135859298	-6.60889675457452	3.87194625466154E-11	2.6337822613721E-09
AI504432	48.0768380652948	-1.48615957355908	0.359980870032005	-4.12844041803373	0.0000365232050387849	0.000400532556337863
Bcl2l14	1538.86376142329	-1.48693432343192	0.157150531859392	-9.46184722277827	3.02550385103641E-21	1.33582572205542E-18
Cntn4	29.9377649539164	-1.48901601956412	0.485132063222416	-3.06930036673633	0.00214560750379314	0.0117999697812182
Gm5431	55.4662870082338	-1.48980708025935	0.580049429282504	-2.56841400930637	0.0102165056278581	0.0407897049934732
Arid5b	1675.80390108415	-1.48988996083388	0.15199686043855	-9.80211009974264	1.10257881626304E-22	6.58628698773601E-20
Piezo2	5195.31838606266	-1.49135730401688	0.599319897606646	-2.48841613631142	0.0128313495598084	0.0489766415259742
Cytip	179.65853463033	-1.49671268095838	0.294227499490187	-5.08692315827635	3.63919194085256E-07	7.91720653985961E-06
Nsmf	730.001522803998	-1.49760360549542	0.295965632469372	-5.06005914605779	4.19126446175172E-07	8.87371934542164E-06
Amot	1075.85298076367	-1.49930723164761	0.308268669102261	-4.86363805966362	0.0000011524757302798	0.0000213955960530006
Klhl38	23.9644637667911	-1.49989560529392	0.443384790932313	-3.38283052546766	0.000717428897395735	0.00483412245639711
Als2cl	161.568829976567	-1.5045085552294	0.482396029158484	-3.11882450163187	0.00181574076981809	0.0103472769458489
Dhrs3	1977.90479878836	-1.50794469738074	0.276958910503124	-5.44465131900397	5.19069622679581E-08	1.47444811701011E-06
Kif15	23.1311475873069	-1.50914226190552	0.486416278179586	-3.10257351491913	0.00191845892354878	0.0108383590367943
Ifit1	283.295856616369	-1.51289753341635	0.365258032137649	-4.14199661691823	0.0000344295423117813	0.000381902787740184
Cyp2d22	335.08151354009	-1.51293690691995	0.377091479580553	-4.01212169684349	0.0000601754630744339	0.000607135447114631
Fat3	120.286986761929	-1.51692730677957	0.390902243357807	-3.88057969109956	0.000104207792779744	0.000957907440751486
Abi3	117.93454177201	-1.5173730102018	0.597416202875049	-2.53989262912435	0.0110886504871297	0.043586315346159
Zfp879	27.8363579146157	-1.52003895607932	0.377796934492805	-4.02342850695701	0.0000573570008928809	0.000584799542236151
Hmcn1	28.6780676826573	-1.5222922624099	0.421833249710495	-3.60875360928673	0.000307671648537685	0.00238231459466274
Kif26b	270.968541202774	-1.52343830943691	0.300022275344113	-5.07775066931143	3.81929437410999E-07	8.20845171832527E-06
Gm43445	13.4931241341622	-1.52557620843069	0.509998525741104	-2.99133454594561	0.002777610112195	0.014490948209268
Ltk	26.1637227238786	-1.52567609957334	0.442858970793261	-3.44506084372752	0.000570930862573986	0.0040026941503789
Card11	42.5535274775079	-1.52717615599286	0.470410202627919	-3.2464775369696	0.00116842668334683	0.0071933149253635
Zfp618	180.224168015427	-1.53091804027459	0.218924617803433	-6.99290036741851	2.69260737136393E-12	2.4091125864494E-10
Dop1b	1797.02257940967	-1.53385766354867	0.406897376863682	-3.76964254567447	0.000163481517984057	0.001399793267393
4930519K11Rik	35.8476839021104	-1.53576911254263	0.456031008298572	-3.36768571565452	0.000758019534966194	0.00506593509547989
Arid5a	175.044738757865	-1.53578529963233	0.290569870962168	-5.2854251356029	1.25413154847166E-07	3.21203174646399E-06
Best1	137.964559886026	-1.53842776834844	0.461008461241433	-3.3370922611825	0.000846598399035673	0.00553765329610773
Etl4	1948.03103180329	-1.54782788161921	0.216469903214789	-7.15031447158455	8.65793260425968E-13	8.8298118635358E-11
Fbxo32	5545.41441769029	-1.55117106397262	0.221215712950578	-7.01202931420686	2.34885972398512E-12	2.12970272295258E-10
Wscd2	100.182282240311	-1.55201591509409	0.388125911653482	-3.99874336779588	0.0000636796810770482	0.000638470048571618
Rarb	52.1172611109562	-1.55326875695871	0.345480630015013	-4.495964815426	6.92551887090825E-06	0.0000984995015883379
Pkhd1	224.506205148542	-1.55863103244109	0.353166042988323	-4.41330944292575	0.0000101802324792298	0.000135847911730063
Gm13874	24.4161586731239	-1.55909737212046	0.526950319114792	-2.95871795796527	0.00308921695525341	0.0157722464457508
Gm10638	15.8398633950043	-1.56341685756556	0.590256575077402	-2.64870722932742	0.00808002949285757	0.034145942363699
Ntng1	39.0527073534015	-1.56551014051181	0.478604134699514	-3.2709916756041	0.00107171065036473	0.00672426422888713
Fgf12	80.6214076880001	-1.57506490709655	0.462112184407151	-3.40840376047911	0.000653441301492728	0.00446848243546037
Kcna3	16.1072976803865	-1.57842629119405	0.56918797879109	-2.77311951413046	0.00555217255623384	0.0253403650824965
Khnyn	223.82151654293	-1.58048883532005	0.447255227538307	-3.53375150922005	0.000409706073733981	0.00301490230345549
Zfp846	136.892110790525	-1.5820336222756	0.541795033487274	-2.91998546404683	0.00350047712816633	0.0174765709127478
Icosl	499.086507822533	-1.58418504123184	0.300847262284111	-5.26574524628974	1.39621789714875E-07	3.50521452300261E-06
Gm45159	8.37624654610658	-1.58732843018154	0.616725364661543	-2.57380111332483	0.0100588076584772	0.0403186073699767
Edar	66.7129106262126	-1.58765679731814	0.29012121688895	-5.4723912106223	4.44003327670523E-08	1.28824394071262E-06
Prkcq	73.3547455426543	-1.58916259229401	0.392061828793988	-4.05334688455237	0.0000504900503802866	0.000524106713631484
Zfp608	329.595777771779	-1.592908975269	0.249423277507256	-6.38636855063643	1.69871319614547E-10	9.94261239588315E-09
Rnf39	82.9300297877282	-1.60053681296033	0.425710269383117	-3.75968570192027	0.000170126955196522	0.00144754020110656
Rasal1	162.612896132062	-1.60092462722455	0.358247658158613	-4.4687650868488	7.86724721330611E-06	0.000109741614630664
Plcb2	30.9451832302521	-1.60126465704106	0.46259943773131	-3.46144963965806	0.00053727463085554	0.00379813705279361
Fras1	125.358557656924	-1.60546820810663	0.318588240205863	-5.03932036872804	4.67187883120793E-07	9.68223051651358E-06
Gm35501	13.5697479927782	-1.61893837870607	0.645327395310123	-2.50870858803083	0.0121173403089474	0.0467521241783287
Tbc1d17	180.071248023521	-1.61950173638231	0.573733790934301	-2.82274072396018	0.0047615061226716	0.0223753330290283
Clca3a2	779.809254100515	-1.62487436023755	0.326049050499692	-4.98352734886767	6.24354842119094E-07	0.0000124809516175579
Parp6	97.0882044762782	-1.62544497001182	0.51337368433815	-3.16620235824393	0.0015444331204281	0.00903179863976239
Gcnt4	32.4269383263193	-1.62726898772311	0.527878628401653	-3.08265745224478	0.0020516116478812	0.0114013422293818
Hcar2	50.3264578644157	-1.62745061700146	0.383446234676643	-4.24427330307174	0.0000219302941098265	0.000259862469877816
Cdkl1	63.3635796517522	-1.63203164862943	0.400179966320981	-4.07824425503698	0.0000453770806300316	0.000480254563624774
4833419F23Rik	25.1892571132432	-1.63353698509376	0.413082782485143	-3.95450271557255	0.0000766940008186403	0.00074244764376863
Gm40723	127.372366415845	-1.6350972158709	0.598080480459663	-2.73390834393094	0.006258746381424	0.0279558256007745
Rap1gap	278.498950922498	-1.6363151813539	0.414189907198398	-3.95063991882858	0.0000779425153565559	0.000753120657272581
Rnf152	178.429586736549	-1.63643710207354	0.322890158731735	-5.06809222213902	4.01822722329906E-07	8.54557014714177E-06
Cpeb1	33.8197586439063	-1.64520729847457	0.617957187924584	-2.66233216576057	0.00776012580381022	0.0330207741620334
Slc4a11	29.5149527998138	-1.64753413272456	0.406763935201571	-4.05034465975488	0.0000511422505527296	0.00053021904478098
Ikzf1	492.813006805205	-1.6509631415088	0.252496910504142	-6.53854789039773	6.21189949604622E-11	4.01795155301588E-09
Ypel1	37.453741208427	-1.65112786609648	0.518582480958718	-3.1839252707573	0.00145292516145649	0.00860506825531341
Syne2	1498.85180720165	-1.65129142305182	0.343013662992109	-4.81406894596442	1.47887747285998E-06	0.0000266749569038954
Fam124a	389.324208396158	-1.65537360449394	0.385229605465599	-4.29710899943219	0.0000173040118493402	0.000213384626994596
Gstt1	1067.32154921699	-1.65728282702166	0.262788505074697	-6.30652709314884	2.853660454712E-10	1.57494140856524E-08
Junos	27.7317236969544	-1.65775227879889	0.419755268234276	-3.94933048910219	0.0000783700863802331	0.000756150334623532
Celsr1	223.84275010405	-1.65803920626165	0.351714688549486	-4.71415968750013	2.42710271166921E-06	0.0000404052918639358
Gm36401	11.2930644939091	-1.65906513781872	0.608562285909363	-2.72620432818904	0.00640673240052732	0.0284354753178999
Gm39556	40.7670003708198	-1.65930756607169	0.430629138635307	-3.85321711236296	0.000116575933455791	0.0010480996938854
Exph5	622.21943400528	-1.66307895290467	0.41757642421744	-3.98269360158771	0.0000681385779203337	0.000672559070039986
Jaml	89.1399572714298	-1.66378801509897	0.49088646573848	-3.38935401813533	0.0007005749994075	0.00474131230855259
Oas2	16.8567544237262	-1.6707077727937	0.672775945202408	-2.48330485759425	0.0130169633225699	0.0494990685417327
Samd9l	762.524620199285	-1.6712101965777	0.229976957912462	-7.26685930515623	3.67941673628493E-13	4.12867148695839E-11
Ankrd44	245.206160391874	-1.6758520061995	0.378165114107476	-4.4315351778409	9.35645446172593E-06	0.000127110093724183
Oasl2	276.328091693177	-1.67668571259319	0.495808966015113	-3.38171720868412	0.000720342586065733	0.00485084811770393
Kcnip2	25.5584710842445	-1.67744474378913	0.659822127662692	-2.54226809538987	0.0110135659796043	0.0433499079546054
Gm42922	10.3878711987082	-1.68403891187559	0.678992916386676	-2.48020100244545	0.0131308338558089	0.049838765765554
Arhgef6	167.570851578029	-1.68422344232709	0.3767170224174	-4.47079197939981	7.79304705796559E-06	0.000108931029420015
Megf10	32.8191986351109	-1.68457512484191	0.447919145601871	-3.76089109247236	0.000169309137693879	0.00144178976375794
Adgrg7	2201.30049513973	-1.68764848798021	0.290385521915424	-5.81175148419331	6.18225716994767E-09	2.36462604748846E-07
Gm6802	6.57971809645867	-1.69303547984829	0.670816100793051	-2.5238444304583	0.0116079285301687	0.0451468840382471
Map3k19	17.1442349160376	-1.69436461943378	0.480207674037063	-3.52839971337694	0.000418080330276073	0.00306874286516337
Rufy4	39.5895392919749	-1.70009004842422	0.472535333056591	-3.5978051364481	0.000320913900690966	0.0024610134529621
Car2	4802.62121171656	-1.70085485021744	0.223282745303288	-7.61749345166437	2.58649026829143E-14	3.52561190261738E-12
Slc43a2	1121.63335770423	-1.70299936116329	0.323038164694274	-5.27182094033696	1.35076829603761E-07	0.0000034122020015577
Syt13	71.676503944894	-1.70368434584648	0.267024709430773	-6.38024978841205	1.76799369246575E-10	1.02969357978339E-08
A330023F24Rik	34.9664793037629	-1.72440094050124	0.571132679023624	-3.01926505667506	0.00253388739060476	0.0134826441978472
Rassf9	483.993628300671	-1.73568519825071	0.257364277980778	-6.7440796829634	1.5400001109266E-11	1.17500176863218E-09
Akap5	39.104003550699	-1.73828746217079	0.555462979343974	-3.12943891278547	0.0017514048432834	0.0100341417114488
Plekha5	175.783631320195	-1.73857159240615	0.312472045809381	-5.56392680792552	2.63770614117034E-08	8.17890255376636E-07
Per3	441.260735128311	-1.74702971947604	0.168992754449555	-10.3378971788849	4.74842448432898E-25	4.0183542198634E-22
Neurl3	465.78735745633	-1.75364829893013	0.296787587282935	-5.90876564274345	3.44680645540106E-09	1.43746692216007E-07
Olfm4	128.254603897148	-1.76527934197073	0.589682613178333	-2.99360927814379	0.00275698758771892	0.0144241158955619
Clcn5	3238.60670188741	-1.76691385369176	0.556260562658813	-3.17641402663217	0.0014910797858809	0.00877956715117948
Gsdma3	41.5739143322862	-1.76729941079349	0.573987316148156	-3.07898687144041	0.00207705834623026	0.0115133883766202
Kcna6	41.7000053167916	-1.76895358626318	0.550187280686044	-3.21518444420857	0.00130360731963505	0.00787515308203092
Zc3h12d	38.7073864075276	-1.76978757573694	0.396274678488878	-4.46606273831502	7.96722546335798E-06	0.000110831746000548
Mmp24	40.9922849794228	-1.77068112155798	0.430927805661172	-4.10899714127573	0.0000397380994545434	0.000429984443218847
Gm45457	16.3452306757805	-1.77352892370465	0.517459667229442	-3.42737615319933	0.000609444226445061	0.00422450929662088
Dnah7b	83.7672083973934	-1.7742259874649	0.298128104398946	-5.9512201677259	2.66150766660749E-09	1.16247786470534E-07
Ripor2	114.143942282901	-1.77502507550564	0.328781896490038	-5.39879200909539	6.70910988755812E-08	1.83147878785357E-06
Inhbb	545.625014118247	-1.77600582367227	0.22338903847286	-7.95028187512453	1.86087617016745E-15	2.92979806326363E-13
Trhde	17.3063464840886	-1.78866912140487	0.60898121225583	-2.937149924181	0.00331243922858027	0.016710293276817
Pik3ap1	4488.46903286403	-1.79106404244226	0.202739170229651	-8.83432659023634	1.0070304430741E-18	2.92182689983358E-16
Gm42778	37.6813090065503	-1.79332653620933	0.443904691901155	-4.03989092462365	0.0000534760655001482	0.000551879517432932
Arnt2	190.117653923898	-1.80013121349916	0.424171396972739	-4.2438769477303	0.0000219690851128322	0.000260170331569459
Rgs9bp	12.4539104355797	-1.80156501053656	0.588131023777449	-3.06320350007294	0.00218981089265662	0.0119975881386177
Cacna1e	25.4607489524325	-1.80455317449246	0.523809502301511	-3.4450562018513	0.000570940667338635	0.0040026941503789
Me3	18.9805560262203	-1.80768253632317	0.703726881571873	-2.56872741920198	0.0102072711615887	0.0407735958021487
Cdsn	34.1089088433585	-1.81171023428132	0.384128721256172	-4.71641440493357	2.40037282213571E-06	0.0000400588102034316
Gm12992	26.6848334091059	-1.81252587106786	0.62725950667758	-2.88959489935562	0.00385738558004997	0.0188674836636988
Gm47062	8.47674105752307	-1.81978067387198	0.61104538717199	-2.97814321501419	0.00290000444159436	0.0149756140881723
Ifi206	16.0837849489858	-1.82370665129848	0.688637323369041	-2.64828319553797	0.00809017223501589	0.034167477249568
Abca1	2886.72497075426	-1.82438941322943	0.215675926120136	-8.45893858461148	2.69822087237572E-17	6.2989501055116E-15
Scara3	1408.90371222849	-1.82692430316519	0.240360128097262	-7.60077937063638	2.9435257748645E-14	3.98553389916653E-12
Klhl33	27.4835096337404	-1.8280476710164	0.478690251496452	-3.8188529331894	0.00013407366079551	0.00118187328591876
Wscd1	102.471000068425	-1.83005731762594	0.398959687973113	-4.58707326277355	4.49502974910589E-06	0.0000678766202262755
Gm16249	34.2377162739964	-1.83042973069186	0.352937709944547	-5.186268508909	2.14549416204702E-07	0.0000050786697472232
B430010I23Rik	26.8212239325482	-1.8354975373944	0.46507209503053	-3.94669462435477	0.0000792375149425914	0.000762708022978214
Trpm3	349.75048654692	-1.84008079657197	0.41621200245977	-4.42101810062488	9.82369433921071E-06	0.000132307183043348
Ces1d	3218.98652684473	-1.84779454189567	0.689464219947355	-2.68004413925462	0.00736124528259518	0.0317124919219197
Cyp2f2	3753.80394444243	-1.85973394703417	0.351896516845678	-5.28488876134497	1.25781164696752E-07	3.21739981736905E-06
Cd44	1354.58169256538	-1.86249355564546	0.236820344366254	-7.8645842722238	3.7032521687022E-15	5.57133715158087E-13
Gm5547	74.1728501010625	-1.86789357991309	0.298595788654302	-6.25559251297959	3.96009504707992E-10	2.11656658963666E-08
Nckap5	32.7802204540103	-1.88094066984081	0.485000544751039	-3.87822382922546	0.000105221885969232	0.000965246840124253
Gm7609	24.6713545606208	-1.88223340817564	0.719082910214889	-2.61754713043196	0.00885642570003571	0.0365449016594322
Itga11	49.3246035964129	-1.88257198438303	0.486988116388382	-3.86574522258289	0.000110750506502557	0.00100447727684115
A930017K11Rik	38.4300394630915	-1.88384290237872	0.604157438114552	-3.11813243292642	0.00182001002799061	0.0103686966812031
Gsdmc4	31.9134059396707	-1.88574844833589	0.545167575414765	-3.45902532244549	0.000542133932941202	0.00382583049966498
Klf8	142.789972064657	-1.89470152794383	0.566340219374465	-3.34551822937203	0.000821289602830228	0.00540693414375428
AC106834.1	44.6274574549329	-1.89777740578289	0.549886164439189	-3.45121868581359	0.000558061189511095	0.00392867339998972
Nhlrc4	35.1300739575331	-1.89934063862833	0.507386003391641	-3.74338398365765	0.000181558451326551	0.00152752781542761
Asgr1	63.7702579265211	-1.89952940630007	0.67646089634279	-2.80804022312252	0.00498440007258357	0.0232026508077406
Kctd16	22.6794625833466	-1.90253310590891	0.611022540124292	-3.11368727170344	0.00184765213237615	0.010496491320193
Veph1	40.6667856371166	-1.91470884765415	0.614145577324969	-3.11767912747013	0.00182281139268587	0.0103764325757808
Plag1	21.0197243887596	-1.91854837696934	0.451432985470302	-4.2499073809828	0.0000213858925962335	0.000254450778341829
Muc20	391.273322649646	-1.92193951449403	0.432158402488939	-4.44730335780808	8.69549978037411E-06	0.000119167071888933
Pla2g4f	38.9797523720502	-1.94331486645079	0.586939061572775	-3.31093122554059	0.000929860589039965	0.005970745672906
Gm44873	81.6152623344872	-1.94346929302683	0.478106157010846	-4.06493257727016	0.0000480463492285697	0.000503000697336212
Cacna1d	185.575399001707	-1.94508195689696	0.307355846634353	-6.32843649533999	2.47657740940973E-10	1.38184854904153E-08
Gm36989	12.760766318914	-1.94510753620025	0.730531105089741	-2.66259372482341	0.00775409720679091	0.0330020356810401
Slc16a11	151.083944178432	-1.94787505382289	0.357971433883665	-5.44142596153612	5.28557602105067E-08	1.49721128295034E-06
Gm42664	13.850292623904	-1.96588398086369	0.71426922623724	-2.75230110531282	0.00591780815380778	0.0267506529276288
Gm44220	145.484537844002	-1.96773137674526	0.390528712306169	-5.03863433017593	4.6886529467729E-07	9.69720380335616E-06
Igfbp3	2252.2007354115	-1.97233009922203	0.236728841401893	-8.33160035567283	7.97567878176182E-17	1.70511616902718E-14
Slfn3	15.8419937933096	-1.97468009985637	0.793772651817523	-2.4877149588549	0.0128566731067444	0.0490272307168568
Gm38244	20.9942052293203	-1.975390095526	0.694498660320622	-2.84433967750786	0.00445035759447392	0.0212125704632165
Rprm	465.151344007303	-1.97898491641631	0.644838485183331	-3.06896216942398	0.00214803790125044	0.0118101380006487
Gm15527	11.5460901483472	-1.98360450318973	0.653425775718264	-3.03569980998882	0.00239978158580852	0.0128804344629416
P2ry4	5.48577947468792	-1.98762601018385	0.781164437817902	-2.54443995906428	0.0109453126797547	0.0431649127234598
Gpcpd1	1187.69863688696	-1.9934055293867	0.351400756982475	-5.67274113608728	1.40530503514834E-08	4.79693197711979E-07
Dchs2	53.8229767739597	-1.99416895818254	0.393037237768277	-5.07374051757976	3.9007088672185E-07	8.34915028128983E-06
Gm11365	71.7626071987408	-1.99759480192444	0.46151362466117	-4.32835499361697	0.0000150227190918526	0.000188806574724954
Edn1	290.577524753451	-2.00018913326315	0.428284220236879	-4.6702377504286	3.00851335774886E-06	0.0000486488107451269
Mylip	4676.19122826502	-2.00312643680704	0.321681719788611	-6.22704466428297	4.75315651771505E-10	2.48166089652423E-08
Dcdc2a	23.7218812693377	-2.00587179565588	0.665301205164015	-3.01498295822474	0.00256993695068364	0.0136280468585861
Gm33782	208.15392839148	-2.00757003020454	0.384969494820761	-5.21488080799557	1.83935467696136E-07	4.46323697599585E-06
Nos2	30.9528951692445	-2.00895811035234	0.533349540047174	-3.76668199652831	0.000165431499843055	0.00141291579554771
Rap1gap2	689.873585783171	-2.01113857195867	0.434555333586485	-4.62803794251077	0.0000036914639549619	0.0000575834354264794
Gm9987	6.69569019700451	-2.01769004764187	0.771488929205843	-2.61531950914558	0.00891440220287464	0.0367318946521371
Gm37154	7.37861138419009	-2.02084625251346	0.807387786882126	-2.5029437964591	0.0123165101199542	0.0474035096714553
F930017D23Rik	85.7242348694258	-2.02106538387242	0.409084763530319	-4.94045626737852	7.79399729937139E-07	0.0000152494702604213
Kcnip4	17.5805845304276	-2.02265212337445	0.7432152650497	-2.72148893933064	0.00649885598791352	0.0287626422127966
Lmo3	415.665503130029	-2.02859211169288	0.80433999380412	-2.52205799452874	0.0116670471400963	0.0452987435318975
C230034O21Rik	11.3981742750518	-2.03612280391819	0.725693070610465	-2.80576305104494	0.00501975901642981	0.0233298182205239
Abca9	995.831111785347	-2.04044646213527	0.314540009834268	-6.48708081115146	8.7515404711322E-11	5.46031834666299E-09
Gm45819	114.310685674997	-2.04139583915533	0.318664356774584	-6.40610032391973	1.49288750314618E-10	8.89165548061552E-09
BC016579	127.951100604451	-2.04150356005234	0.30579231565432	-6.67611138521917	2.45365512038641E-11	1.79258041349093E-09
Ifi44	125.434919160289	-2.04158679137501	0.495850555670737	-4.11734295349	0.0000383265527090103	0.000417155565659164
H2ac6	13.1827873267464	-2.05098326615416	0.653376771462941	-3.13905139535634	0.00169495716985191	0.00975566968436745
Car8	431.858717538656	-2.06726081684108	0.352706197228981	-5.86114117949278	4.5969692272463E-09	1.85615198817838E-07
Gm12504	32.1318017912316	-2.06955670433469	0.813521955542508	-2.54394695832712	0.0109607727284734	0.0432091021186521
Gm830	8.08116398928525	-2.07129256380476	0.775501289848564	-2.67090795452995	0.00756463871155902	0.0324267227167083
Gm16185	127.103084140934	-2.07186929940239	0.419383256209657	-4.94027662937175	7.80118148723672E-07	0.0000152494702604213
Cdh17	66.3575977127175	-2.08138714588534	0.579602108543521	-3.59106206689905	0.000329333188947354	0.00251419182518526
[truncated: 146 more rows]
