# Supplementary material for: The estrogen signaling pathway reprograms prostate cancer cell metabolism and supports proliferation and disease progression
Source: J Clin Invest. 2024 Apr 16;134(11):e170809. doi: 10.1172/JCI170809 (PMC11142735; doi:10.1172/JCI170809)
Supplement: Supplemental table 2 [file jci-134-170809-s116.xlsx]

## Sheet: Testo vs Ctl
	baseMean	log2FoldChange	lfcSE	stat	pvalue	padj
Spinkl	2792.40584799242	12.3417654912694	1.87335688668485	6.58804821387225	4.456459453753E-11	1.68656062200045E-09
Scgb2b17	345.205296747591	10.5618777032162	1.40727633242709	7.50519102740857	6.13390850577115E-14	3.78533993374165E-12
Scgb2b15	289.867725590808	10.3329270450005	1.40960070269036	7.33039294410046	2.29478882037799E-13	1.29911598509002E-11
Spink11	65.6865637842757	9.74958472957445	1.66080861256927	5.87038425486718	4.34786237282615E-09	1.07648881640455E-07
Orm3	43.9993019390009	9.30577151567747	2.0828569485163	4.46779195388638	7.90311103129345E-06	0.0000988652173805523
Gm14542	137.054178726238	8.97390218369584	1.21703311481702	7.37358916075597	1.66094514737919E-13	9.5609027391155E-12
AC139579.1	85.809656823332	8.82375052347749	1.25117270440515	7.05238412923384	1.7587785840777E-12	8.52426884499921E-11
Mroh4	33.369589940457	8.32378937506812	1.22499375721463	6.79496473026491	1.0833903001876E-11	4.56487268120183E-10
Dnase2b	170.799624878895	8.17828441173055	1.58877611779452	5.14753735289233	2.63928460248147E-07	4.64360433056456E-06
Gm9095	36.2477500406074	7.88468315045698	1.2229351200511	6.44734378887371	1.1382739270579E-10	4.02608075749397E-09
Serpina1f	125.798765619212	7.72905813681691	1.33476536954587	5.79057436847242	7.01461303366039E-09	1.66455309286052E-07
Cuzd1	27.2524720385353	7.03766133685325	1.38088620982709	5.09648172801617	3.4602394408199E-07	5.94547830341546E-06
Defb30	10.092656114059	7.0182709511356	1.73242164473979	4.05113326334002	0.0000509701661575786	0.000511943750996207
A330049N07Rik	487.044391478367	6.85880547650744	0.419908422939921	16.3340507163125	5.65049004435327E-60	1.45146963014325E-56
Gm5923	13.2140742216338	6.83982081775317	1.43353344130305	4.77130188992029	1.83038956851692E-06	0.0000269638033211632
Gm34701	27.4479535885696	6.79919462706606	1.24143493947165	5.4768835731011	4.3288182844878E-08	8.7729009611661E-07
Pate8	138.308572325777	6.75319097448773	0.7643509292672	8.83519691794207	9.9922087496665E-19	1.01653410794875E-16
BB123696	2704.27965984803	6.75109242201924	0.293217430287155	23.0241852109806	2.66896149377504E-117	2.74235793485386E-113
Adam7	9.79302570325055	6.74663507099693	1.62694342889909	4.14681601779001	0.0000337130750041831	0.000355466234651597
Gm14332	48.9654490798521	6.73125891662829	1.06966053005836	6.29289267713848	3.11603789447119E-10	1.01160471929515E-08
Defb11	9.65231933307921	6.70634304684317	1.56727535492066	4.2789820089927	0.0000187750036280318	0.000214103822167646
Slc13a2	8.06895488721559	6.69212091560688	1.93801500876067	3.45308002536388	0.000554224559682121	0.00400046178484987
Defb10	12.1260846574602	6.68003037835865	1.28856168080329	5.18409826853946	2.17062470411402E-07	3.88218778673135E-06
Defb43	9.21817019736058	6.59048663326286	1.42305772959716	4.63121523195583	3.63525730429329E-06	0.0000499028307302786
Gm48099	401.883792455734	6.49060211141051	0.404853077969141	16.0319939864833	7.63916696888551E-58	1.74427645789553E-54
Ighv2-9-1	7.26287432897307	6.3694326048812	1.63614894673107	3.8929417872419	0.0000990359231313432	0.000908566169798707
Gnat2	36.1605224404836	6.30632605085189	1.28936564027857	4.89103001805552	1.00309663557543E-06	0.0000157355998939505
Gm48422	8.47436547824503	6.30269824339487	1.51027646223507	4.1732082840432	0.000030034013921185	0.000321123301810797
Lao1	8.90449437413176	6.28806377721561	1.53483558954569	4.09689729639176	0.0000418724559822582	0.000433054338417416
Ccdc17	18.845090407115	6.27279693038347	1.76345722597031	3.55710183269797	0.000374968828742001	0.00287844954450808
Svs3b	2442.40204765751	6.24650438061861	1.8717237676357	3.33730034774789	0.000845964760581489	0.00571297266840276
Pik3r6	9.99059548495547	6.17774983494317	1.72289663842957	3.58567641096231	0.000336205637763488	0.00261705524849988
1700010N08Rik	4.2351293789456	6.1762398967837	2.11874554009322	2.9150456153937	0.00355636558127807	0.0188752197732027
Calb2	27.9664693361288	6.17209789511374	1.25686836041494	4.91069557441648	9.07538891790504E-07	0.0000143460955586883
Tktl1	6.66406724163455	6.13421176110453	1.42487510083275	4.305087342406	0.0000166919865489434	0.000192924816412141
Camkv	10.2646716266468	5.94782158953839	1.91569397761494	3.10478691223088	0.00190416150736048	0.0112153966684603
Spink10	71.8675329808349	5.88166127527051	1.00810777868202	5.83435759513738	5.39982028371104E-09	1.31321073171907E-07
Pkd2l1	9.28590480699761	5.80052485273165	1.31620692474457	4.4070007106651	0.0000104811844380096	0.000127448722012484
Gm20752	622.79845418796	5.79691773644969	0.334282951602249	17.3413502204182	2.29286971675997E-67	6.73121038277392E-64
Gad2	17.0058992822094	5.78756856885153	1.40127318303663	4.13022145782423	0.00003624139543611	0.000379592597457727
G6pc2	22.8696833466565	5.75294023088768	1.02432419746256	5.61632757005912	1.95058713312381E-08	4.25074926677564E-07
Cib4	34.7169021245622	5.74688009777183	1.1514889390792	4.99082527216231	6.01218648110781E-07	9.86824538232951E-06
Gm14567	4.27403198399168	5.700294387088	2.22060546368214	2.56700007287019	0.0102582590861449	0.0446909527708878
Abo	10014.6240848894	5.69700474761446	0.265900437803724	21.4253304532719	7.75823632328248E-102	5.3143918814485E-98
Patl2	4.83160416916583	5.58543617949702	1.5592740013365	3.58207484682587	0.000340876091839428	0.00264939625086999
Mrip-ps	30.7745107275148	5.52425920924644	1.36998088571956	4.03236225178784	0.0000552189820624544	0.00054871860801907
Gm6161	9.28427794877796	5.48606912742519	1.40869340380748	3.89443800375382	0.0000984266603803057	0.00090449043641122
Xlr4a	55.4708814376033	5.46753900076574	1.34882167143083	4.05356698855956	0.0000504425466811857	0.000507388318305613
Rnase12	5.55768797559148	5.44538765652256	1.69354824719009	3.21537202471642	0.00130275567869511	0.00819706956435536
Tff3	5.49829771568135	5.38604062665041	1.62944074874639	3.30545350040752	0.000948228366355744	0.00630006237588443
Plekhg4	19.6221279295803	5.193852520307	1.15998059316752	4.477533978499	7.55102121095691E-06	0.0000953154090203714
Kel	90.0386629839572	5.18492938314332	0.553773229920435	9.36291085050876	7.75696190929361E-21	9.96284795224899E-19
Gm5114	3.77825293214898	5.18489874027094	1.60553358158037	3.22939289452127	0.00124053338538378	0.00788035890869758
Defb42	448.525661330017	5.18345869406161	1.09505854448025	4.73349915416791	2.20681883642552E-06	0.0000319367092172849
Tg	10.9866026191638	5.15687098312191	1.28082878956318	4.02619852484785	0.0000566858352779005	0.000561124236493668
Mkrn2os	3.88741424736251	5.04377634239999	1.58872019251391	3.17474176142936	0.00149969902335355	0.00922442829389869
Spin2d	5.75346603051378	4.99744624540996	1.5564406148429	3.2108171669077	0.00132358117165426	0.00830521926030386
Gm13869	34.9559730195131	4.95543128852539	0.736872865546472	6.72494743696444	1.75655840719014E-11	7.17639667351041E-10
Gm50376	14.2376623276049	4.93898844994744	1.00441649944462	4.91727132387652	8.77588787773267E-07	0.0000139154703616826
Gm5926	17.2697643032537	4.92063693622972	1.20884027891769	4.0705434969749	0.0000469035821347468	0.000476776388600824
Il31ra	3.21426239710232	4.87907644204528	1.65120013064406	2.95486679748637	0.00312804072395886	0.0169741845464364
Gm47325	4.88966155596182	4.85088631413455	1.55646054092501	3.11661374418889	0.00182941091988703	0.0108685731146801
Gm10936	8.34225162902097	4.84992472590784	1.40521515994589	3.45137518022121	0.000557737670152627	0.00401735335493743
Krt87	5.24609965930966	4.84885826260846	1.54784225537088	3.13265660359337	0.00173231986298341	0.0103848229825872
Gm30124	34.8109739162905	4.82496142799771	0.779804616041662	6.1873978798555	6.11654449626787E-10	1.83228847519395E-08
Gm37527	2.79868826755147	4.74859065376269	1.83916240013903	2.58193112984679	0.00982491891214111	0.0431696548306208
Scgb2b12	3.33288600205673	4.73277077776757	1.88004619609987	2.51736940697821	0.0118234791750175	0.0499121809873891
C2cd4a	438.865027266049	4.69555219019098	0.357652152184895	13.1288240864927	2.25125182414397E-39	1.44572578081746E-36
Folh1	21.3473273253276	4.68215500057259	1.10749167844491	4.22771122501532	0.0000236080514187988	0.000263094065431841
mt-Th	2.98626977200548	4.67805270307864	1.47975131393171	3.16137763084597	0.00157024780076492	0.00959518058451357
Gm41715	6.37958440035993	4.64845784750464	1.39513240128236	3.33191161156599	0.00086251645591097	0.00579997158670498
Gls2	16.2148524132836	4.63167236097018	1.33229736777363	3.47645538676554	0.000508088753463692	0.00372103488370594
Rapgef4os3	68.8544557132882	4.56513248633755	0.741912249173891	6.15319735106242	7.59362144569545E-10	2.22291909841939E-08
1700055D18Rik	2.85650804947071	4.55619673062879	1.75266339281192	2.59958458042475	0.00933366740648157	0.0414363096135081
Mx1	32.4812708998131	4.53882429324804	1.76221282867641	2.57563911656297	0.0100055014572965	0.0438500863611521
4930470G03Rik	2.87373877231342	4.50087294272338	1.65109505846748	2.72599261904462	0.00641084319202229	0.0305880723464263
Gm19391	3.49180658586903	4.44059809931343	1.45165171106565	3.05899691052862	0.0022207944017839	0.0127942343034654
Chst13	67.8116770365157	4.43576111355821	0.546597394601603	8.11522549753698	4.84883579237184E-16	3.77437786110763E-14
Bglap3	611.612330162807	4.42216486422441	0.478052892512279	9.25036734112182	2.23722458269083E-20	2.72041214049092E-18
Gm43154	8.59810279685251	4.42185163833712	1.63228998752311	2.70898656007011	0.006748907358103	0.0318681172355277
Gprc6a	7.69418002032375	4.41336432866649	1.41549583033451	3.1178928500436	0.00182149012358281	0.0108340440056807
Gpr150	30.277567423418	4.38827385481406	0.960769282360973	4.56745853076237	4.93673304742337E-06	0.0000654093256766926
Igkv6-32	7.50169816833156	4.358687639968	1.6604937628227	2.6249346655531	0.008666559523341	0.0391337724026934
Gm9351	3.41936747507459	4.34754735679304	1.70117340070134	2.55561682013174	0.0105999773763466	0.0458202640058735
Gm29825	13.1408359585663	4.33984396621703	1.37782649673006	3.14977537194749	0.00163396040752809	0.00991082832783417
D030018L15Rik	69.9563014979285	4.30385622002029	0.73256501441309	5.87505018031529	4.2271528164833E-09	1.05039891630873E-07
Reg3b	14.4971317045369	4.25143576845508	1.50887668371036	2.81761645226083	0.00483815663635975	0.0243806078659129
Gm50323	257.438037926026	4.23218248376663	0.297696963685026	14.2164113176661	7.24754213348167E-46	6.47552134100211E-43
Crhr1	4.92740504911934	4.2268814880283	1.43843882294823	2.93852016546999	0.00329783203679164	0.0177456005121938
1810063I02Rik	4.95877473299032	4.17468991539775	1.61666849768262	2.58227949723883	0.00981500605715723	0.0431532679663203
Speer4c	10.302496699973	4.16879252886016	1.45592727983648	2.86332469114005	0.00419220727234655	0.0216511333115661
Tex24	32.1086353445304	4.1685875788596	0.670345270035339	6.21856790104575	5.01712829273271E-10	1.54113582086184E-08
5033404E19Rik	66.2746367385509	4.15856287312256	0.46429459560046	8.95673331657974	3.34439304948172E-19	3.65570623227922E-17
Wfdc10	16.9583128548509	4.15400215398402	1.14389502749734	3.6314539832141	0.000281828914850288	0.00225880819039525
Cd52	2327.58902462009	4.1510086816992	0.531581813380682	7.80878611196306	5.77413920521222E-15	3.96851373468599E-13
AL646049.1	3.47434787253815	4.12915979433914	1.59858525828134	2.58300880290768	0.00979428239155557	0.0430898101362592
Rnase13	2.88485078453917	4.09961605365272	1.62803664572936	2.51813499678079	0.0117978093231748	0.0498447741758309
Tent5d	30.246404692459	4.08733474690904	0.69154472629698	5.9104416409847	3.4119171688863E-09	8.73161865761063E-08
Cyp21a1	7.46205134602197	4.06784470190336	1.27474987454476	3.19109245125917	0.00141735918353217	0.00880740666478131
Defb2	25.1786544843082	4.01358019172219	0.745053188707392	5.386971363327	7.16548454434195E-08	0.0000013931003537013
Syt10	247.764371511144	4.01110810959784	0.309359059534973	12.9658659928283	1.91060339957842E-38	1.18978484428293E-35
Gm15471	16.4108503588097	3.99142896733327	0.85308920809022	4.67879435055653	2.88566685998924E-06	0.0000407563257544871
Sct	3.92111583234532	3.96439068851561	1.47986813105323	2.67888104712015	0.00738686305825631	0.0342431842650952
Eddm3b	30.4410616284323	3.94202776235433	0.826707188121226	4.76834823622736	1.85742516780596E-06	0.0000273424693398371
Xlr4c	17.1899167242491	3.93199195213348	0.943050671470003	4.16943868562693	0.0000305350747871583	0.000325464619749016
Defb6	5.16692994852828	3.90170786595415	1.46081993908749	2.67090266332987	0.00756475795193475	0.0349362019132298
B230323A14Rik	14.1590915337256	3.86407950852244	1.36419244385555	2.83250323363584	0.00461850990436629	0.0234520332430757
Spink1	22780.0248601953	3.79883598998697	0.574211532344251	6.61574311208626	3.69689874554563E-11	1.43072070095975E-09
Cdo1	8974.47673010314	3.78675891482042	0.616021678806086	6.14711956592103	7.89026523787629E-10	2.29992837784905E-08
Gm12872	8.65054907413065	3.72146744559564	0.9616710928789	3.86979235744198	0.000108928087145445	0.0009848095868187
Timp4	2617.36188657135	3.6935107034573	0.376026102674381	9.8224848679074	9.00948776412095E-23	1.46940455200544E-20
Apol7a	14.7558320706139	3.68951743680249	0.859465187509886	4.29280614319245	0.0000176429038378457	0.000202548421155156
Abcb5	32.4024458953799	3.68487180560676	0.756959149213641	4.8679929550158	1.12737348164503E-06	0.0000174061044686742
Defb15	8.64730013421074	3.66965561799952	1.06066214127913	3.45977807181278	0.00054062075629228	0.00392016815166068
Gm5540	6.15756474214105	3.65303106063724	1.33804499907016	2.73012571563423	0.00633101777146199	0.0303198357500685
Bpgm	2281.73463944309	3.64110359796859	0.318136175684793	11.4451102271883	2.48788051954283E-30	8.24612010912987E-28
Vsig8	50.7391726848774	3.62872398797853	0.675393440837528	5.37275574290254	7.75423365021644E-08	1.50188031585248E-06
Spin2g	38.1643846165607	3.5965988530845	0.587365847585205	6.12326860315584	9.16749561518291E-10	2.63485363485327E-08
Klk1b24	38.1562333619028	3.58761525616036	1.09689677367045	3.27069542210014	0.00107283388820382	0.0070011865362301
Acot5	9.0231528007819	3.53752331939919	1.015650283531	3.48301317565792	0.000495803962573273	0.00364417575068676
Gm5924	129.514876154464	3.53307949435919	0.490240226031522	7.20683311314404	5.72681185740635E-13	2.97939199163799E-11
Gm42765	121.640063873037	3.51168133748557	0.516812766911763	6.79488116841573	1.08401842745815E-11	4.56487268120183E-10
Tdo2	24.079468320434	3.48349651175111	0.68420520871906	5.09130370152072	3.55609904574246E-07	6.08981961583396E-06
Slc47a2	7.93157565567135	3.44440491866399	1.02836664381663	3.3493938561451	0.000809885801703848	0.00551828687832031
Cfap54	29.1398273717881	3.44256925604836	0.905750079411494	3.80079376673657	0.000144233310673213	0.00126504248157683
Slc30a10	70.7515677014785	3.41976165526875	0.484823640538878	7.05361985126738	1.74322222079498E-12	8.46884554074156E-11
2300002M23Rik	23.3733942393496	3.41855776401999	1.09896843430004	3.11069695663949	0.00186646377636359	0.0110281284083588
Nkx2-6	140.578249131857	3.41430513664624	0.456180871087123	7.48454254232456	7.179677505368E-14	4.36515895666605E-12
Atp4a	229.781992705856	3.39924175137565	0.74951212164361	4.53527255025766	5.75291459879751E-06	0.0000746824984240612
Cwh43	656.658289260526	3.37198762265528	0.828396086724642	4.07050163163811	0.0000469120125426213	0.000476776388600824
Sost	164.940913704337	3.30209636827194	0.724481512819501	4.55787526643849	5.16737089094934E-06	0.0000679830165230532
Defb28	10.0842590046698	3.27938563570186	1.03497925072837	3.1685520587915	0.0015320030980342	0.00940474774756345
Cyp2j13	128.857565101788	3.23955099109571	0.620832203964843	5.21807820278466	1.80789135143753E-07	3.27683390125486E-06
9530003J23Rik	3220.74906155471	3.22443563247826	1.04580002279593	3.08322390724162	0.00204771021153096	0.0119648691631962
Defb50	26590.9954385665	3.22418924673117	0.255920264357536	12.5984132394721	2.15434972938203E-36	1.00617924860911E-33
Lrp2bp	14.1496219749329	3.20589900432047	0.894932048820893	3.58228203866915	0.000340605771447336	0.00264829686085613
Gm9750	17.8850941991389	3.19967488858239	0.771446243407613	4.14763169297302	0.0000335932241919697	0.000354384372251016
Gm31912	6.5158126464551	3.18851545407471	1.06858943891462	2.98385454502836	0.00284642050100529	0.0156652226287249
9130230L23Rik	87.7390080981661	3.1800586163852	0.409334543055188	7.76884988168822	7.92019660291519E-15	5.35394869045747E-13
Dcaf12l1	2814.70203540106	3.17624274808361	0.423304639176031	7.50344421990324	6.21624424943568E-14	3.82466524927854E-12
Wfdc6b	8.17226322573323	3.15589875930648	1.15346573616683	2.7360143091845	0.00621883217506099	0.0299150283702021
Serpine2	9298.71597931004	3.15007236922651	0.405134684474898	7.77537073457281	7.52267624497816E-15	5.10201309684162E-13
Sult1e1	342.97144067377	3.11787631926928	0.59152336161422	5.27092676570008	1.35736625175953E-07	2.53120476167498E-06
Slco1a6	156.423550570077	3.11690320195582	0.320419985884766	9.72755551857729	2.30054841650335E-22	3.58153560296544E-20
Sorcs3	6.94829754388239	3.10912550786579	1.04823172944188	2.96606696834221	0.00301634801176651	0.0164724824984857
Gm15283	8.09379312902221	3.09201707517393	0.942537985210765	3.28052250804779	0.00103614996954301	0.00679198783863124
Ttr	9.17340456464296	3.04431908987313	0.938507964647266	3.24378609937245	0.00117952287569693	0.00755821487233301
Sox21	7.77522851037573	3.03124842644613	0.964013191624594	3.14440554629522	0.00166424626599684	0.0100500325495842
Mug1	1772.87588912484	3.00073213870903	0.761663797409309	3.93970692701372	0.0000815812092002368	0.000765872018759646
Il13ra2	17.5078100170718	2.99476881074319	0.836999403040416	3.5779820151181	0.000346257270705423	0.00268715517862404
Defb13	12.8937173207861	2.97419860981141	0.976963525427266	3.04432922253743	0.00233199788258266	0.0132970467500205
Mthfd2	742.472172100014	2.95148743478531	0.219838937676868	13.4256809370303	4.27635420466525E-41	2.83480899696358E-38
C7	452.690856174777	2.94977014320691	0.737463018889401	3.99988889971619	0.0000633722274268992	0.000618316500059676
Cenpk	11.1880782840177	2.94580957666259	1.05378944985177	2.79544417253083	0.00518284524579219	0.0258012281494742
Pfkfb3	3528.3796401598	2.9413227296688	0.615708328509986	4.77713650030819	0.0000017780907830732	0.000026268702798098
Gm4724	35.6038475541894	2.93861693311649	1.08028817449578	2.72021577435862	0.00652393299788947	0.031041172286786
Pdlim2	1301.87528638825	2.9179081998117	0.214514477898629	13.6023835239251	3.87592840266484E-42	2.74656305775043E-39
Apof	839.498733068953	2.90468460843821	0.207096917352354	14.0257259527248	1.08496201016133E-44	8.9183877235261E-42
Aldh1a7	999.225919927888	2.89505620348494	0.140346227722393	20.6279588020806	1.54015241679138E-94	7.91253304126574E-91
Atp13a4	73.3309125431868	2.86365563867465	0.627643928188159	4.56254814244959	5.05365006482195E-06	0.0000667861793132418
Nptx1	40.5463644292034	2.83481776939593	0.575482253437124	4.92598642697443	8.39358242471322E-07	0.0000133298391675314
Nr4a3	441.983356454312	2.79795285172375	0.611811561700825	4.57322650775918	4.80270450039851E-06	0.0000638806326752034
Prss53	361.33298336516	2.79140238272772	0.247304675226853	11.287301302198	1.51620720531519E-29	4.65045642824287E-27
Angpt4	132.414029053421	2.78756130209405	0.580700176362105	4.80034519630629	1.58392371687149E-06	0.0000236896887785365
Coro2a	7408.42694577934	2.77583869546262	0.238463856281276	11.6405007398204	2.56505206540813E-31	9.08824481795468E-29
Tph1	53.7426848549511	2.77521663638407	0.472487516069004	5.87362954998956	4.26355553807467E-09	1.05816505202215E-07
Wfdc8	12.8200641452248	2.77388887598524	1.03238226264352	2.68688157125289	0.00721225191682738	0.0335866735197997
Adamtsl2	25.7980718102882	2.7639226663611	0.758000955828878	3.64633137347265	0.000266010899787538	0.00215217479946217
Olfr982	8.05861007294926	2.76099833332869	0.999842002164429	2.76143463402393	0.0057548034987667	0.0281775582319885
Slc38a5	28.4796905305072	2.7529404091907	0.584371327507868	4.71094367502765	2.46572381711171E-06	0.0000355084964552527
Slc9a3	214.403044701793	2.7335796874637	0.901686758434583	3.03162895749901	0.00243237995389435	0.0137966123635855
A430078I02Rik	67.916770476313	2.72399632990776	0.497771873406108	5.47237896602764	4.44034016220134E-08	8.98119983594858E-07
Dnmt3bos	9.97826642888975	2.68668829229512	0.938874898781854	2.86160413467329	0.00421503010168453	0.021758067970263
Slc17a9	276.227347684068	2.67681813104422	0.246783222253228	10.8468400185548	2.06439483343431E-27	4.99097809730294E-25
Fam166c	9.62061319730022	2.66555308166148	0.938477699910376	2.84029453434647	0.00450718975826416	0.0229890170097614
BC051019	13.8335562371648	2.66224638821775	0.662782504318564	4.01677227577835	0.0000590006876994749	0.000580404084358166
Papss2	8676.79596787994	2.64933710146567	0.256055556426781	10.3467276337869	4.33034406598616E-25	8.5565933226938E-23
Fkbp5	6406.69093573719	2.64608853202532	0.248057893831445	10.6672216358627	1.44894217701555E-26	3.16763422741165E-24
Spin2e	199.852476758501	2.6394325164536	0.421865154735368	6.25657864089128	3.93514717466178E-10	1.24795176603857E-08
4930442L01Rik	6.69978709188102	2.63543925612495	0.964439478168337	2.73261237825952	0.00628342320256908	0.0301551487185414
Gm50207	11.472478196619	2.63478585185905	1.03292682749743	2.55079622459086	0.0107477145695511	0.0463224694639839
Cckar	52.8562307467748	2.62881757791274	0.495098002232954	5.30969134606975	1.09811042140178E-07	2.08559788907639E-06
Gper1	74.0541071764096	2.6127581083215	0.4163940974965	6.27472417123649	3.50254658164351E-10	1.1246458164496E-08
Gm42568	10.1944082161845	2.60958492859195	0.809361050483289	3.22425316493016	0.00126301687675984	0.0079935315113689
Ptgs2	1152.49225767093	2.58890003253894	0.938765342269383	2.75777120859671	0.00581969145957551	0.0284275396943848
Phf11c	38.1344815417206	2.57126080435559	0.543048728244722	4.73486203101256	2.19204163256826E-06	0.0000317452118035784
Gm11769	20.3109995110318	2.56925884095763	0.671573939584632	3.8257274285341	0.000130386495874552	0.00115942989624493
Slc1a1	80.5018962669719	2.53906103851321	0.599834672435967	4.23293476551117	0.0000230661427283336	0.000257626449475202
Pate4	91983.3192487319	2.53370668174993	0.993550481800494	2.55015394603643	0.0107675361101733	0.0463884417325076
Rhbdl2	141.477718160985	2.51886491845978	0.256492088526041	9.82043903550672	9.19422412789942E-23	1.47955542501706E-20
Gm45151	43.3328052643067	2.50866308930259	0.414573537302713	6.05118962880357	1.43780078519153E-09	3.95539573436225E-08
Gm9573	44.4244063346296	2.49185314702805	0.836356458584494	2.9794152020365	0.0028879915312583	0.0158557910679557
Mfsd2a	209.069476094821	2.49168953669074	0.447890630740081	5.56316512487334	2.64924988353344E-08	5.59528110037125E-07
Lncbate1	75.3384647662802	2.48249827182166	0.386220221509416	6.42767554251722	1.29569928951234E-10	4.52833680263242E-09
Fam90a1b	18.1338539140562	2.47889142959381	0.703509804057156	3.52360608949298	0.000425716631244099	0.00321045019158394
Slc35f2	110.65905282132	2.47802697427556	0.818700823004316	3.02677963017327	0.00247174084100106	0.0139813581840275
F2	7.76628949492745	2.46495385161033	0.947589167833661	2.60128960448715	0.00928740140824841	0.0412661835544875
Edn2	24.5956708212065	2.46036567497592	0.487719944886043	5.04462796892753	4.54404630769083E-07	7.64158360254064E-06
Spin2f	47.911606856415	2.45978527087799	0.428794338467896	5.73651527132314	9.6644339516689E-09	2.22650356173538E-07
Gpr179	45.9415098765128	2.45688897612157	0.579745726557974	4.23787337029362	0.0000225646969571034	0.000252837798510619
Shisa4	271.688358384898	2.44698153784168	0.475421031424318	5.14697789138765	2.64716511986701E-07	4.65348530481326E-06
C2cd4b	47.8124512546532	2.43191771135739	0.546097652497295	4.45326527267838	8.45741578601439E-06	0.000105015041935103
Setdb2	332.268129511227	2.42867545035365	0.389768520389321	6.23107132389182	4.63256119269745E-10	1.43805336117723E-08
Gm43342	8.81044867748053	2.42715827716952	0.85764214943024	2.83003613894438	0.00465427465923031	0.0236042631704844
1700092C10Rik	15.9469904863182	2.42236991274062	0.640295237421094	3.7832077628707	0.00015482007714937	0.00134412867994067
Trpv6	3537.09307943643	2.41215225279218	0.229539311304928	10.5086672913634	7.87991897261254E-26	1.65237076415498E-23
Cthrc1	103.013632868074	2.40896083612691	0.41534274426876	5.79993479931389	6.63407089619547E-09	1.5820654142456E-07
Fem1al	19.2509393958459	2.40660610434639	0.769938262025971	3.12571309031167	0.00177374511170373	0.0105991456951183
Gm3512	10.5042798293742	2.3927936739042	0.890959427528218	2.68563707838247	0.00723916729658209	0.0336800742460408
Crabp1	504.234860281295	2.3844062143771	0.370865293512527	6.42930534640757	1.28188395684755E-10	4.48768574330786E-09
Kcne3	27.8871173435084	2.37226214604569	0.58505823677522	4.0547453175283	0.0000501889547643582	0.000505084730855808
Odam	146.215850016318	2.36615868870951	0.385291959411882	6.14120962275273	8.18954236610269E-10	2.37369669426531E-08
Cela1	104.986708614522	2.35879519171234	0.371537074077567	6.34874782703349	2.17074521386762E-10	7.26527917670676E-09
Suox	2396.23665183003	2.35484620990568	0.200004846269775	11.7739457509413	5.31777652469279E-32	1.95143406397209E-29
Gldc	120.731833233805	2.34847838672238	0.606239118101888	3.8738483159506	0.000107130106460958	0.000970261651728821
Gale	912.310833437492	2.34102426440674	0.15232637393998	15.3684762779764	2.66360011212686E-53	3.9097844503005E-50
Synpr	12.9139023701468	2.33078973718319	0.757192757137239	3.07819866898271	0.0020825602662581	0.0121271219811856
4833427F10Rik	8.71201433075886	2.31634584756226	0.845729673741847	2.73887262027098	0.00616502543728722	0.0296979073455819
Nkx3-1	9066.89263059649	2.31095603324155	0.124984456223627	18.4899474948045	2.4879657212337E-76	8.52128259522542E-73
Msmb	7777.10868925372	2.29214753520708	0.243377423758098	9.41807789651569	4.59420803211615E-21	6.05198558076839E-19
Mme	21224.7465567579	2.26865898120982	0.241728941198525	9.38513597073439	6.28353143236676E-21	8.17256778070487E-19
Cdcp3	219540.022149043	2.26840017508355	0.376028526221423	6.03252151606128	1.61420842567032E-09	4.41116797174535E-08
Ugt2b35	81.9004666591063	2.2457311239244	0.481592253715774	4.6631379690957	3.11423810996665E-06	0.000043624807879901
Gm3417	16.1547218853065	2.24443418348302	0.837985032240111	2.67837025380175	0.0073981388270668	0.0342799893790807
Cbr2	10080.5070899023	2.24425482679966	0.195747144845037	11.4650705560805	1.97598477255888E-30	6.65680116001392E-28
Asrgl1	5084.85975489892	2.24321939068049	0.234512834351042	9.56544402735172	1.11720863820926E-21	1.58335431139312E-19
Gm11816	10.0854506853649	2.23771808357427	0.650180307276811	3.44168849552924	0.000578095545518628	0.00413932524752885
Duoxa1	21.6990954595136	2.22366674966148	0.665974405148603	3.33896728233166	0.0008409046781284	0.00568814718088829
Mpp3	75.9789369340181	2.22018952430516	0.328975590146205	6.74879714728516	1.4907583660167E-11	6.15162337783998E-10
Rab39b	901.787620074079	2.18799512585845	0.147520097301207	14.8318443784036	9.11925117727993E-50	9.86319008911066E-47
Fgfbp1	338.487900217744	2.17277941681796	0.260995395355477	8.32497222358509	8.43485181876745E-17	7.25256087345904E-15
Gm19327	21.9017140774039	2.16381156603221	0.480419898902689	4.50400071057527	6.66859830249414E-06	0.0000852767237811167
Vwce	18.4741502372489	2.1545194565221	0.634971811992118	3.39309464740278	0.000691077555868699	0.00482228990597683
Hpdl	30.4445049829549	2.15338884002018	0.686402627610212	3.1372094939634	0.00170564207740811	0.0102578123180383
Nptx2	88.1099494592029	2.14583856696914	0.441358303903442	4.861896894181	1.16266181968101E-06	0.000017870381746032
Ism2	22.0494034913095	2.11634111990809	0.526295320955665	4.02120451320974	0.0000579013070322795	0.000570955786714656
Sdf2l1	6234.30921243166	2.11558048459071	0.14157082019203	14.9436196083421	1.7140626738976E-50	2.07199929109386E-47
Rab9b	57.4715011245423	2.1113846893311	0.424604757246246	4.97258839732363	6.60648304754831E-07	0.0000107492657662009
Gm10734	35.6567999220964	2.10739208021581	0.504707814882526	4.17546948565937	0.0000297372115494342	0.000318115407257092
E2f1	136.677261234928	2.10184734471666	0.361437352869517	5.81524662027795	6.05445572164318E-09	1.45860568674991E-07
Slc16a6	372.053360748998	2.0964651207028	0.272052936837807	7.70609259018099	1.29728522253031E-14	8.57209367298967E-13
Cited2	3752.37876267009	2.09544565059686	0.132803712407076	15.7785171258903	4.37342319981017E-56	8.9873846756099E-53
AU022754	39.9027312286975	2.09459747337293	0.374347660561855	5.59532673512416	2.20206666170991E-08	4.73352195587225E-07
Fkbp11	1761.86791874795	2.09190962860084	0.138849732628705	15.0659968081809	2.71046457220714E-51	3.48125293492855E-48
4732496C06Rik	107.065121880793	2.08091230588013	0.337833315278501	6.15958288235926	7.29367998292965E-10	2.15043219008901E-08
Isg20	437.646832475331	2.07723137640552	0.234605398415954	8.85414994893938	8.43239636720084E-19	8.7518053205039E-17
Aldh1a1	3908.90097660849	2.07548298040585	0.108739539493174	19.0867368951487	3.2547597393644E-81	1.33770625287877E-77
Nucb2	14696.3611562448	2.0628736906329	0.185248947346318	11.1356837390088	8.40971548785239E-29	2.33540071993739E-26
Acsm3	185.173170084219	2.05783616524839	0.495071603414766	4.15664350581698	0.0000322957339529879	0.000342278149940125
Alpl	407.627670560596	2.05279544555518	0.422111050701394	4.86316442591157	1.15523802750618E-06	0.0000177735162321156
Plau	2035.14644296388	2.04812259639049	0.674793623694975	3.0351836835321	0.00240389234301275	0.0136615010091018
Dnase1l2	554.664373049615	2.04661414054114	0.263037171685184	7.7807031129069	7.21225702899656E-15	4.91149814212457E-13
Olfr750	15.6050209968326	2.03967624753868	0.797461807571437	2.55771026044525	0.0105363839882691	0.0456090778691321
Bmp8b	64.3281289747206	2.01633124931414	0.403764793459066	4.99382631170034	5.91946375401906E-07	9.73159841160733E-06
H2-Q10	1096.76989422672	2.01294278942529	0.464818960738133	4.33059526278518	0.0000148706794184324	0.000174624264027877
Atp6v1c2	1771.2243767252	2.01270438731441	0.128351761567341	15.6811590486698	2.03506569475218E-55	3.48505000226311E-52
Gm44172	30.1166172878232	2.00475471988183	0.613289273533711	3.26885664953936	0.00107982993951808	0.00703344065201158
Derl3	2234.15823639388	1.99580173461851	0.210233967276221	9.49324108028785	2.23960268035416E-21	3.04793609809789E-19
Calr	54520.7802654154	1.9854930043153	0.138661763054948	14.3189655213637	1.66584420092475E-46	1.63014753947636E-43
Rasd1	1064.93155448514	1.98213458358081	0.224970663220127	8.81063581895274	1.24438018364032E-18	1.25970506274919E-16
Efna3	36.2323515375356	1.98071542338215	0.576360398167731	3.43659180901206	0.000589082666622681	0.00420189128743356
Spink5	23651.2433696581	1.96575826014533	0.373297661689601	5.26592706540946	1.39483656799404E-07	2.59636698118455E-06
Fam184a	91.9504111890684	1.95550930550816	0.475733896082662	4.1105107742173	0.000039478485793102	0.000411818722359516
Slc35b1	1706.51453796699	1.9551388566078	0.166675727644591	11.7301954173964	8.92523807072735E-32	3.21778319918328E-29
Rdh12	20.5343078567311	1.94866541345152	0.634297563084982	3.07216285677333	0.00212513746332025	0.0123331191390091
Hmgn3	429.757354925381	1.94706661883536	0.15257208784059	12.7616174517431	2.68565944804857E-37	1.37975754143495E-34
Tulp1	11.7783472089326	1.94686959598028	0.766242879991875	2.54079959085679	0.0110599294483465	0.0473404603548261
Fcamr	255.579308045374	1.94620753818254	0.282722133239623	6.88381739300551	5.82695606168303E-12	2.59633004825396E-10
Cdc7	84.7295273564868	1.94572543844062	0.3473732522815	5.60125290494118	2.12807980692165E-08	4.59853207489379E-07
Dynlt1-ps1	61.0376535052055	1.93846519736396	0.727976605149445	2.66281249102231	0.00774905815305494	0.0356487900258068
Kcnab3	76.7672324257931	1.93606880878687	0.351790330774935	5.50347363022182	3.72380250358044E-08	7.66774964414609E-07
Gm11627	28.7546898017903	1.92760398097992	0.582196111729511	3.31091867867968	0.000929902281588277	0.00619432476066097
B4galnt2	537.838917489607	1.92516149387163	0.208022072724669	9.25460201725662	2.15029971054034E-20	2.64602748812E-18
Slc37a4	619.038081784851	1.92122250476158	0.122325362296683	15.7058394816108	1.37939584549753E-55	2.57696223863402E-52
Pgap2	6053.24972524145	1.90618259294739	0.159184742561985	11.9746563789249	4.82432245569556E-33	1.94391816597145E-30
Ttll6	11.9734761408648	1.90516375200379	0.721149088109727	2.64184449986284	0.00824559033267251	0.0374965437788051
Gm50321	430.838894358993	1.89833122271507	0.217451210860704	8.72991792136357	2.54857508932591E-18	2.50589560218409E-16
Cth	200.667595824033	1.89424217127835	0.213808006914575	8.85954739775099	8.03399434320775E-19	8.38063876918372E-17
Timeless	100.564430617153	1.89366357006419	0.352412334793272	5.37343158313409	7.72521253745972E-08	1.49767092117733E-06
Gm49471	23.9058580515092	1.88947078366706	0.679977298370851	2.77872627247119	0.00545724904033687	0.0268871895897681
Ccnd1	6686.17748511727	1.88273827077361	0.277920713653791	6.77437189197406	1.24947892373147E-11	5.25087768562E-10
Amigo3	111.754826179248	1.86301284873557	0.234530511895102	7.94358411484146	1.96421388257177E-15	1.41134948555419E-13
Agtr1a	1752.1690168548	1.86261958851927	0.231801108581948	8.03542140032855	9.32578273913246E-16	6.99433705434935E-14
Adamts14	28.8444683208411	1.84883306706432	0.518667259567941	3.56458410080566	0.000364433588797477	0.00280386007105509
Sp5	576.61780747732	1.84586006840358	0.257846661094625	7.15875109868567	8.14153521617711E-13	4.15157689063126E-11
Mrpl23	52.3230019834713	1.8452531809293	0.579150893561446	3.18613542937325	0.00144187084582074	0.00891409322551628
2700046A07Rik	14.9391779000669	1.83872154591513	0.580764168503673	3.16603820558104	0.00154530495699477	0.00947375204840171
Manf	5991.83592788402	1.83561568651267	0.128284780597598	14.308912389776	1.92500308780963E-46	1.7981278842949E-43
Gm15848	126.261261597051	1.83558194820041	0.3121300164218	5.88082482179437	4.08227037873936E-09	1.0180904888725E-07
Gm16316	58.9287029869848	1.83388800231631	0.456938308954321	4.01342580908366	0.00005984381771191	0.000588135080812889
Creld2	6114.9964967939	1.83203179134181	0.200826726873797	9.12245008351448	7.34448067403188E-20	8.47916167704243E-18
Ptgds	62.0473476076273	1.82809588948944	0.591143653454315	3.09247317264943	0.00198496174256027	0.0116246690822495
Olfr147	62.3459934331499	1.82005611364164	0.544979892865368	3.33967571550621	0.000838762698292893	0.00567926637559109
Olfr1033	10.094053323517	1.81914088498887	0.69747948582495	2.60816399902753	0.00910293303438729	0.0406133898950627
Smarcd3	468.196318780228	1.8173208755692	0.262983238805792	6.91040571186844	4.83269561252446E-12	2.17789243064425E-10
Ccno	22.4285553033866	1.80194357949871	0.607972030413266	2.96385933786107	0.00303807123793878	0.0165383745535475
Fbn2	76.9651506977413	1.79729616395087	0.538193359574813	3.3394989588329	0.000839296655771628	0.00568100997236725
Tfrc	736.146298134153	1.7876307294549	0.253814572854378	7.04305788809265	1.88066047764052E-12	9.05095382096316E-11
Hspa5	57387.3517123091	1.78281296421354	0.149801567376516	11.9011636222241	1.16708347406289E-32	4.52520101735704E-30
Odc1	7106.35154739386	1.77789503100953	0.127006845364851	13.9984189505864	1.59376974846321E-44	1.24483027228942E-41
Fah	373.707723681032	1.77282034625111	0.1630789757446	10.8709313273315	1.58573798237557E-27	3.92613440214675E-25
Hells	185.9708328087	1.77253265152984	0.405613244630208	4.37000683531879	0.0000124242647401374	0.000148873842804562
Actg2	2583.93541056158	1.76530717588419	0.270075198585946	6.53635426402331	6.30365025862905E-11	2.32150560600048E-09
4933421A08Rik	54.9338169905772	1.76412432374055	0.34123416015332	5.16983505680648	2.34300700589893E-07	4.16872675075524E-06
Npr3	114.31239424081	1.76239354420736	0.48267588388157	3.6512981134143	0.000260918161068176	0.00211764147312441
Etv4	70.3862507825	1.75911050948058	0.310608715950672	5.66342932166768	1.48377302184247E-08	3.29638222690409E-07
Hapln4	338.747849293516	1.75432187137922	0.189776788800633	9.24413297572546	2.37155551698357E-20	2.86679211023602E-18
Scd3	87.1963909765464	1.75127074668281	0.344203146055605	5.08789872129728	3.62052620132652E-07	0.0000061898347285574
Cpne5	17.849371898009	1.75028510077799	0.600198254726121	2.91617825776029	0.0035434798431872	0.0188354712314691
Ccbe1	998.005947561536	1.74969913658104	0.138495397938426	12.6336265509627	1.3777888741844E-36	6.74132413440226E-34
Gm27029	38.0041800886291	1.74820964526423	0.497464088601235	3.51424290782443	0.000441009335167186	0.00330636331181528
Piwil2	27.4063003335897	1.7474510740382	0.570448767090863	3.06329187623586	0.00218916423113143	0.0126511037541482
P2rx1	574.796833421888	1.74472199021001	0.179168265647234	9.73789629490085	2.07811753491445E-22	3.28502425711476E-20
Rgs2	4715.63413976116	1.74065999929663	0.170844476626523	10.188564673951	2.23032705948857E-24	4.09225188147233E-22
Pdia4	14623.0952782526	1.74043501386714	0.140447250612442	12.3920903134643	2.88425938040673E-35	1.2610963886672E-32
Rnf186	377.028710400242	1.7362573277735	0.347495776418529	4.99648469304653	5.83848073218687E-07	9.60614724150842E-06
Tm7sf2	260.01686666544	1.73276564162147	0.195752905698687	8.85180036248673	8.61186456002799E-19	8.89315661852137E-17
Nfil3	1163.45717511837	1.72964373272271	0.180649022762536	9.57460885352441	1.02243583476934E-21	1.47965185947253E-19
Ank1	557.165662695412	1.72946595601177	0.370476839653866	4.66821612284211	3.03826206203446E-06	0.0000426263288913419
Prokr1	84.4422045395289	1.72441660926787	0.444285987893396	3.88132116757559	0.000103890533433227	0.000945505076196995
Slc6a20a	68.5375715096078	1.72068045220094	0.407168337487579	4.22596821456784	0.0000237915575523783	0.000264995397128116
Cdr2	354.158910422265	1.70848658077855	0.20051570243994	8.52046278665025	1.58917024539985E-17	1.47771260375416E-15
Gm14066	34.1624864018245	1.70696765361518	0.381733860793268	4.47161708439485	7.76303377266484E-06	0.0000975959156006932
Cfap53	18.2871917885611	1.70336047832159	0.610960808378945	2.78800285543863	0.00530340763518707	0.0262741144896563
Gmppb	1260.71689042191	1.70055868332024	0.121498159013089	13.9965798423088	1.63554342344596E-44	1.24483027228942E-41
Habp2	197.442324149182	1.6981304421154	0.393376621754488	4.31680569765844	0.0000158303390079076	0.000184522669661089
Gm37697	55.5865913249391	1.69765328588289	0.39506377171356	4.29716265432146	0.0000172998254192282	0.000199277697514092
Pgf	62.8510002270271	1.69664932003343	0.423748700470913	4.00390447958409	0.0000623055301481095	0.000609413919344907
Apol6	152.609883865712	1.69599114328937	0.556631976766641	3.04688054958867	0.00231229578225027	0.0132237579634153
Ptprz1	199.138431884055	1.69576484584487	0.280005222522293	6.05619006163308	1.39383306527536E-09	3.84473415992062E-08
Rcn2	5898.66959777547	1.6952053450084	0.139598292491354	12.143453295558	6.21466978928843E-34	2.60635641163015E-31
Stra6	218.028489019664	1.69503916961571	0.273045939831293	6.20789003734325	5.37007034657194E-10	1.63974659170956E-08
Vash2	44.6028566156536	1.69495420318591	0.539065530091398	3.14424519575297	0.00166515853529017	0.0100512847095724
Idi1	798.094548405278	1.69372846475245	0.219989121133141	7.69914646700814	1.36978091146648E-14	9.02211465725521E-13
Fam107a	62.9562403501711	1.69179338755277	0.422908993125747	4.00037221967926	0.0000632429293116903	0.000617700664142222
Kdelr3	481.541995842757	1.68570128627426	0.146586795052041	11.499680347577	1.32404862676359E-30	4.5348665466653E-28
Ank	4310.34937747201	1.68517589612558	0.228294871409756	7.38157579151629	1.56426923787826E-13	9.04797751759988E-12
Galnt18	2600.90111370988	1.68398973358431	0.131430996969197	12.8127289027487	1.39153255019835E-37	7.72864700177734E-35
Gm15889	53.1056271562864	1.68283770558395	0.406991693015188	4.13482077021448	0.0000355231762401858	0.000372589836948575
Ulbp1	48.2277819565938	1.68016878778721	0.448647939498813	3.7449604464118	0.000180422198265381	0.00153654213607691
Pwwp3b	152.615877833252	1.6726064551402	0.309101014653056	5.41119690926149	6.26048849825769E-08	1.22995256825235E-06
Cd28	46.4631795163229	1.66917104641339	0.367427897272919	4.54285332932562	5.54978667793525E-06	0.0000722738379160769
Exo1	100.470040633878	1.66405083854143	0.544109594193979	3.05830085758088	0.00222595972691682	0.012816887752351
Isyna1	1563.85485029897	1.65284646683423	0.154014723110076	10.7317432610187	7.22206926781533E-27	1.61319047232179E-24
Gm35315	56.4673544599514	1.65209053925938	0.58895929715551	2.80510138347159	0.00503007554252423	0.0251748788112209
Pdzk1	1126.09666609198	1.64958230813785	0.441312324640228	3.73790219768424	0.000185562098677381	0.00157370426005011
Psat1	1161.44159519815	1.63933570020209	0.202769136228885	8.08473977199181	6.22970707199896E-16	4.75912566280962E-14
Slc18a1	254.70983260393	1.63505015642163	0.223741320130936	7.30777022082814	2.71611732786876E-13	1.52087768631343E-11
Gm48662	25.8146685087392	1.61639346393536	0.55413936413381	2.91694394687515	0.00353479290333798	0.0188089057906773
Srm	2141.78441177302	1.61613285085444	0.131677610055269	12.2734066192127	1.25844918992224E-34	5.38773559435458E-32
Gpr162	23.6814267205611	1.60130943686799	0.4948996025044	3.23562481918492	0.00121376804765956	0.00774865901814353
Tox3	551.971782832305	1.59429918394962	0.251263484550225	6.34512884673038	2.22239366412749E-10	7.42604712159674E-09
Pfkfb4	544.18387415623	1.5816819875267	0.1542075854975	10.2568364741847	1.10259852438193E-24	2.0979999700045E-22
Stac2	66.7645936117067	1.58007080559831	0.555745703507044	2.84315433412664	0.00446694341807351	0.022829069197068
Gpr135	45.9714884192681	1.57814362792967	0.341377721198436	4.62286649049464	3.78473328516317E-06	0.0000516123068592138
Rccd1	42.2784302181594	1.57593837265104	0.482031591749293	3.2693674016924	0.00107788243954725	0.0070262061558028
Sgms2	2377.48272813471	1.57584634297103	0.143789019145517	10.9594345405212	5.98722872804292E-28	1.6355578383339E-25
Haspin	40.6348025378572	1.56723289401772	0.388255956045675	4.03659717156625	0.0000542320692152582	0.00054021765505262
Otogl	31.2199571881144	1.56630317004319	0.496711648834549	3.15334495117693	0.00161410948127667	0.00981649891690904
St8sia2	105.695472760337	1.56579913224998	0.254191196333801	6.15992668052041	7.27786322920025E-10	2.14885185862162E-08
Hif3a	45.762734920943	1.55500899512053	0.43748849809608	3.5543997199648	0.000378842952993464	0.00290493383731928
Tmem238l	274.451601114449	1.55462534561401	0.239535399411628	6.49016950911072	8.57398511890681E-11	3.07496324945087E-09
Pycr1	965.313783796619	1.54844420068404	0.190759299841649	8.11726716322305	4.76798380696147E-16	3.72555388718852E-14
Spon1	798.103492852666	1.54650117968678	0.330462038843876	4.67981491942987	2.87134002474154E-06	0.00004063776687909
Kcnk3	2662.69926898305	1.54404996651644	0.237975124122094	6.48828305988931	8.68200531640816E-11	3.10571411517893E-09
Cbs	1614.02867020821	1.54314784848126	0.170942232094891	9.0273060645695	1.75949773104906E-19	1.96509121592708E-17
Col6a5	352.290147110928	1.54285154567017	0.551968375370621	2.79518105477369	0.0051870656210204	0.0258159841394936
Rhbdl1	35.0735927187984	1.53679469705025	0.56230310311724	2.73303613039075	0.00627534480783423	0.0301234141090851
Gm42918	15.5455432899226	1.53653304295211	0.592183425868298	2.59469106332914	0.0094675975722527	0.0419540396364897
Gnmt	800.687782272026	1.53627192436872	0.134956219109921	11.3834837290265	5.05396714944264E-30	1.62279726439135E-27
Gm10053	1073.76542891207	1.53595865981621	0.123467993196223	12.4401362657217	1.58233747060317E-35	7.06892065671635E-33
Slco4a1	134.351168542247	1.53188780002789	0.259193553200691	5.91020795506344	3.41676110516237E-09	8.7331393919262E-08
Colca2	198.334815135159	1.53109391674838	0.238762766889405	6.41261590613744	1.43043593659923E-10	4.94873038671955E-09
Hyou1	15662.7481691497	1.52796065389475	0.127948347970542	11.942011586164	7.14734247575593E-33	2.82457476686124E-30
9330160F10Rik	17.1420500725048	1.52794488476884	0.524343412980769	2.91401559920975	0.00356812076653694	0.0189125112146055
5830428M24Rik	68.4012773110551	1.52770974418681	0.366995444311901	4.16274852417089	0.0000314439608599305	0.000334112407275891
Slc25a48	143.300636436322	1.52692517988398	0.523515472382176	2.91667631700729	0.00353782702789163	0.0188153067865354
Defb1	9178.55097475169	1.52228652104764	0.132148530328365	11.5195115470829	1.05205685612655E-30	3.66436752430519E-28
Sclt1	99.0018045130743	1.51871483958288	0.451351218268282	3.36481830138799	0.000765940807327615	0.00525720894809035
Sec61g	366.524090875489	1.51427399819995	0.160081048449001	9.45942079260165	3.09653656363599E-21	4.10540815372385E-19
Sp6	46.4176056765109	1.51219657109789	0.573712418808805	2.63580937334014	0.00839368711503789	0.0380521222620844
Slc25a30	993.077208928172	1.51171046357381	0.228826402803518	6.60636379828879	3.93874299303676E-11	1.51009642736764E-09
4930525G20Rik	22.7243246568741	1.5090169079493	0.471190721303739	3.20256074604779	0.00136211569094669	0.00850287893346128
Hsp90b1	50238.0076407062	1.50461698678671	0.162606706187499	9.25310537347553	2.18063280735479E-20	2.66738120185363E-18
Gm4419	13.7759932985931	1.5028286812226	0.589774086608479	2.54814295057397	0.0108298083539634	0.0465981075531718
Hpgd	3664.5879476579	1.5017148471576	0.141856304379735	10.5861692486903	3.45440629400586E-26	7.39458847310628E-24
Ncaph	578.234284364887	1.50083158545228	0.238037655115436	6.30501751802443	2.88161302930402E-10	9.38465099083956E-09
Aldh1l2	79.4741235813439	1.49065058473	0.446687062203554	3.33712504986481	0.00084649852594949	0.00571469931283246
Ntn3	24.793365638988	1.49035128487529	0.512548391752839	2.90772795087407	0.00364064901489982	0.0192031153121641
Acrv1	91.5093790302438	1.48867850378691	0.345638020365679	4.30704498947169	0.0000165449968705674	0.000191549118698682
Tnfrsf18	28.5335324821748	1.48168076129317	0.477512886207713	3.10291262097721	0.00191626209592611	0.0112802022547355
B4galnt3	80.97584885037	1.47733394983826	0.419554695118859	3.52119513147084	0.000429606353855068	0.00323503502078477
Adamts8	260.08968351623	1.47717838529736	0.218583464253091	6.75796035324509	1.39947810475698E-11	5.82171559772388E-10
Gm43540	53.9228308448233	1.47492985165008	0.409896689930466	3.59829656565484	0.000320308253891328	0.00251042510200869
Gm43197	359.035324296394	1.47053832249636	0.195755273995387	7.51212619962929	5.81746658210718E-14	3.61175040067379E-12
Cklf	64.0981253092378	1.46971335474105	0.403775159468859	3.63993009543819	0.000272712067312128	0.00219515588847013
Mat2a	6177.49993501006	1.46757000346311	0.135790757826026	10.8075838662256	3.16906987593987E-27	7.48556160351315E-25
Dtl	128.525823960245	1.46639707043984	0.490605104960824	2.98895599660941	0.00279932443773401	0.0154432529383715
Fstl3	86.6002580520226	1.46471335035989	0.390194632855214	3.75380189020536	0.000174172538200216	0.00149259618849643
Gm43462	48.0180585763941	1.46201613270564	0.452701543190341	3.22953644558469	0.0012399107670396	0.00787883928963009
Pappa2	393.608976036009	1.4594794564857	0.29389252477385	4.96603123066422	6.83369546290566E-07	0.0000111101615318601
Cdc6	105.714363929045	1.45405463881533	0.538305057318868	2.70117216817084	0.00690955605368293	0.032455171863585
Lzts1	120.123475348225	1.45231854366133	0.297082725270004	4.8885997741585	1.01555723481917E-06	0.0000158704951905201
Gm41177	30.1741505013691	1.45156998391083	0.555720383925652	2.61205099884375	0.0090000827262402	0.0402506420074508
Pde1a	413.330210145384	1.45142711125907	0.160142116326301	9.06336911585263	1.26482146085265E-19	1.42813631980889E-17
Scd1	10681.3476389359	1.4480702552516	0.238869112478853	6.0621912989265	1.3427936649448E-09	3.71892315560859E-08
Mapk13	239.15726889787	1.44580237892642	0.380309164338685	3.80165011653219	0.000143735609847502	0.00126175428550455
Npl	55.5663560891141	1.44508736469755	0.557075644472062	2.59405949450016	0.0094850072131507	0.041998900717571
Gm13874	14.4277083508803	1.44401053647888	0.525583230237534	2.74744408383478	0.00600617493480472	0.0290826802333263
Fam222a	145.545525466608	1.44083141621066	0.343521207299289	4.19430121225487	0.0000273714067561835	0.000296173037285634
Cyp51	1168.16806131208	1.43974647555578	0.171261062945323	8.40673560466826	4.21579976481147E-17	3.71822683119638E-15
Plin5	21.9781677627542	1.42707900174921	0.557500370919357	2.55978125968931	0.0104738064623515	0.0453812489843253
Rrm2	321.785387600625	1.42221791192933	0.30652348958063	4.63983335787785	3.48690238379345E-06	0.0000480589161548997
Tmem139	77.2438056664109	1.41687250914284	0.391174901335227	3.62209462904324	0.000292227176469713	0.00232582047887397
Gstm7	217.342576455759	1.41554292084201	0.225616860046001	6.2741007943883	3.51660652905371E-10	1.12739881703672E-08
Card14	580.682471911573	1.41260754645532	0.186226620992216	7.58542220724915	3.31406112712642E-14	2.09550634345994E-12
Sec16b	47.2736446515968	1.41202754351954	0.464426674924054	3.0403670154184	0.00236290014848854	0.0134545852179106
Sec23b	2394.13273948797	1.40888933793695	0.137849039873158	10.2205234017832	1.60472054707797E-24	2.99790974931385E-22
Pyroxd2	214.443427865431	1.40468626407151	0.434926449765674	3.22970990802771	0.00123915880028376	0.00787649654990139
Ttc39aos1	83.6076682574462	1.40030962231864	0.311932432444627	4.48914404746041	7.15099308468699E-06	0.0000909362053776718
Pdia6	26402.3170660322	1.39666338900799	0.127567910322104	10.9483912175207	6.76382306044425E-28	1.78200722938627E-25
Dnajb11	3899.93309950854	1.39454504152865	0.12814994400583	10.8821353949652	1.40238603363697E-27	3.51451621844387E-25
Phgdh	5572.25363919755	1.3894906646361	0.123537311190671	11.2475385067393	2.38145478581121E-29	7.09259360122034E-27
C1qtnf6	161.406041860369	1.38704966979957	0.372595179308471	3.72267207636424	0.00019712547412286	0.0016636256645687
Fignl1	74.4977371386148	1.38637955374965	0.525427011787177	2.63857685777144	0.00832548259612866	0.0377929461785827
Cdc45	75.5679771593408	1.38436889033114	0.380966444382232	3.63383418866721	0.000279240353944259	0.0022406830431685
Acy1	292.978537865598	1.38435525529031	0.208701407010779	6.63318601977039	3.28517360715781E-11	1.28346611458352E-09
Ddx39	521.759236059163	1.37517714463948	0.162891542913646	8.44228693547646	3.11188312616749E-17	2.76836356029186E-15
Anxa1	2861.7937056201	1.37381722935458	0.233439452687893	5.88511159333193	3.97785503378897E-09	9.94463758447241E-08
Psg17	21.7713118748173	1.3721545988658	0.495148963626647	2.7711955384409	0.00558508760619878	0.0274184305559926
2010007H06Rik	250.128785929234	1.36709597729921	0.279809595471603	4.88580806171086	1.03005509053944E-06	0.0000160848268317519
Uso1	10284.7665056025	1.36562331191116	0.0972051827481455	14.048873458213	7.8269188063703E-45	6.70179922795457E-42
Olfml3	327.896981542385	1.36544445875505	0.243863696048755	5.59921169439691	2.15328718652909E-08	4.64811467260217E-07
Pole2	46.2694346566683	1.36313878101454	0.455009862067045	2.99584447427577	0.00273685982619255	0.015167872014093
Lgals12	73.6613213742709	1.35582356784906	0.483146171617338	2.80623887241086	0.0050123519792713	0.0251106370487629
Kcng1	449.59563499691	1.35567714275701	0.234130248721973	5.79026909234126	7.02737467803058E-09	1.66565801192074E-07
Spc25	161.823713490549	1.34802563330771	0.194711157889765	6.92320690769498	4.41532132005349E-12	1.99856504685241E-10
Chst10	130.027264393865	1.34706766460458	0.218047499266293	6.17786339736672	6.4974893896402E-10	1.93232137419835E-08
Nars2	384.680636161098	1.34683778710889	0.172133901320594	7.82436101648825	5.1024187960193E-15	3.55439682231175E-13
Samd13	28.8881772859005	1.33772079320136	0.417318869787649	3.20551235529335	0.00134822258545343	0.00843665472931423
Adk	1862.53144691716	1.3367726800287	0.106966187438953	12.4971517825819	7.73740510899117E-36	3.53341499977263E-33
Gm37614	30.7795794236557	1.33544714057406	0.460176380567389	2.90203321371575	0.00370749229800782	0.0195056238412854
Rpn1	13011.9540988712	1.33537743944715	0.103407279228784	12.9137663170954	3.76428873880009E-38	2.21017524520977E-35
Gm50166	33.2793999266114	1.33379575658554	0.425184906955356	3.13697813531651	0.00170698856437855	0.0102629066699764
Zfp459	66.6554441119639	1.3300053019216	0.320009371902974	4.15614484667298	0.0000323662669473165	0.000342672223476226
Ung	146.100009135511	1.32624393798859	0.368904087791992	3.59509146652881	0.000324277626825414	0.00253476806057902
Tcf15	22.0202815885921	1.32577336616407	0.433198490787572	3.06042932825957	0.00221019914749504	0.012751148927856
Doc2b	865.365677605549	1.32322511080787	0.193996603063497	6.82086742712069	9.04924233698728E-12	3.89857295650081E-10
Gm17029	28.8009290105523	1.32304932727114	0.432405339573102	3.05974326907559	0.0022152679704495	0.0127732201999824
Gspt2	327.579512411438	1.32272937627818	0.163263783016206	8.10179301153936	5.4155027717392E-16	4.15255902832987E-14
Slc16a3	83.0878339204134	1.3224094440824	0.462788286873194	2.8574825283872	0.00427016141952363	0.0219709106587908
Gm48273	19.5282469997081	1.3220241425952	0.497537967301394	2.65713217780293	0.00788085372962075	0.0361337671003361
Mcee	867.713045578213	1.32136329476246	0.111125841207467	11.8906932933406	1.32303759641948E-32	5.03489307526303E-30
Mcm3	402.937259007759	1.32116758605232	0.356205681148227	3.70900200635079	0.000208077779372972	0.00174744518435414
Gm15983	28.1782679035931	1.32073745913146	0.438875485603366	3.00936712679614	0.00261792562069625	0.0146549636353331
Psph	218.725096764605	1.32056210381073	0.198246331241502	6.66121837181456	2.71566781496415E-11	1.07321103072141E-09
6430548M08Rik	1774.23442132436	1.32049361405043	0.148165230568366	8.91230424968787	4.99827512430422E-19	5.32199760644827E-17
Pdss1	50.1177578327797	1.31680350637495	0.384987487209498	3.42038001265841	0.000625337148829172	0.00442974091983436
Anln	360.231021722388	1.31613018273303	0.239470562231294	5.49599988603962	3.8850275765355E-08	7.96779607762521E-07
Ssr2	4657.09933046791	1.31587776669343	0.102988275047737	12.7769667574633	2.20502489018545E-37	1.16187849982849E-34
Plac8	750.430415751428	1.31242698668855	0.341231819598907	3.84614479455992	0.000119990871220809	0.00107442806256542
Gm34923	68.0799156814035	1.31017443811622	0.356848093650331	3.67151866979017	0.000241113460977142	0.00197878659068701
Sult5a1	54.1067807058399	1.30808500006637	0.384378745148919	3.40311480948193	0.000666222791785462	0.00468224294500384
Nkpd1	68.9688193478443	1.29741434413983	0.302415083177812	4.29017736320047	0.0000178530479079461	0.000204390047079829
Nme1	1297.71892749621	1.29693571495038	0.145594239742041	8.90787793011765	5.20186269461988E-19	5.51022053476487E-17
Sptssa	2235.54759145378	1.29528119710052	0.0875844924943326	14.7889330657974	1.72669187334329E-49	1.77417589986023E-46
Gm48275	4531.26199742522	1.28784558643507	0.215791773966626	5.96800129477711	2.40177463947145E-09	6.32775241553054E-08
Eipr1	118.037941249568	1.28498000900724	0.410175092296399	3.13275972417822	0.00173171140203083	0.0103842046430503
Helq	124.934674077636	1.28280133219673	0.255071403829464	5.0291852122098	4.92568430744011E-07	8.22949695267433E-06
Slc6a14	1189.30648581652	1.27660951616501	0.302125854102333	4.2254229448785	0.0000238492423164255	0.000265494003034964
Bmpr1b	5440.6109618757	1.27162536470557	0.218781553957243	5.81230611861406	6.16180294568291E-09	1.48272892896702E-07
2700097O09Rik	49.0950581335637	1.27154348222882	0.386059726246314	3.29364446945068	0.000988975039528009	0.00652437786911736
Paqr5	182.946040677128	1.26896238893993	0.423910886507867	2.99346496947392	0.00275829171092825	0.0152578991229758
Sgo1	40.3613870644901	1.26650564257984	0.461760372372149	2.74277681316299	0.00609220773604886	0.029423000934384
Nxnl2	69.9867071773753	1.26609658859476	0.363196371664817	3.48598358180516	0.000490331097601568	0.00361179000749813
Gramd1a	392.069451512433	1.26447554956649	0.278187578722781	4.54540621609337	5.48294066698681E-06	0.0000714939281133115
Ism1	456.647683816532	1.2641379229549	0.16172206357353	7.81673134154722	5.4212637447097E-15	3.75107642942035E-13
Gm48269	123.982522852833	1.2638560406577	0.433464267513318	2.91570986440969	0.00354880345650511	0.0188541652097156
Pstpip2	142.300667446268	1.26363514739734	0.225299319972449	5.60869490219438	2.03858034532071E-08	4.42374087606553E-07
4933439K11Rik	52.0667709062656	1.26338251246452	0.334799129634058	3.77355375399398	0.00016093852325595	0.00139195566199906
Wfdc3	4940.03138171669	1.25675852600499	0.274438630908901	4.57937908319537	4.66358298177376E-06	0.0000623125034300721
Fdps	1418.06802430782	1.25498372767103	0.20248925616659	6.1977793361962	5.726534791403E-10	1.73826129931066E-08
Chac2	111.07784888237	1.25306167152381	0.313281143140548	3.99979921856212	0.000063396246502469	0.000618316500059676
Car5b	550.776733818265	1.25154883718081	0.256170216874892	4.88561415315521	1.03106945689249E-06	0.0000160853716179443
Pdia5	615.752936060016	1.2513188038071	0.268993171753559	4.65186084706085	3.28953035543442E-06	0.0000457683471930788
Mcm5	474.32440762584	1.24859526922715	0.400346864968627	3.11878368105868	0.0018159923295958	0.0108075998763955
Alg3	467.960039101935	1.24788413113695	0.176323566068577	7.0772396393776	1.47054118330148E-12	7.24691158677346E-11
Lrrc52	268.884573053893	1.24453001012946	0.409658144915297	3.03797208862229	0.0023817601390527	0.0135469612116061
Ccdc106	30.0435131319317	1.24131764508178	0.466502564379385	2.66090208257093	0.00779316168250824	0.035811599413136
Vcan	536.226744829022	1.2402593044206	0.250441676845667	4.9522879739577	7.33459535635575E-07	0.0000118216419273028
Tox	207.401392493123	1.23955273680681	0.17076090780934	7.25899594180422	3.8997417451541E-13	2.10340401215005E-11
Man1a	16789.7514057858	1.23951701801956	0.212695267916308	5.82766617312469	5.62078712781326E-09	1.36050854507141E-07
Gm46223	1830.80857861104	1.23768102910554	0.287429682592501	4.30603067137031	0.0000166210021254049	0.000192212489407468
Mcm2	880.71109680408	1.23402788091793	0.193944351880493	6.36279360008548	1.98116841540902E-10	6.69621890405517E-09
Pdia3	30374.9642848081	1.23139106181909	0.109920552761473	11.2025552172322	3.96139911138762E-29	1.14657396815515E-26
Tmem97	1031.31353651177	1.22978797677326	0.24309797230189	5.05881626707298	4.21867099373871E-07	7.12355701900825E-06
Aldh6a1	7756.57237721347	1.22865431689131	0.124715480699956	9.85165843081854	6.74221469194736E-23	1.10842009535615E-20
Wdhd1	118.361228498228	1.22841892684769	0.338853224038092	3.62522425553076	0.000288710808378887	0.00230497556805988
Cgref1	306.075311619965	1.22520710017398	0.204506364933197	5.99104629615903	2.08495271187793E-09	5.57887737357963E-08
Gm38312	57.3157602565457	1.22419669836047	0.431289854785482	2.83845466054232	0.00453325591652615	0.0230983667897662
Kcnk1	4234.7798027498	1.22309741281483	0.1081529623871	11.3089589579353	1.18486985461119E-29	3.68925386549394E-27
Gm20390	1731.26267894819	1.22302437642754	0.137709732160973	8.88117605949528	6.61571474735984E-19	6.97194554144844E-17
Nt5e	755.059870066067	1.21691338280589	0.283592620108443	4.2910615316455	0.000017782102940842	0.000203691312951117
Aldh3b2	275.462197620671	1.2114214265385	0.33742303664073	3.59021553062589	0.000330404645044984	0.00257873735498459
Fut4	217.304212107154	1.21087280911217	0.296716232491126	4.08091191690494	0.0000448593539036355	0.000458636677970005
Pycr2	1735.90908244326	1.21037703899925	0.121971873642586	9.92341105250226	3.29305730443585E-23	5.50181525253307E-21
Fam184b	17.3302992496008	1.20991393664619	0.478084298663463	2.53075438793669	0.0113817517342312	0.048406756757861
Cnnm1	60.9776073940316	1.20774678679078	0.403303609516114	2.99463421177868	0.00274774141572684	0.0152199692973548
Lama1	101.478487962084	1.206993609264	0.257297513529676	4.69104264827959	2.71816299261871E-06	0.0000387098056121376
Srpx	134.314646860125	1.20697466207211	0.475286012127789	2.53947019536438	0.0111020504308022	0.0474417002189613
Mydgf	2564.79921939908	1.20646307128662	0.11017262495333	10.9506610357853	6.59644495743271E-28	1.76047979058756E-25
Gchfr	234.723051468722	1.20605534056313	0.273312960933466	4.41272648192021	0.0000102076922133501	0.000124713480965723
Acot6	523.356490901591	1.20115240720217	0.180434922203492	6.65698409450652	2.79503421450382E-11	1.10034392927306E-09
Serp1	20215.0483120864	1.20069173125018	0.11007843933031	10.9076013300596	1.06016810008991E-27	2.68968573541328E-25
Plpp5	1245.4635875852	1.19731377811272	0.13602036599648	8.80245961214146	1.33849735839232E-18	1.34833925073344E-16
Kcnip3	275.572503503361	1.19678081789822	0.220593240433677	5.42528327497886	5.78626992514925E-08	1.14554765859169E-06
Vwa2	42.743954175998	1.19626663185342	0.458461121641612	2.60930878406865	0.00907253346797897	0.040518232406799
C1galt1c1	857.930299779152	1.19484822534481	0.136693730375555	8.74106092548693	2.30931432025803E-18	2.28155813852416E-16
Scd2	32135.8341840006	1.1943540241349	0.130869812533307	9.12627596093585	7.08961204707015E-20	8.27792770268702E-18
Impdh1	1423.97280309072	1.19301990852326	0.124622981040623	9.57303298766686	1.03814566024539E-21	1.49188065161138E-19
Ripk3	45.5293454890229	1.19280053216756	0.432420001809817	2.75843052397046	0.00580796496756193	0.0283837526952194
Stt3b	10113.4776927945	1.19238311272631	0.161392814827266	7.38808052887909	1.48963521339528E-13	8.64745865403193E-12
Crip1	551.692474570566	1.19150841724739	0.291410794313022	4.08875868876539	0.0000433687718830908	0.000446604519390722
Piga	109.39280571578	1.19035747094453	0.389688149612131	3.05464118457112	0.00225329928950178	0.0129530836398023
Sec13	2406.63915430319	1.18777897905303	0.0769909994634266	15.4275043489631	1.06925607216633E-53	1.69024709869369E-50
B2m	24655.4777901095	1.18752549130418	0.216315921719169	5.48977385421436	4.02448684930028E-08	8.22099450826251E-07
Cycs	967.148997735313	1.18615374513363	0.144992239685069	8.18080848816477	2.81945702351141E-16	2.29011232542132E-14
Parp8	621.173639264587	1.18484624055134	0.217674180108312	5.44320984676167	5.23289397066173E-08	1.04403855434076E-06
Epha3	123.391807312354	1.18384681399421	0.331938031591233	3.56646934465185	0.000361823113190669	0.00278795087216657
Gm26616	30.2064903587075	1.18355727999474	0.432791745457587	2.73470391341076	0.00624364098588371	0.0300062727455356
Gmfg	147.661913124358	1.18231431286153	0.256479792305553	4.60977569512768	4.03103649747659E-06	0.0000546784158568607
Rgs7bp	363.536789494929	1.18197971237335	0.24367952594737	4.85054994989045	1.23119622401553E-06	0.000018825210121666
Tcf23	35.9956175130576	1.18095659799468	0.379241319491731	3.11399770356623	0.00184570926366651	0.0109400996159062
Spcs3	8017.8075114267	1.18040144997513	0.0929573544803135	12.6983115706581	6.04191702582125E-37	3.02832670440553E-34
Ptges3l	61.8324720347898	1.17857516079138	0.360925147784114	3.26542821420785	0.00109298705633194	0.00711012472542619
Fbxo16	88.326789316984	1.17127187524456	0.411446055200798	2.84672039126233	0.00441721413641185	0.0226086551689324
Agr2	11226.5282987907	1.17096713473116	0.137090054793528	8.54159068281621	1.32386644903728E-17	1.23661161489618E-15
Tcaf2	7671.96896756423	1.16835759660485	0.290610486039465	4.02035594973743	0.0000581102732149906	0.000572466977261772
Mpi	1040.09951932247	1.16713700691097	0.134569119012976	8.67314147162122	4.20359167373533E-18	4.05557788240662E-16
Ldlr	1000.69241894171	1.16595423867267	0.156346011351336	7.45752468256175	8.81630513968511E-14	5.25145132233417E-12
Gm12758	39.3781187391521	1.16242165938206	0.419936904526939	2.76808645977789	0.00563864947509064	0.0276549514828431
Ggta1	756.741403330867	1.16205276234865	0.331534515468148	3.50507325220049	0.000456481667039815	0.00340620851767183
Tmprss4	129.700144919537	1.16179943173265	0.275343046972941	4.21946166611144	0.0000244886355336816	0.000271289196882564
Osbp2	370.091013700001	1.16081824458479	0.189018429079059	6.1412966462612	8.18505624884958E-10	2.37369669426531E-08
Mamld1	338.946087830311	1.16057059548578	0.231090520507407	5.02214713497339	5.10970148915916E-07	8.48863101068882E-06
Suco	7184.33347690013	1.16019067572891	0.259709505502301	4.46726304254826	7.92266902305525E-06	0.0000989731601360398
Amd2	298.272348694558	1.15944661443402	0.284928414656314	4.06925583688298	0.0000471635362979791	0.000478859027136102
4632428C04Rik	23.5100313978472	1.15713757829834	0.430480430931853	2.68801435594531	0.00718783063614471	0.0335125058090788
Elovl6	558.726323593835	1.15530108611972	0.379713524847016	3.04255974707558	0.0023457524506449	0.0133717650099175
Smim1	1057.18979247307	1.14583505510162	0.185939203462665	6.16241778905812	7.16425280233643E-10	2.12140338743536E-08
Surf6	1141.45519561328	1.14416461778729	0.144372840010359	7.9250683002786	2.28020967198667E-15	1.62702460969882E-13
Ccne2	77.6611980157767	1.14383595694743	0.391312297964489	2.92307694620737	0.00346590854476864	0.0185046559093259
Lgr5	315.307749738327	1.14302777583006	0.202942791215885	5.63226596511201	1.77857112889757E-08	3.90487571568858E-07
Hs3st3a1	102.297882759973	1.14135489893087	0.272747791190412	4.18465313302597	0.0000285601866524598	0.000307122886294112
Amd1	15489.7206503505	1.13822822696552	0.152377104974739	7.46981134176437	8.03098772294706E-14	4.81156844625546E-12
Tpm2	6240.69049484382	1.13469081576156	0.232938972531499	4.87119352949031	1.10926120376704E-06	0.000017165148898654
Dnajc3	20556.3535407911	1.13308868523228	0.144681444183579	7.83161027750425	4.8166060348282E-15	3.36670932026257E-13
Aldh18a1	1920.72068492039	1.13034293842564	0.112943854799021	10.0080074337559	1.40554847382998E-23	2.42722866699211E-21
Aacs	1152.32910186059	1.12898643652515	0.141063974734192	8.00336470493276	1.21064688039982E-15	8.98151386000591E-14
Bdh1	377.991650214468	1.12773694100304	0.130302479673808	8.65476193412552	4.93941567324175E-18	4.72116242256363E-16
Nans	3890.71367687435	1.12708921305646	0.130048647666183	8.66667384308018	4.44927163096358E-18	4.27254822506082E-16
Slc7a4	4101.69139740618	1.1255738989516	0.136414964317345	8.2511028359994	1.56939427009919E-16	1.32176443649747E-14
Wnt2	67.1587216298756	1.12472631706678	0.442469367704938	2.54193035531627	0.0110242137553928	0.0472236013545795
Eef1akmt3	287.565352949848	1.12400463339819	0.16808721720161	6.68703219739798	2.27741787365001E-11	9.08756064145779E-10
Lgi1	44.1830220404674	1.12230969905081	0.377829487255712	2.97041320729749	0.00297399428877143	0.0162801232376806
Cnbd2	1333.19964441713	1.12184767462397	0.246808996366371	4.54540835682773	5.48288493777628E-06	0.0000714939281133115
Rbfox3	657.781965343962	1.12144895244348	0.214472993044793	5.22885859204315	1.70559753775168E-07	3.10245330212686E-06
Mblac2	448.131427308495	1.12087903669436	0.144060658691987	7.78060469021517	7.21787074901031E-15	4.91149814212457E-13
Srp19	794.831109660093	1.12071680611747	0.140791200041904	7.96013391308484	1.71853184585294E-15	1.2479091672183E-13
Mns1	59.3090957067347	1.11941978663032	0.4249480167286	2.6342511144022	0.00843230986450016	0.0382103567178563
Eaf2	177.281746771397	1.11671690422057	0.238102189991584	4.69007405710985	2.73106184739866E-06	0.0000388396684872266
Zdhhc23	292.581676266194	1.1161183404968	0.242405835316785	4.6043377587764	4.13780446201333E-06	0.0000559420274305092
Mogs	2585.84776600272	1.11490417899741	0.115466780351709	9.65562714749163	4.65303386996495E-22	7.13580940505819E-20
Tmem120b	169.524456614911	1.11371762671701	0.249286188283164	4.4676266839619	7.90921739044418E-06	0.0000988652173805523
Fhod3	712.897986202688	1.11188873925789	0.158950949138511	6.99516892024965	2.64939521524469E-12	1.24588264698578E-10
Cd320	739.714313878971	1.1108915555653	0.146152124183974	7.60092651248047	2.94018046592065E-14	1.87641952095246E-12
Jmjd6	349.772976664205	1.10808382143582	0.165261344522359	6.7050393704494	2.01352072682755E-11	8.11330410515808E-10
Kbtbd8	249.324968595696	1.10757035998948	0.273999257260701	4.04223854860917	0.0000529433303643703	0.000528918541073315
Creb3l4	440.012320648253	1.10741058855269	0.243947888668354	4.53953749957726	5.63777535988305E-06	0.0000732340604586579
Lss	624.5273179442	1.10650623728606	0.198614474273723	5.57112587756877	2.53098372942825E-08	5.36756611349334E-07
Ldhd	287.642833839012	1.10591261405106	0.311047731862224	3.55544342802319	0.000377342134579353	0.00289558658163021
Aqp5	294.495640698999	1.10558974119495	0.240434514430529	4.59829880836179	4.25954780813336E-06	0.0000573615383074316
Tmem199	280.73267043483	1.10299823598908	0.167369355901247	6.59020422256917	4.39221988139652E-11	1.66939557358816E-09
Snx16	404.95558782008	1.09716479223524	0.145717340315747	7.52940446111527	5.09722653447069E-14	3.19353674644429E-12
Mms22l	95.2412284399589	1.0967405270463	0.35823403188652	3.06151964756303	0.0022021653885962	0.0127119378470932
Atp5g1	2452.47632707022	1.09317912856168	0.09767888222051	11.1915605882327	4.48470006972949E-29	1.28000814490196E-26
Tarsl2	1029.08376654002	1.09201085777992	0.116808436261441	9.34873278618144	8.87040826330447E-21	1.12522771488214E-18
Slc26a4	1919.12985836359	1.0913793941382	0.390578896284304	2.79426104308458	0.00520184691398512	0.0258729698460895
C1galt1	1860.58429851664	1.09118134903332	0.0851162624378126	12.8198926712807	1.26876027247722E-37	7.24250655539081E-35
Ostc	2045.0094040752	1.08971555945853	0.114446065755848	9.52165155055013	1.70448319020628E-21	2.3351419705826E-19
Gfra1	295.011259931369	1.08917610055347	0.210229075042326	5.18090135883529	2.20816247974806E-07	3.93903984017558E-06
Phf19	301.628064595423	1.08747343387553	0.334883983551617	3.24731395733626	0.00116499800712091	0.00747913434749601
Nup93	490.567769743392	1.08607830809402	0.113293149493365	9.58644289571653	9.11742061532452E-22	1.32881555776538E-19
Erp44	6382.86057244246	1.0860509679143	0.080784775886564	13.4437578862545	3.34983488787579E-41	2.29463689819492E-38
Adgrg2	176.331378964244	1.08341199167353	0.31883402199247	3.39804386276919	0.000678695374628403	0.00475040529584934
9930012K11Rik	63.2000273337003	1.08314681845856	0.289525942215996	3.74110454547973	0.000183213283624678	0.00155708559904348
AI506816	3131.5570942736	1.08088096380734	0.193856591093574	5.57567301534564	2.46574700483972E-08	5.24545558482983E-07
Selenos	3884.36483319913	1.07645827683247	0.0995791378837915	10.8100782925907	3.08406740505418E-27	7.36948664812365E-25
Insig1	1448.46732754816	1.07478614697766	0.166459475140727	6.45674357719211	1.06979935447508E-10	3.79040978180396E-09
Gm7334	250.129927016281	1.07163813170541	0.351680242311908	3.04719458978013	0.00230988123768896	0.013216771197011
Slc33a1	2653.96598114893	1.07016997606592	0.0958627075466333	11.1635692695758	6.1472945317964E-29	1.73050551545775E-26
Chrd	100.852376891745	1.06891449589804	0.24404256904086	4.38003295940993	0.0000118661359567185	0.000142852427598457
Ckb	2380.02019952754	1.06878737100405	0.249274413736337	4.28759355998139	0.000018061918988464	0.000206472090170452
Slc30a2	1109.5740097507	1.06654751463311	0.190079586333319	5.61105763752475	2.01093767559256E-08	4.36836884074281E-07
Fhl2	516.237957750982	1.06404021606217	0.19257172876418	5.5254227756618	3.28693132407257E-08	6.82977135588385E-07
Uba5	2452.70584469851	1.0638949704751	0.102677514581379	10.3615185351209	3.71024224033655E-25	7.40247359601127E-23
Dpep1	258.972695019407	1.06037355184219	0.337976374188896	3.13741915951067	0.00170442268622952	0.0102534795673351
Gm37758	55.9693539249678	1.05978319908275	0.317291501628423	3.34009323805922	0.000837502671324786	0.0056726037889665
Ufsp2	967.141749317637	1.05890210303465	0.104479326244341	10.1350395441702	3.86217273736894E-24	6.96207453973085E-22
Yrdc	601.732669703857	1.05798999588217	0.152457350379251	6.93958010715997	3.93267070393139E-12	1.795919621462E-10
Ppa1	3372.39677168181	1.05562960057868	0.132484653499276	7.96793872117762	1.61342827877527E-15	1.1799270864353E-13
Cnot11	1446.068189697	1.05543081285504	0.109165421121792	9.66817882447899	4.11637830923177E-22	6.36026874095586E-20
Adora1	597.699060978543	1.05517835616899	0.2567805178869	4.10926173392075	0.0000396926007861297	0.000413570775952318
Gjb3	276.811679706416	1.05454390996754	0.179382800250275	5.87873479785265	4.13414090893411E-09	1.02977691731631E-07
Rhobtb3	741.201874574392	1.05343976108976	0.151087994219664	6.97235916414496	3.11669613359248E-12	1.44578116355136E-10
Bet1	859.879338482297	1.05104078773675	0.107028411018521	9.82020360514247	9.2157223553374E-23	1.47955542501706E-20
Fam57a	230.731402150712	1.04911889865145	0.200279398711537	5.23827665451749	1.62082970150275E-07	2.96598845644538E-06
Ppil1	456.221704914838	1.04573412478234	0.199567341210877	5.24000629781075	1.60571117231691E-07	2.94356508395294E-06
Slc4a3	76.5966030580351	1.04228246906886	0.345710394451183	3.01490058094286	0.002570635032761	0.0144301521687291
Pate9	7773.61625809328	1.04191434374701	0.354768051477916	2.93688887544	0.00331522876194377	0.0178158867829353
Ivns1abp	7682.93353097163	1.04113553098085	0.102266164469107	10.1806451467666	2.4195190329379E-24	4.40009877228972E-22
Slc52a3	290.701241180079	1.04091703286893	0.256564223459953	4.05714023113361	0.0000496772569928516	0.000500425309413284
Surf4	10244.0618494041	1.04046341819649	0.0751967357596939	13.8365503194381	1.53393270001907E-43	1.12579703519257E-40
Mylk	12938.0411643511	1.04023070189096	0.232971096495971	4.46506333848564	8.00450680650645E-06	0.0000998134798990944
Ccdc167	396.952095021612	1.03979434188398	0.19457233283685	5.34399894745493	9.09180958047979E-08	1.74450688028814E-06
Mvd	395.259915222121	1.03829185317878	0.146403817471531	7.0919725394502	1.3221375245747E-12	6.53123224279091E-11
B3gnt7	340.508668336275	1.03760752356523	0.372937640006343	2.78225475859069	0.00539826466510147	0.0266669083816911
Gm42815	60.569139892033	1.03597021379714	0.385484422124005	2.68745026864894	0.00719998228973991	0.0335525621271384
Higd1a	620.067685907103	1.03528018079994	0.16755989742293	6.17856776425948	6.46857236353876E-10	1.92650959522785E-08
1700019D03Rik	742.067125554617	1.03448197952676	0.227158891069545	4.55400171508167	5.26349263358284E-06	0.000069070736666748
Nme6	247.717002098639	1.03411778231079	0.222551580806003	4.64664316724052	3.37380013394552E-06	0.0000467509054299261
Nsmce3	847.747499142756	1.02992527862036	0.11942759483497	8.62384677547564	6.47417319910215E-18	6.15945644636801E-16
Gm10177	2098.99138602357	1.0287775381277	0.0918164143062361	11.2047235333806	3.86558748777791E-29	1.1348260410548E-26
Shld3	53.9965611741321	1.02846710653488	0.316020580425056	3.25443078786692	0.00113619842136982	0.00733779935862656
Primpol	129.635426034264	1.02499129791143	0.387535659066257	2.64489544105716	0.00817161631052852	0.0372013104079223
Bysl	716.194866424669	1.02421679356745	0.121964592676295	8.39765682066281	4.55476037320345E-17	4.00001391749277E-15
Eif1a	2080.05958031634	1.02372343525857	0.128534014655935	7.96461106423011	1.65744257366292E-15	1.20781719463734E-13
Ptgs1	1084.68340832588	1.02118849109543	0.274655705403635	3.71806764252243	0.000200752521933705	0.0016928454352637
Lysmd3	783.019571540512	1.02017824197499	0.126826787438663	8.0438704044946	8.70445738004129E-16	6.57634555734737E-14
Gm16206	53.385424065547	1.01795070733365	0.344736449348003	2.95283747703178	0.00314867688677144	0.0170726411670589
Ssr3	14286.283483028	1.01746702046998	0.0931675847464061	10.9208264144598	9.16579832478945E-28	2.38426779208131E-25
Kpna2	1347.24822022048	1.01745669646432	0.155785159036126	6.5311529208528	6.5265318289551E-11	2.39500409080406E-09
Shmt2	1063.81012831665	1.01739728746036	0.101690734101099	10.0048180048429	1.45158347139041E-23	2.48583669475607E-21
Nmrk1	178.606040308083	1.01715367795237	0.208354147216087	4.88184992496197	1.05095228055836E-06	0.0000163184446223892
Lbp	467.709246757273	1.01706866750023	0.403131052307888	2.52292315781086	0.011638382975686	0.0492725113618351
Kcnq4	126.875385500939	1.01630614094743	0.327655042670965	3.10175644684954	0.00192376163089837	0.011311388130175
AW011738	346.264122163159	1.01562728178754	0.20202315813828	5.02728148172184	4.9748186408586E-07	0.0000082980944050036
Dnaja4	1039.34143405374	1.01556259623731	0.227058296702565	4.47269538698092	0.0000077239769509508	0.0000973192681434941
Pla2g4a	815.952776393164	1.01515637670354	0.224584055276434	4.52016228602698	6.17922446293977E-06	0.0000798635614549763
Atp10a	179.086698220079	1.01457747104282	0.27588083566585	3.67759314848419	0.000235445107081208	0.00194054815704657
Slc26a3	240.031125255191	1.01413227242781	0.253677029482692	3.99773000533739	0.000063952837747196	0.000623153539926447
Srsf7	1228.18921455183	1.01357866715693	0.136167819128107	7.4435991825892	9.7978478099073E-14	5.78579806016077E-12
Mrps14	334.051115454901	1.01323591371849	0.217047174426349	4.66827507152052	3.03739063865904E-06	0.0000426263288913419
Chn2	754.504762858681	1.01282729497007	0.274935381336082	3.68387397085131	0.000229715850937525	0.00190349223256699
Myo19	102.698847489477	1.01224867405545	0.341337712024616	2.96553424481396	0.00302157703606158	0.0164878938106918
Nfxl1	482.2649398618	1.01070656309894	0.181650192016294	5.56402694585803	2.63619212877474E-08	5.57917077717002E-07
Ppib	9600.59810615245	1.01004046752277	0.123613331001906	8.17096715488718	3.05926924339993E-16	2.47511743904994E-14
Cdt1	177.453782896982	1.00838618153903	0.370880661389388	2.7188966331149	0.00655000735563103	0.0311269231894595
Pls1	730.230916809522	1.00717851427	0.288504776768487	3.49102890271455	0.000481164197940196	0.00356248184108175
Slco4c1	1434.79109577391	1.00703255597479	0.123290071516488	8.1679939316128	3.13559685984124E-16	2.52692217528382E-14
Sec61b	4224.93310489449	1.00677253815004	0.0937901229749954	10.7343130194898	7.02394331289109E-27	1.58617620966936E-24
Med27	205.745895580015	1.00588225196833	0.159138052519536	6.32081539294223	2.6018670677818E-10	8.54127288225494E-09
Sema3a	61.9651338024578	1.00524078759461	0.368229044926283	2.72993345159901	0.0063347111716886	0.0303217477291594
Bank1	61.9873794061529	1.00198860994285	0.369950082603047	2.70844272527971	0.00675997788922794	0.0318941100645759
Pdhx	386.621030272613	1.00188399065729	0.148361329562715	6.75299954247025	1.44819398048455E-11	5.98800529154076E-10
Ap3m1	2404.76611253445	1.00143098412115	0.114508868027478	8.74544479717365	2.22138812997437E-18	2.20529111453978E-16
Cab39l	5394.15248668578	1.00006856118391	0.12713394479779	7.86625918651817	3.65403095700271E-15	2.58932193677261E-13
Atp1a1	28623.5377646105	0.999945524266121	0.123051195205422	8.1262560887508	4.4275311065496E-16	3.49945247075363E-14
Rcn1	11301.1880406626	0.999370357307327	0.129071584632016	7.74276042365591	9.72812435348178E-15	6.49068037220944E-13
Sec11c	5509.33631492819	0.998045409995764	0.12981426270064	7.68825696986255	1.49153010645077E-14	9.79263376599464E-13
Col7a1	230.503284672441	0.996510061542419	0.249774273768512	3.9896425140484	0.0000661729511575377	0.000640836072708483
Srprb	2367.62807421855	0.996415944195005	0.0873166594464545	11.4115215871954	3.66265552932062E-30	1.19472335123078E-27
Slc7a5	2843.92500135421	0.995795371278379	0.150517400636492	6.61581562708011	3.69508677596557E-11	1.43072070095975E-09
Htra2	402.313601389482	0.995690467950265	0.18112593145865	5.49722759149799	3.858086372168E-08	7.92836749480524E-07
Acsl4	3779.26973976247	0.994945065265304	0.117887348963307	8.43979505871306	3.17894549024321E-17	2.81583318209043E-15
Gcat	544.836107165153	0.99441075839365	0.13677390774688	7.27047120883576	3.58235660555544E-13	1.93730074326748E-11
Ssr1	8599.01155200468	0.993986494500496	0.077736507306342	12.7866111939326	1.94783805238924E-37	1.05337031517365E-34
Pecr	621.387848378627	0.993896468583378	0.132945906056734	7.47594640604608	7.66501925268461E-14	4.60573525270961E-12
Tmem132b	99.4251549657584	0.993738208150327	0.345512129434896	2.87613117888405	0.00402582365738396	0.0209285798530838
Aifm1	1269.21801258351	0.993333865256044	0.0915539192365626	10.8497142835514	2.00049704576861E-27	4.89407312982678E-25
Hspb6	570.123285329463	0.990721709652082	0.347227493121927	2.85323521114209	0.00432765766862014	0.0222222301574572
Polr3g	485.493573686123	0.990516178886793	0.136864437635037	7.23720636275222	4.58020974771742E-13	2.43842772838324E-11
Tia1	335.316544319368	0.99028096265199	0.21182680173662	4.67495592877468	2.94016751777203E-06	0.0000414690751477112
Slc44a4	1315.75317413052	0.989735058196252	0.154962932814808	6.38691485904606	1.69265814799483E-10	5.79735415688231E-09
Lman1	6555.82343323135	0.989424404041063	0.107550659212302	9.19961264103428	3.59242425250423E-20	4.31721160169367E-18
Lmnb2	378.06755163848	0.988726893863884	0.148306231748762	6.66679263713498	2.61454085910095E-11	1.0372358041414E-09
P3h1	324.587513110944	0.987809035042039	0.171761246531219	5.75105883888948	8.86862404681339E-09	2.06398894860719E-07
Tmem258	1286.46608520859	0.985393196200873	0.101201432589889	9.73694908247101	2.0975734666903E-22	3.29046830080044E-20
Gm9856	116.901801767365	0.983564493188597	0.251767300671671	3.90664113474871	0.0000935879888142529	0.00086476311606695
P4hb	52813.4148335403	0.98272095381156	0.122662520889601	8.01158289169707	1.13241369353917E-15	8.43155847906885E-14
Gemin6	136.15642246762	0.982444807795914	0.213153383553744	4.60909787785846	4.04419921372927E-06	0.0000548207743022009
Adal	225.027539623963	0.98222193041135	0.157903143630068	6.22040769949761	4.95864701457462E-10	1.52773907270627E-08
BC031181	1823.00858775182	0.982157405767582	0.0936672611431782	10.4855997045357	1.00605364190403E-25	2.06744023411278E-23
Tagap	334.028632061043	0.981768572127045	0.230245374699053	4.26400996506569	0.0000200790483198847	0.000227341290894562
Mars1	1671.03692602655	0.979672896249423	0.109107645547213	8.97895735295195	2.73344693820915E-19	3.00386815936888E-17
1810055G02Rik	373.702505160882	0.979112410137628	0.173406617225822	5.6463382182386	1.63901254336592E-08	3.6177989007701E-07
Tiparp	864.305122691001	0.974719883557967	0.258649836679229	3.76849216714098	0.000164236637935488	0.00141630839679995
Mcrip2	197.742359948432	0.973523148078737	0.165402361465696	5.88578747879994	3.96163113546317E-09	9.91614127086092E-08
Qsox1	13745.309593876	0.972370406158283	0.37569623616734	2.58818245313796	0.00964838605130597	0.0425755493567399
Scnn1a	451.392568802613	0.972133385865029	0.239603784492294	4.0572538865566	0.0000496530966826296	0.000500425309413284
Ndufaf6	53.7360285203251	0.971398850160621	0.298191975556085	3.25762907720472	0.00112347151145343	0.00726473869111643
Tmem147	1665.83379617514	0.971227359292171	0.133272611982599	7.28752400695039	3.15703064185451E-13	1.73932921421207E-11
Slc39a10	1046.98932472525	0.970726397523845	0.130020756030077	7.46593411054535	8.27107296208703E-14	4.94100434217699E-12
Selenof	8946.00232642142	0.970524889580884	0.109729724856249	8.84468534713191	9.17865804924593E-19	9.4310711456002E-17
Ddost	10785.5731499267	0.969935642370481	0.0888483957361932	10.9167490795264	9.58659669169715E-28	2.46255702517971E-25
Slc7a6	320.068819566664	0.96923125246632	0.230328419881752	4.2080402104261	0.0000257595035917949	0.000282023334475965
Stx3	1188.70529525598	0.969123223901043	0.125298453079716	7.73451866388547	1.03795052675484E-14	6.88060752413288E-13
Ogg1	131.922544537723	0.968459122533736	0.214438591862815	4.51625388005392	6.29431959626034E-06	0.0000809438471233729
Tmem39a	672.216139969225	0.967851625979664	0.132183253361463	7.3220442179087	2.44221645657336E-13	1.3787787962248E-11
Sec24d	3065.85668915911	0.967263407222865	0.101090643384339	9.56827827819236	1.08700726512622E-21	1.55124995127388E-19
Spon2	218.576732911427	0.966150914305774	0.229189130296935	4.2155180442198	0.0000249205464294553	0.000275183895284958
Syndig1	60.3770749157516	0.964341650406127	0.330300848259208	2.91958575186385	0.00350496949386564	0.0186792331688119
St6galnac4	147.931428781854	0.963840335781278	0.285662453952616	3.37405326617111	0.000740700334630185	0.00511471501231529
Nmral1	175.599386782183	0.963054376950334	0.223424475198096	4.31042470211222	0.0000162941305354635	0.000188964098478429
Entpd7	375.379158402665	0.958408241024783	0.148929941976231	6.43529587339626	1.23233041366808E-10	4.32156825953566E-09
Gm42427	9579.48060584342	0.957497006036677	0.22607571623409	4.23529347594872	0.0000228253402559804	0.000255618933111934
Bbs12	51.3910342055537	0.957476669064199	0.348686044880794	2.7459563785856	0.00603347852715216	0.0292011266446012
Cep78	227.873514424319	0.955373786998034	0.159814714102078	5.97800892343249	2.25881364351052E-09	5.99316195908949E-08
Id2	1311.50845131438	0.954173806001885	0.251516423256021	3.79368390202744	0.000148428607198093	0.00129508431351705
Rnft2	80.359888284734	0.953473813542967	0.239752017659698	3.97691674443517	0.0000698145942440293	0.00067135700127038
Trmt61a	271.449097913469	0.953275337300193	0.23844087781878	3.9979526414288	0.0000638927302309998	0.000622863190819282
Tesk2	895.249800140354	0.952943328505266	0.130872981815954	7.28143666693086	3.30283701916589E-13	1.80898212653539E-11
Gusb	1824.7996254173	0.952339690290163	0.144268171942953	6.60117666609613	4.07907102679615E-11	1.56098528120411E-09
Xpnpep1	984.300178694731	0.951928966837984	0.178185621242351	5.34234446192075	9.17520894632834E-08	1.75886701349858E-06
P2ry2	545.936525395561	0.950526203955903	0.229819450644622	4.13596935024328	0.000035345937017587	0.000371159430613906
Nt5dc2	85.8461294208924	0.950121981639233	0.311271757357352	3.05238737271129	0.00227028910210612	0.013028327575616
Hsd3b7	654.210351703307	0.948724559384781	0.109036876136534	8.70095139369918	3.29113218921125E-18	3.19022483435336E-16
Ercc8	106.895776269781	0.948088212468598	0.220155149754991	4.3064548502441	0.0000165891770046499	0.000191952470408533
Slc25a40	138.32418480657	0.947596465938508	0.293792096876969	3.22539808256085	0.00125797616656367	0.00797016843196545
Preb	2504.79070656118	0.947414438297881	0.101728785049335	9.31314020744879	1.24107671253872E-20	1.55512966113846E-18
Ccdc58	215.245686937063	0.947115136478538	0.165983758291086	5.7060711615987	1.15613678326329E-08	2.61824163742197E-07
Bves	112.467563634206	0.946368593761247	0.371794564216744	2.54540728898217	0.0109150344080804	0.0468375637601171
Abcb6	1054.39045130344	0.944940058501612	0.126360521020787	7.47812727320241	7.53891695606302E-14	4.54324760841921E-12
Amt	1437.37050426729	0.944047472667414	0.135813274091351	6.95106924550266	3.62527857595501E-12	1.6666549157914E-10
Shmt1	691.466411609215	0.942203973713714	0.124095354499457	7.59258054029603	3.13596436862658E-14	1.99517237694354E-12
Alkbh1	81.085166144625	0.940290608806109	0.339413574008964	2.77033884561516	0.0055998003325875	0.027477530285261
Gstk1	657.079295283049	0.940232135978376	0.148942434325671	6.31272169167387	2.74170295291614E-10	8.95739200038581E-09
Ggt1	3455.94465826633	0.939874312622037	0.141958144909374	6.62078469130499	3.57297073547772E-11	1.3879876864663E-09
Cad	4084.46428069936	0.939581063540474	0.206916863811235	4.54086267418798	5.60245157752071E-06	0.0000728212396698612
Gm42031	3738.05113541736	0.938523301651703	0.272339152984069	3.44615635088871	0.000568621266651197	0.00408010999080997
Gars	3491.55261021301	0.936159056031957	0.143298471113585	6.53293122220345	6.44947663576315E-11	2.37096144659987E-09
Golga1	650.897980493222	0.934808699298232	0.211155776614041	4.42710454948581	9.55064476478612E-06	0.000116964094109866
Gna14	252.490340682904	0.934805101021135	0.302057095254304	3.09479603594186	0.00196948282527027	0.0115438882085864
Uqcrq	2019.2082696534	0.934774202550265	0.119212487779219	7.8412439834446	4.46104691572144E-15	3.15032694563834E-13
Ngly1	1196.9473465803	0.93477166026545	0.114133910448217	8.19013084362475	2.6094234010296E-16	2.14494603564633E-14
Acaa2	3522.58093493565	0.934643930373185	0.168144281642562	5.55858291012259	2.71973757475399E-08	5.73236996525071E-07
Cks1b	575.714407695663	0.934046232623255	0.144082855687319	6.4827021103071	9.00942731724074E-11	3.21430089182808E-09
Slc25a5	7907.24559551524	0.933526542265042	0.105348774524167	8.86129474672622	7.90904551815778E-19	8.29239211215012E-17
Edem1	5516.37658908083	0.932111103013283	0.129559985103999	7.19443663307822	6.27191863619521E-13	3.25474565590433E-11
Cyp7b1	218.999390812677	0.931771861819138	0.251197255494815	3.70932341590957	0.000207813835582296	0.00174594207735739
Ttc13	945.269680473485	0.931124913164142	0.118798541396386	7.83784802590572	4.58333248962463E-15	3.22559872129404E-13
Pgk1	5999.31075207543	0.930611546534012	0.0717876295382233	12.9633970716154	1.97311990025399E-38	1.19257688088881E-35
Atp2a2	9848.27295915314	0.929657821504739	0.101483277454922	9.16069962282884	5.15619323838277E-20	6.1248422571541E-18
Gsto1	1264.6180672308	0.929538018511063	0.33230698959394	2.79722680418761	0.00515433368978906	0.0256717298412906
Pdlim1	612.750643222665	0.929009129466678	0.163501107925558	5.68197452147941	1.33148500248453E-08	2.99365610514848E-07
Wnt7b	605.008505211797	0.928549078993418	0.145099527140781	6.39939424538929	1.55994580931743E-10	5.35173395350135E-09
Erlin1	1955.55743794448	0.927613404073172	0.12799800496525	7.24709267402263	4.25812630635959E-13	2.27876290613775E-11
Fam162a	822.648676922071	0.927298682356294	0.136254048668454	6.80565965869155	1.00587254818731E-11	4.27080183166305E-10
Gm13835	370.494673614124	0.926092818440441	0.352583077296317	2.62659463279383	0.0086244007640859	0.0390033969414536
Ccnd3	1733.88131300443	0.925902163027021	0.108921607592859	8.50062887878017	1.88566322370612E-17	1.72992764496254E-15
Hsdl2	1845.76959471654	0.925414373929313	0.0985298798267395	9.39222067008113	5.87483405004667E-21	7.68967132028402E-19
Arg2	1350.25003368831	0.923517988565366	0.154360771055857	5.98285420737619	2.19261013325384E-09	5.82899589112113E-08
Mphosph10	944.833660869105	0.923429776864596	0.136657419418615	6.75726046045041	1.40625262309644E-11	5.83807907164282E-10
4930524O07Rik	63.3136369603572	0.921792393322341	0.33481110608447	2.75317149452557	0.00590209700195778	0.0287004480336565
Col15a1	1232.78932245088	0.921158457512608	0.335775218166685	2.743378330724	0.00608105787324527	0.0293852774792583
Kyat3	350.786075932712	0.920462538508208	0.163528656701364	5.62875374307731	1.81516326874216E-08	3.97671696936581E-07
Med22	3562.88959121426	0.920375157035202	0.123793687459622	7.43475031661369	1.04765660451448E-13	6.15124092079219E-12
Msmo1	978.426993081608	0.917662051238619	0.180470569012365	5.08482937833339	3.67956695572033E-07	6.28554455029533E-06
Gramd3	1077.52073483648	0.917126587142887	0.117244180663059	7.82236339540432	5.18406978766264E-15	3.59907547758336E-13
Slc28a3	482.259886347738	0.915332696876097	0.187141969444027	4.89111394731724	1.00266894457905E-06	0.0000157355998939505
Wipi1	1756.14328092662	0.915232763515955	0.165757372066394	5.52152071492399	3.36078182998731E-08	6.96912882000396E-07
Zfp930	367.194274233992	0.914791681881603	0.171085935793721	5.34697184568445	8.94379218631282E-08	1.71770962082924E-06
Paqr3	297.645538256383	0.913814080116367	0.168053046936494	5.43765255539632	5.398712035078E-08	1.07503422791524E-06
Sco2	90.1571572116924	0.911720425261866	0.323084527271646	2.82192537340329	0.00477362840256992	0.02411456825782
Slc39a11	1991.37938146108	0.911125065338317	0.139229020964815	6.54407435335317	5.98650092700979E-11	2.22062444133666E-09
Alg12	361.425573366225	0.910297141832886	0.154136059132655	5.90580261981043	3.5093394285742E-09	8.93642196495662E-08
Baalc	104.113114969185	0.910245888789441	0.330937445584911	2.75050738722129	0.00595030499061613	0.0288758888836762
Lancl3	292.787542576489	0.909734400128529	0.190022829678184	4.78750054227285	1.68871281782375E-06	0.0000250744569409524
Aifm3	139.461501199091	0.909384796366604	0.210290376042209	4.32442422464485	0.0000152930757817023	0.000179072767700274
Chst12	449.380578137416	0.908486748222975	0.146961775332111	6.18178942224896	6.3379032769421E-10	1.89308012123779E-08
Tmem150c	403.599498414885	0.908263469376176	0.155183134035009	5.85284911935904	4.83222474973898E-09	1.18499067550282E-07
Gsta3	425.893028982315	0.90753201245187	0.200856749530751	4.51830478473878	6.23367094916453E-06	0.0000803650803044737
C130013H08Rik	77.8119822726123	0.905480694514898	0.305412174971527	2.9647825748902	0.00302896922526323	0.0165063159849269
Gm12840	841.56338342013	0.905026400634982	0.33697410489359	2.68574465364563	0.00723683714886958	0.0336768576560847
Hoga1	93.2166443875107	0.90408825142527	0.245839010017249	3.67756220366262	0.000235473663473646	0.00194054815704657
Epop	81.5254842505088	0.904010409968008	0.245871945322049	3.67675298938198	0.000236221574502965	0.00194485310738619
Dnaaf3	118.398100955515	0.902846212391039	0.330042429812547	2.73554588997489	0.00622769021905454	0.029950628130487
Rhbdd3	298.225820213869	0.901811029300004	0.153150406283682	5.88840115532944	3.89949658653359E-09	9.78445114203483E-08
Mtfp1	130.164150205714	0.900217808208145	0.221734594312525	4.05988885495842	0.0000490960806152984	0.000496517941261999
Pop5	556.95672553554	0.899850168151667	0.179648135377829	5.00895913146629	5.47251912157734E-07	9.04021446530662E-06
Bscl2	1395.71627839024	0.899151589401461	0.109322265949265	8.22478002622763	1.95549413376213E-16	1.62037921164564E-14
Zfp9	446.201662714985	0.89881403793046	0.158211940632169	5.68107586784576	1.33850082934331E-08	3.0061412068858E-07
Magohb	70.9144233035012	0.897945468701532	0.299299494634157	3.00015698255394	0.00269840494509874	0.0149830374552226
Greb1	735.480512600767	0.89782874503374	0.311617671639854	2.88118687335354	0.00396180669931828	0.0206243779314973
Galnt4	1351.48145194759	0.896014523765957	0.12708183040407	7.05068947242091	1.78033406710538E-12	8.60843884212131E-11
Cog6	1533.03905085991	0.895945692627231	0.0963067555764062	9.30304096804944	1.36485096369954E-20	1.69985983660761E-18
Tsc22d3	1390.27545481587	0.8957247566618	0.185162456197464	4.83750742486677	1.31477475128566E-06	0.0000200137934362373
1500026H17Rik	35.5848748303861	0.895719932868158	0.325019640902115	2.7558947834107	0.0058531822095519	0.0285300982937124
Maged1	11250.7788137574	0.895541803884587	0.0987141602568779	9.07207032460361	1.16776691773437E-19	1.32583481543874E-17
Mecr	339.60485272377	0.894295986048479	0.17299580272554	5.16946637987101	0.0000002347633621537	4.17334523551777E-06
Rbks	49.0079558336112	0.892221551493105	0.295427159570812	3.02010672542531	0.0025268562849136	0.0142382496997462
Gmnn	150.068996653961	0.89178677584268	0.34783700398626	2.5638065117359	0.010353124188685	0.0450456492677142
Zfp791	356.525052227725	0.889388953632336	0.203735031832062	4.36541985752089	0.0000126878815286878	0.000151767150997983
Aifm2	315.817974198815	0.889218647779402	0.230166872974683	3.86336502854262	0.000111835697569807	0.00101020816925694
Manbal	923.906559806105	0.888344647296887	0.117137960232025	7.58374693854381	3.35715662617022E-14	2.11624443766251E-12
Egln3	245.549129272696	0.88760788045628	0.225775343623902	3.93137650112434	0.0000844608803679664	0.000790378456995314
Prr5	169.011075840907	0.886565444108753	0.235250208941501	3.76860640463538	0.000164161504803053	0.00141630839679995
Gstm2	5045.45877545548	0.885981612270373	0.150268630716581	5.89598513039896	3.72452514838084E-09	9.39128733732837E-08
Nudcd2	437.358156151583	0.885344853090972	0.151604678926041	5.83982538904937	5.22555611376285E-09	1.27384552951158E-07
Abca5	3250.37284092517	0.883850007022258	0.139449067256853	6.33815646392444	2.32530628226774E-10	7.70726517751645E-09
Dnph1	62.1203763363092	0.883702532745835	0.348274528250957	2.53737342545208	0.0111687748041265	0.0476574589337207
Trabd	3490.86498437602	0.881513792205729	0.129218536469163	6.82188342549521	8.9854570777283E-12	3.87922569217052E-10
Ormdl2	1045.95998521424	0.881303370783969	0.13917068724726	6.33253588248932	2.41164176259263E-10	7.96647861664644E-09
Mrpl53	638.916019840486	0.88113954875854	0.13064756381358	6.74440091371187	1.53659709971816E-11	6.32807022028221E-10
Galns	348.366978499468	0.880267555119638	0.133207830349944	6.60822680473909	3.88950493842153E-11	1.49961212916628E-09
Edem2	5233.06151535161	0.880063568995015	0.0957997939424874	9.18648707661474	4.05879870958428E-20	4.84932055127657E-18
Cdk2	235.148924720819	0.880046547249686	0.221887733099763	3.96617935996493	0.0000730339119831157	0.000697743789517911
Kank4	430.305665452156	0.877482398050214	0.15988202537857	5.488311747193	4.05793428465656E-08	8.26467289887931E-07
1810019D21Rik	154.872288737492	0.876276553988939	0.249033197761179	3.51871381754203	0.000433644215786169	0.0032570864891834
Morf4l2	4172.12308998599	0.875313327514574	0.0849060322379751	10.309200706273	6.40316342677915E-25	1.2413680039652E-22
Nudt22	920.672586803279	0.875132351071419	0.121798772468964	7.18506708509246	6.71741952020371E-13	3.46841636030619E-11
Mlec	11478.070901816	0.875091022968597	0.0916768536284692	9.54538673976533	1.35600707320899E-21	1.88283414557059E-19
Polr1e	136.089845775552	0.874995513425617	0.278091446159693	3.1464308791546	0.00165276322051043	0.00999831739225473
Kdelr2	3006.86019207011	0.874443310595659	0.0771267703341442	11.3377405381714	8.53188676120668E-30	2.69738881450457E-27
Fyb2	590.005985360748	0.87363056787721	0.167424957123601	5.21804265556572	1.80823826959757E-07	3.27683390125486E-06
Copb2	8916.02636471572	0.872275508965464	0.0974961423213419	8.94676946386752	3.66037657419941E-19	3.95898624209463E-17
Gmppa	1333.18326904876	0.870740452343184	0.0889575363949717	9.78827075962507	1.2643973847634E-22	2.01421443851844E-20
Prdx1	8414.9643171202	0.869914538376165	0.0861800510115887	10.094152047545	5.86356289569412E-24	1.03876049574581E-21
Pdp2	1407.07086191469	0.869526038630183	0.143636062891661	6.0536749693984	1.41578136064406E-09	3.90004114761869E-08
Mrpl20	785.40216261131	0.869012004398417	0.108927506066278	7.97789314913404	1.48852163945736E-15	1.09246856038745E-13
Acat2	714.973062401673	0.868902585953874	0.159371147505798	5.45206958444132	4.97869657803735E-08	9.96224096189557E-07
Isoc2a	693.787828739468	0.868298160168601	0.121208429469948	7.16367800462164	7.85407629187803E-13	4.01495691040033E-11
Gins1	86.783396783239	0.867696177536971	0.321168616977949	2.70168419847991	0.00689892546657534	0.0324200590757199
Neu3	258.059151185979	0.867344592983215	0.259594701786726	3.34114905663904	0.000834324182268646	0.00565293832694384
Ints2	470.910541897996	0.865433105759589	0.14907227940352	5.80545966844022	6.41896552597135E-09	1.53383420417106E-07
Derl2	1563.14743382113	0.864869282760802	0.11562773266196	7.47977377788132	7.44506577595504E-14	4.49988534399635E-12
Phykpl	257.263579456615	0.863580610482443	0.217027868808029	3.979123120111	0.0000691699154976104	0.000666092672669116
Rnf130	3252.35564194723	0.862882717200935	0.1735104240536	4.97308863088467	6.58945157541459E-07	0.0000107385590701641
Lrrc59	5334.4561392014	0.862731738701552	0.0911548680047648	9.4644614992636	2.95077524480571E-21	3.93756047277645E-19
Dad1	3159.21012707012	0.860496275045636	0.0850090153980186	10.1224119702684	4.39450393501318E-24	7.85278746648008E-22
Mettl17	132.475793652466	0.859797764224749	0.281542650245317	3.05388104955174	0.00225901631948503	0.0129745068097868
Scin	640.532573052351	0.859323946853149	0.27702565903363	3.10196517481736	0.00192240572440033	0.011311388130175
Dnajb9	3698.90176294544	0.858507937041952	0.122085692610125	7.03201103001933	2.03577704998633E-12	9.72912055284163E-11
Tcf19	238.17038231244	0.857939410805528	0.223560397651335	3.83761802098587	0.000124233530581763	0.0011099995884588
Tubb4b	9238.29611748105	0.856444854876548	0.0860207180107971	9.95626256885056	2.36797794768502E-23	4.02164849792787E-21
Ikbke	253.688068011919	0.855456207719	0.190328183544949	4.49463758748568	6.96885326675223E-06	0.0000887298231919196
Golt1b	881.046584045878	0.853890652152657	0.101920294916341	8.37802375722669	5.38237826291576E-17	4.70671801289016E-15
Tfg	3013.57792360178	0.853020454891928	0.12432616974017	6.86114964109856	6.83085613881272E-12	2.98668284367237E-10
Atg4a	634.865184497764	0.852936844635681	0.103137832849141	8.26987363485974	1.34101071539857E-16	1.13406461734323E-14
Mycbp	376.587456607401	0.851798350554537	0.143211671722824	5.94782771758387	2.71724364235127E-09	7.0888174348058E-08
Pknox2	1106.88745427317	0.851192293708107	0.150333400420406	5.662030469129	1.49592253713595E-08	3.31978489612784E-07
Pgm3	1022.00779676621	0.850483493175979	0.103273606154697	8.23524543049274	1.79189896640329E-16	1.49689120973933E-14
Adi1	2618.82832733265	0.850430239146893	0.151386739272005	5.61760061176085	1.93627428315994E-08	4.22814465623393E-07
Hspa13	2018.99762793094	0.849988733730379	0.088054955855143	9.65293464150586	4.77687643267493E-22	7.27146745862739E-20
Gga2	321.424541662431	0.849518497828534	0.126556928859611	6.71254039967183	1.91264823930475E-11	7.76777101140566E-10
Gprc5b	907.050430204904	0.848549699130631	0.320755040091939	2.64547580885217	0.0081576119707163	0.0371540172868395
Mid1ip1	1006.94593540407	0.847521004117711	0.184680082662829	4.58913052180636	4.45096069635722E-06	0.0000597434632985898
Dusp23	412.545705648035	0.84723569357552	0.135853890333525	6.23637417740142	4.4782919595034E-10	1.3986154979908E-08
Crym	63.8435095020037	0.8469557399958	0.32407706617506	2.61343929699207	0.00896360052758513	0.0401489575962315
Tmem50b	1553.22086969873	0.84684412169953	0.0852829939229775	9.9298122960405	3.08836356304022E-23	5.20212059184234E-21
Cars	909.548595185349	0.84679655761595	0.128750304879764	6.57704506724662	4.79889359350702E-11	1.8061769843694E-09
Mgll	1665.9200905553	0.844396210065391	0.253687184071449	3.32849376351457	0.000873169599229371	0.00585917508889999
Skp2	71.2149145614459	0.843234108100957	0.321188876713746	2.6253527728872	0.00865592338907861	0.0391029293571258
Eef1e1	246.116474801111	0.841456139728648	0.159849807457712	5.26404224760329	1.40922044171458E-07	2.61839783700132E-06
Sbspon	339.892318759713	0.840919640429592	0.27146636042265	3.09769372205216	0.00195032879252618	0.0114425320472105
Rmdn3	1144.53737947036	0.840831702892915	0.137526690319804	6.11395286934958	9.71930211228638E-10	2.77405081121507E-08
Serinc3	40353.5465684446	0.840392385233963	0.116371323089402	7.22164501462559	5.1362408923028E-13	2.70640385479032E-11
Ptchd1	90.0339299195934	0.840371304326322	0.301940686248986	2.78323307390689	0.0053820127770168	0.0265994137969445
Scfd2	505.42833489972	0.840049636606241	0.117233548067237	7.1656078866132	7.74421404776285E-13	3.96866829629742E-11
Rmc1	378.496134822458	0.839683795543767	0.136679118015943	6.14346805666263	8.07389151073606E-10	2.34679590587873E-08
Uhrf1bp1l	2520.5481592055	0.839368215249483	0.103881533482323	8.08005222017937	6.47390448137389E-16	4.90917849048832E-14
Cope	4585.61999096283	0.837208189640261	0.0878325913212617	9.53186256998884	1.54486207991876E-21	2.13066548606245E-19
2310039H08Rik	518.29451034324	0.837133092608671	0.150477154257402	5.56319061680749	2.64886274698276E-08	5.59528110037125E-07
Alg5	1389.62486288451	0.836843400910459	0.1495201913801	5.59685881342337	2.18270315172408E-08	4.70371111256682E-07
Fxyd3	1414.27715085749	0.836587168507762	0.0936449520437894	8.93360667339084	4.12341392524399E-19	4.43644796668921E-17
Sort1	11464.638269753	0.835914889969695	0.102109551543482	8.18645148601727	2.69041046715901E-16	2.20270657769393E-14
Slc25a17	1406.17639395583	0.835796807229912	0.131743390264744	6.34412706057087	2.23690157168887E-10	7.46239079516336E-09
Jtb	1428.17816878527	0.835455924032091	0.107733155205006	7.75486360203872	8.84384795160434E-15	5.9199047363345E-13
Pigw	83.6369103273971	0.83427061079392	0.255553589641574	3.26456228599263	0.00109633355280736	0.00712512792858675
Acsbg1	123.48005024812	0.834064183950431	0.239927141440843	3.47632276590966	0.000508340096272365	0.0037215493332373
Ss18l2	291.373132554132	0.83328986081853	0.17263631671137	4.82685147999134	1.38708484696531E-06	0.0000209746825644864
Fam135a	309.092821333797	0.833283192000947	0.272779059622828	3.0547916440255	0.00225216924602039	0.0129530836398023
Clec11a	97.044086039902	0.831455410211952	0.25209637403251	3.29816489191046	0.000973189663463767	0.00643764760936239
Dnajc24	176.155851395	0.831284199207847	0.215648770647109	3.85480611233426	0.000115821382525326	0.00104208818340431
Fen1	507.295911700108	0.828965731433222	0.173447178997641	4.77935551459444	1.75857996055253E-06	0.0000259991497765141
Ift20	1926.00483617642	0.82854736464289	0.114901528232914	7.21093424417615	5.55692860926706E-13	2.91323947618833E-11
Tinagl1	1296.73763292526	0.828502441358689	0.178958177376309	4.62958694319139	3.66395864892967E-06	0.0000501293942979392
A130010J15Rik	781.204234550248	0.828152625519296	0.179606087260199	4.61093851635182	4.00855094102871E-06	0.0000544452887231593
Pkdcc	278.194564430127	0.827109906896822	0.26031913545865	3.17729200137192	0.0014865727972277	0.00914955168099504
Atf4	2558.69683757592	0.826394965137361	0.118800019493868	6.95618543379123	3.49609628625981E-12	1.61448940859863E-10
Usp2	346.773600946491	0.82557760432184	0.191282596988493	4.31601001512702	0.0000158874774011362	0.000185083707819359
Snhg4	203.62648544874	0.825459306711882	0.202182305177605	4.08274752821107	0.0000445063666226835	0.000456617990062978
Hsd17b7	290.894505114381	0.825026207205241	0.173801556223566	4.74694372784549	2.06513375988783E-06	0.0000301195874845244
Dusp18	122.392352025533	0.824154380045073	0.254154159983344	3.24273417401109	0.00118388613083718	0.00758380922341151
Steap1	132.961014072131	0.823888043518804	0.26038378089558	3.16412965771167	0.00155547483101802	0.00951906127975593
Erp29	2998.33634016791	0.822598793663427	0.11334007301173	7.25779304534501	3.93456916574806E-13	2.11663341246394E-11
Acat1	2239.73713925192	0.821901522740575	0.0955683027972578	8.60014773396351	7.96135495060889E-18	7.50485524013819E-16
S1pr3	335.328353462275	0.821107028388973	0.24114306060012	3.40506181826476	0.000661490776332636	0.00465057661773372
Rpusd3	71.8752326865397	0.82074113579341	0.264940748807914	3.09782900322539	0.00194943876127111	0.0114425320472105
Sh3bgrl3	2171.11020060337	0.820677685144385	0.194718357366764	4.21469088093523	0.0000250120532679102	0.000275897850056658
Prdx4	667.5629747107	0.820411006250088	0.134304939997466	6.10856909854221	1.00528335374503E-09	2.85282706646689E-08
Hmbs	838.939347579509	0.820410541084102	0.115662417632432	7.09314709027887	1.31095987696812E-12	6.49162059558911E-11
B4galnt1	2560.92768078432	0.819998145993706	0.134670331743864	6.08892942770274	1.13668207390263E-09	3.19109516648893E-08
Apoo	495.646714927642	0.819057573392517	0.130305526735517	6.28567025445488	3.26442184049867E-10	1.05477781167056E-08
Mterf3	182.687421499673	0.817434806987078	0.162027835590163	5.04502701038798	4.53457305516694E-07	7.63189813953157E-06
Mpp6	499.659802646052	0.816203416202521	0.133717804059847	6.10392476859115	1.03495014852203E-09	2.92950765180823E-08
Tubb6	456.513559385	0.815833453729879	0.288729453801743	2.82559829968048	0.00471924053607922	0.0238691589998592
1110065P20Rik	439.242835167603	0.815177006665649	0.170688948110847	4.77580426669608	1.78990428487128E-06	0.0000264242335158799
Dmpk	1537.25225825359	0.814836087798781	0.2236540971725	3.6432871031659	0.000269178305020081	0.00217011148221368
Hccs	315.852548614959	0.814443991479668	0.15975289520825	5.09814855260041	3.42991613031343E-07	5.89830765505783E-06
Sqle	1068.80205329535	0.814430481638542	0.170394121248236	4.77968650369135	1.75568740923173E-06	0.0000259750729011606
Larp1b	1890.05037648653	0.813892533757861	0.125157244259077	6.50295984524153	7.87548236839015E-11	2.84931624419749E-09
Btg3	798.84468343983	0.811915475533274	0.180971741071532	4.4864213093488	7.24294506299229E-06	0.0000919916693723681
Nop10	1350.42499301739	0.811260566147389	0.114118172421593	7.10895161508816	1.16927726563849E-12	5.8321960701143E-11
Cgrrf1	487.439983274056	0.810990565599095	0.131927661032786	6.14723674512469	7.88444052853495E-10	2.29992837784905E-08
Scfd1	2332.39972576747	0.810792784376857	0.0970762585281054	8.35212230745499	6.70471806700693E-17	5.81358465303766E-15
Topbp1	892.169428493745	0.810483717109912	0.150042729593423	5.4016860350789	6.60174243599792E-08	1.29328700724268E-06
Fpgs	1749.81017399992	0.810463410426836	0.106803846775717	7.58833539140936	3.24041278092117E-14	2.0552618101213E-12
Gm14097	99.0363119206175	0.809648306099124	0.297723059967007	2.71946790480001	0.00653870402384385	0.0310898583271613
Praf2	297.15619076247	0.809076837550051	0.160288315988288	5.04763452383622	4.47313796400843E-07	7.53467091478469E-06
Id3	1483.22636345503	0.808600806070286	0.262547479569777	3.07982696080456	0.0020712089193261	0.0120815621039317
Specc1l	3053.43377317138	-0.807371249228858	0.127502835053318	-6.33218272277033	2.41716982706356E-10	7.96647861664644E-09
Ctdsp2	6422.37594703891	-0.807733012373432	0.113544626582113	-7.11379337523558	1.12896131766077E-12	5.65857440925091E-11
Pdcd4	10254.276408806	-0.808216051290643	0.145958261488753	-5.53730938589536	3.07153690896419E-08	6.41464263000144E-07
Rora	1042.51533865445	-0.809673698360696	0.141862585509775	-5.70745059700682	1.14680891675877E-08	2.60407991595499E-07
Eps8l2	1538.92919005272	-0.809677725572226	0.163528809994445	-4.95128488735245	7.3725083050686E-07	0.0000118734361809686
Kcnq1ot1	420.271794191972	-0.811327939962593	0.288265255282395	-2.81451865979404	0.00488503415470978	0.0245626258574226
Gbp2	348.882247350573	-0.811732929723184	0.296795618489591	-2.73498959942244	0.00623822470917474	0.029994271823477
Capn5	2152.19024991564	-0.812530086926351	0.194524128924767	-4.17701439619657	0.000029536033875061	0.000316292598297292
Gng3	65.036806257509	-0.815614974568968	0.312928619637944	-2.60639303465636	0.00915013985055475	0.0407708963419124
Apod	2259.90078370589	-0.815639947305475	0.248700579947809	-3.27960613311252	0.00103952101733703	0.00681191227878699
Sptlc3	260.671309679019	-0.816277598490365	0.311959929258391	-2.61661041028848	0.0088807637941231	0.0398557973289429
Sft2d2	9495.98421874663	-0.816306140267562	0.138447128089501	-5.89615798848387	3.72062755114559E-09	9.39128733732837E-08
Stx1b	112.305974376637	-0.818294743537632	0.23385636855747	-3.49913388540683	0.000466772137897329	0.00347345019802936
Tmem200b	289.324663283587	-0.818583105853315	0.141676068535464	-5.777850234801	7.56611087918157E-09	1.78306856155024E-07
Mllt6	2254.27095709911	-0.818680967549279	0.138669637454697	-5.90382280199399	3.55173645670715E-09	9.02202523922522E-08
Tlr4	655.344970349316	-0.819478816004641	0.132032325308776	-6.20665290934	5.41249565010032E-10	1.65024904465225E-08
Gfra2	201.981664503027	-0.821135980647321	0.252644748056456	-3.25016049992786	0.00115339893049455	0.00742787465423474
Fryl	1230.43111852098	-0.821234931204024	0.13626886459781	-6.0265779246628	1.67467587377812E-09	4.55219433943655E-08
Irgm2	431.447242644389	-0.821622791407379	0.213761140356162	-3.84364899082415	0.000121218349962153	0.00108447413657912
B930095G15Rik	262.691669750821	-0.822265974503964	0.208013614595656	-3.95294306145447	0.0000771958112523364	0.000730711156718338
Ddx60	75.1801227277074	-0.822307511324176	0.32050804083793	-2.56563769562333	0.0102986336185415	0.0448383306908956
Dpysl2	272.919040918075	-0.822417352422138	0.219991323893025	-3.73840812386789	0.000185189145516313	0.00157257724808274
Ttc28	1055.15687595356	-0.822971632696547	0.135135975150723	-6.08995222610893	1.12944386583725E-09	3.17946184150076E-08
Swap70	868.0277056471	-0.823935781009943	0.126039852682702	-6.53710523673934	6.27209179613033E-11	2.31403027666927E-09
Gm36738	80.3038522659929	-0.826071865507214	0.273095349447001	-3.02484779466202	0.00248758279086778	0.0140632259566253
Abcg1	253.217915209108	-0.827030751591952	0.290160509303292	-2.85025261906848	0.00436845177572122	0.0223981247482712
Klf8	206.70545357739	-0.827723152225345	0.310921438551971	-2.66216172188136	0.00776405657386018	0.0357018041156471
Fbxl20	1416.9841156766	-0.827929357787968	0.136133535178781	-6.08174434536403	1.18882019939151E-09	3.31482430088134E-08
Tnfsf13	207.949160243144	-0.828376196583914	0.200323038805384	-4.13520182962425	0.0000354642810107758	0.000372211938085517
Bid	194.622020048578	-0.828755543912905	0.276869819496858	-2.99330402070894	0.00275974687603933	0.0152617864108203
Cxxc5	1262.44498959033	-0.828935001457688	0.163845143979191	-5.05925889120622	4.20889099300835E-07	0.0000071128873278225
Ccdc15	48.1768766301268	-0.828946352864683	0.282985804501094	-2.92928599131013	0.00339741673335514	0.0181909624467035
Atp1b2	203.529530370688	-0.829453931522122	0.322213480520684	-2.57423721124814	0.0100461370099269	0.0440094042963115
Ndrg1	1038.15905687344	-0.829970773730378	0.224591957847183	-3.69546078891706	0.000219488353953496	0.00183156163625712
Jund	4984.84051683345	-0.831083896875066	0.086478268865725	-9.61032069415603	7.23233762705077E-22	1.07698940750647E-19
Irs2	452.777143326742	-0.831125938122998	0.152867355036429	-5.43690925982814	5.4212728986567E-08	1.07639766248691E-06
Hopx	1990.53522878444	-0.831549863243918	0.209683569972932	-3.96573686412943	0.000073169549122375	0.000698714792966918
Tbx3os2	1052.15741873008	-0.83267621921564	0.205769860186487	-4.04663840691244	0.000051958408188034	0.000520597410172647
Wee1	1074.26123475209	-0.832688577015503	0.14409986863453	-5.77855195085145	7.53462797195235E-09	1.77768777065007E-07
Enc1	487.648668768578	-0.832782533965234	0.21161161186125	-3.93542928311172	0.0000830481161404386	0.000777866356739295
Marf1	2506.0373492487	-0.833542167468331	0.135905368326329	-6.13325417335151	8.60994198480918E-10	2.48154709379844E-08
Gadd45b	186.094425898632	-0.834094190363185	0.200380716095037	-4.16254720822331	0.0000314717048953546	0.000334234385322758
Sh3bp5	631.015355779328	-0.834252428203291	0.133361430604138	-6.25557497714337	3.96054007728331E-10	1.25406931568832E-08
Rad52	81.925576842976	-0.834984336683844	0.285463636212337	-2.92501121250608	0.00344443812216608	0.018413944695763
Limd2	587.103062037006	-0.835071276342473	0.211911474072639	-3.94066097646147	0.0000812573997609015	0.000763661259346382
Serpinb11	289.107371290128	-0.836081645132562	0.306595438430978	-2.72698657687559	0.00639156391228447	0.0305173416350943
Ddit3	217.823044728967	-0.836743362135621	0.172617052237882	-4.84739688974941	1.25092010969768E-06	0.0000191125711927787
Emp2	1801.98578246973	-0.837314377672493	0.226411188586129	-3.6982022968974	0.00021713181430715	0.00181384503415119
Acap2	552.80518711773	-0.838251533650388	0.310529984836998	-2.6994221961863	0.00694599951563584	0.0325893561748125
Haus8	83.2536818671632	-0.839001196342253	0.288570168459939	-2.9074425843111	0.00364397231125434	0.0192107827081264
Klf7	557.812569646094	-0.840049296029331	0.126332700791185	-6.64950001676797	2.94090314933525E-11	1.15335037631373E-09
Rab32	369.534164666906	-0.840561148806315	0.157816960069183	-5.32617754414882	1.00301095207678E-07	1.91560177185668E-06
Cldn5	204.964700188159	-0.840634976985515	0.330872336010703	-2.54066262269301	0.0110642626205782	0.0473491455337115
Sh2d4a	929.591933016175	-0.841260876497951	0.181115053873754	-4.6448975858426	3.40245199221975E-06	0.0000470211085676637
Trio	1239.52768378225	-0.845230793964821	0.16047772630939	-5.2669664096267	1.38696572764091E-07	2.58405672738176E-06
H2-T23	3210.98654716347	-0.846087108335942	0.104329244796604	-8.10977890221901	5.0711951888187E-16	3.90971214402787E-14
Fnbp1	1534.60649075388	-0.846372159091788	0.141974420361148	-5.96144120144197	2.50022884608404E-09	6.57029447404437E-08
Mamdc2	115.567923354853	-0.84640067185972	0.284998286882092	-2.96984477036485	0.00297950264370327	0.0162972529486565
Plxna4	230.027741665457	-0.846906052176219	0.180982760024793	-4.67948467611059	0.0000028759685237177	0.0000406752602631787
Cacnb1	177.591456832112	-0.847242541815865	0.242417108308484	-3.49497833600803	0.000474100235386536	0.00352360211110066
Txndc16	811.028301240562	-0.847560807479549	0.173128712924428	-4.89555310129013	9.80296157306174E-07	0.0000154132257327023
Ppp2r2c	145.50835814921	-0.848117558342175	0.331377758944302	-2.55936777725848	0.0104862738076968	0.0454243100228012
Ppm1l	1264.62735138683	-0.848321468107228	0.199993685967093	-4.24174125300542	0.000022179230560133	0.000248789949787519
Dzank1	100.241167085365	-0.848343362930027	0.251892862542283	-3.36787376334501	0.000757502717701841	0.00521147668187908
CT010467.1	2258428.41184297	-0.848510346691206	0.264063765085754	-3.21327822624833	0.00131229099574884	0.00824192541645436
Nectin4	978.972033564125	-0.849969385915621	0.186892600387291	-4.54790282843867	5.41831411207811E-06	0.0000709664467834323
Tro	83.8237862805446	-0.850382299322503	0.280558221472169	-3.03103681959597	0.00243715526334614	0.0138123388477008
Rev3l	1581.01714581082	-0.850803706682149	0.201946629620247	-4.21301265726521	0.000025198693654778	0.000277509729156317
Zmiz1	4519.80879786401	-0.85100597847006	0.125633824490677	-6.77370112642885	1.25528859845528E-11	5.26452667311347E-10
Rab3c	346.774856389386	-0.851237904339235	0.275690338157073	-3.08765954595858	0.00201739446668332	0.0118011546513926
Ndrg4	768.296399175065	-0.855621025673537	0.269744205380522	-3.17197184816828	0.00151407683451567	0.00930450925517257
Fxyd6	460.086229234229	-0.855989743547343	0.264243767484446	-3.23939425968762	0.00119783871687423	0.00765648075638116
Rin2	1523.24439049918	-0.857039034934127	0.13750969666134	-6.23257163489241	4.5883960403064E-10	1.42649831510282E-08
Prickle1	327.977113416164	-0.85784757419804	0.167294009224357	-5.12778418172517	2.93172243229544E-07	5.11433751983627E-06
Sync	67.3739452173144	-0.858378596494108	0.33191131587471	-2.58616851984079	0.0097049468455357	0.0427700316696887
Tsc22d4	2144.98913317664	-0.860860611596257	0.140786910634681	-6.11463528615989	9.67780393109089E-10	2.76604827237716E-08
Cntnap2	1180.64686282012	-0.861096590363422	0.274677535341981	-3.13493635106101	0.00171891402432487	0.0103225257743647
Tubb4a	185.353491344207	-0.861410108276078	0.215356342143684	-3.99992913931158	0.0000633614529583085	0.000618316500059676
Stmn2	573.152152811802	-0.862105419679697	0.28650258408467	-3.00906682023126	0.00262051474345876	0.0146614696373747
Dst	3807.2761023488	-0.863599683977196	0.17971929086965	-4.80526981715927	1.54542946924298E-06	0.0000231983751591989
Tmem81	69.2778788383668	-0.864459846643392	0.259207967989553	-3.33500491265081	0.000852978923468815	0.00575277875854419
Morc4	460.347509783614	-0.869044301974281	0.170099761717021	-5.10902715678126	3.23821812493243E-07	5.58735369163404E-06
Scara3	1193.36131686299	-0.869489407857871	0.322125787975438	-2.69922322370592	0.00695015406363309	0.0326011563587446
Clip3	471.56841115481	-0.87052997774671	0.224191149909753	-3.88298101016539	0.00010318362930388	0.000940738057761643
Tnfsf10	238.694532207835	-0.870767659914307	0.34203196328676	-2.5458663323353	0.0109006920112175	0.0468051025554784
Icosl	424.636065005352	-0.871245261684517	0.184629858597353	-4.7188752041703	2.37152240338118E-06	0.0000342720009771331
Cdh4	125.067364399701	-0.87202158020798	0.238385606605113	-3.65802949526433	0.000254161803367186	0.00207016451018457
Pex5l	51.2035630283401	-0.872810957488874	0.3124624252465	-2.79333093187227	0.00521682914717344	0.025913908381536
Dennd4b	243.831574139558	-0.873404035323043	0.133840646221022	-6.52570097338533	6.76842347745492E-11	2.47934228986985E-09
Gm48882	60.0462228579214	-0.873621765931078	0.308813197329631	-2.82896512676744	0.00466987872500092	0.0236602583330298
Rnf125	64.1323115849825	-0.873815017036086	0.277141907618271	-3.15295158550926	0.00161628610806865	0.0098239217748627
Vsig10l	47.5552615267008	-0.874276810219576	0.340290758023078	-2.56920527403887	0.0101932057085267	0.0444704000304731
Tmeff2	73.4643232167461	-0.874926588332517	0.273089188430424	-3.20381262019615	0.0013562071210923	0.00847629450682688
Chd7	602.638585672622	-0.875108391056748	0.185554478658837	-4.71618037668461	2.40313404946578E-06	0.0000346557226080854
Gabarapl1	3199.0689715378	-0.875306319584443	0.087452554585908	-10.0089279693322	1.3925327677126E-23	2.42513121834695E-21
1110038B12Rik	185.735145073209	-0.875523296192863	0.188145401442737	-4.6534397836948	3.26442966192891E-06	0.0000454806980017892
Junb	1129.81762187167	-0.877154736433965	0.140187152461158	-6.25702656081127	3.92386606415254E-10	1.24629749023701E-08
Rtn4	4217.1655353989	-0.878030246911606	0.0851410336650591	-10.3126566487992	6.1769772377166E-25	1.20892268795311E-22
Irx3	108.741346341384	-0.878561077635678	0.220089927982522	-3.99182773009698	0.0000655659968759879	0.000636157335128211
Lama5	3814.05289529692	-0.878613816743609	0.158529695929132	-5.54226646051462	2.98581482823648E-08	6.25468855456266E-07
Rnd1	70.375196520848	-0.880011953928704	0.279301408711827	-3.1507608858381	0.00162845749453016	0.00988620428732488
Peg13	1529.78364238002	-0.880459030414131	0.121045550238387	-7.27378270973329	3.49558106103407E-13	1.90206808929617E-11
Vps13d	2079.86596854644	-0.882103624475505	0.189504391031227	-4.65479253369992	3.24307090678432E-06	0.0000452752086510991
Mical3	1000.50671935063	-0.882185853807704	0.137356242550058	-6.42261201551289	1.33955608145609E-10	4.64997930302746E-09
Dbh	225.28758684114	-0.882300532524666	0.283320421452429	-3.11414379521813	0.00184479558421958	0.0109378387927618
Cdc42ep1	896.478592521513	-0.882882188987978	0.123365211784868	-7.15665442643266	8.26697440440045E-13	4.20510702996112E-11
Plekhh2	228.44987672174	-0.883534611020272	0.209647325461265	-4.21438532104488	0.0000250459373072982	0.000276123396815976
Khnyn	215.200656197158	-0.883794545625767	0.223717036176512	-3.95050176209404	0.0000779875236941922	0.000737865383018255
Itprip	165.61959216719	-0.884314245830121	0.232737753087044	-3.79961666768944	0.000144920076322235	0.00126944056624975
Dnase2a	499.740097826577	-0.885542831808075	0.169112171887709	-5.23642279513787	1.63718679457344E-07	2.99059454475416E-06
Crtc3	905.719264437516	-0.887192608742789	0.118119818986019	-7.51095469294448	5.86977063523166E-14	3.63324658295213E-12
Sp140	184.924113398057	-0.88906847662593	0.256662673506951	-3.46395704711558	0.000532291497320147	0.00387206735218726
Cgn	4510.94013374096	-0.889330413224227	0.185163040039412	-4.80295858738836	1.56338228979913E-06	0.00002343362950793
0610009L18Rik	75.810297288277	-0.889564705057671	0.278063943586319	-3.19913719695026	0.00137839555700363	0.00859068859414392
Mettl27	456.636760309126	-0.889608409056129	0.196376939210026	-4.53010629779034	5.89540174569073E-06	0.0000764356503936558
Vopp1	4517.75139466681	-0.890944307941535	0.154072816145648	-5.7826184412655	7.35467518251657E-09	1.73922410817855E-07
Npy	196.717485374877	-0.891150101796533	0.316111304993959	-2.81910228365152	0.00481581696067736	0.0242918602213843
Pbx1	4477.16020949694	-0.89160545181623	0.141461573956645	-6.30281020405927	2.92296742969543E-10	9.50426909497485E-09
Ddit4l	285.103734188897	-0.894254440770891	0.332685861724783	-2.68798450326293	0.00718847326551919	0.0335125058090788
Rnf43	825.700762825765	-0.894428420418139	0.161497727653309	-5.53833439897203	3.05361793043616E-08	6.38370788102372E-07
Edil3	62.4604565964444	-0.896183171929436	0.297535987652706	-3.01201605560229	0.00259518870854974	0.014539593932213
Sorl1	7471.35109955555	-0.896483901409525	0.175365932537034	-5.11207558070153	3.1863828403302E-07	5.51644206982187E-06
Drp2	90.8436757939214	-0.89869109017381	0.311768828510128	-2.88255594527666	0.00394463081769027	0.0205428695650114
Mid1-ps1	217.429611340818	-0.899309685817836	0.181706706839663	-4.94923771091939	7.45047068735385E-07	0.0000119895984827816
A530072M11Rik	46.8153668520068	-0.899635601639138	0.344339728644673	-2.61263957307546	0.00898459980066779	0.0401988952544575
Rabgef1	1816.02184303174	-0.901901502981237	0.140638153363985	-6.41292196611135	1.42756602043934E-10	4.94713013828471E-09
Parp14	1130.37753908168	-0.902137269283779	0.125476246355764	-7.18970558559699	6.49311821721319E-13	3.3610473391368E-11
Bcl2l11	403.334059451881	-0.902990713532483	0.150309397216996	-6.00754663548328	1.88351639170514E-09	5.0795619225119E-08
Rasd2	232.186309173654	-0.90436787550205	0.271457086790076	-3.33153164721545	0.000863694789979014	0.00580409677373079
Runx1	624.418084056548	-0.906029688179141	0.190871881363259	-4.74679497948063	2.06665243097487E-06	0.0000301203598982507
Gss	1154.58562187895	-0.906364459163843	0.11064604401186	-8.19156678630729	2.57847271348268E-16	2.12801663703088E-14
Gm48701	47.8375683120034	-0.906959670486989	0.309608657530357	-2.92937438417097	0.0033964506332465	0.0181905291929152
Sema4f	32.4250806092653	-0.907764538497834	0.341440480566206	-2.65863185581423	0.00784586428222952	0.0360215618855712
Dyrk1b	323.701148514314	-0.908034128794931	0.16850737931322	-5.3886905872952	7.09728727386812E-08	1.38114823369309E-06
D430019H16Rik	80.4862212295617	-0.908695225603978	0.237358554717563	-3.82836517809627	0.000128997262183588	0.00114807004671838
Ephx1	4961.66587964228	-0.908742443217679	0.146848300836227	-6.18830751219354	6.08136070209377E-10	1.82755134204886E-08
Nsg2	254.106376951931	-0.910410027859007	0.228637510462085	-3.98189267377446	0.0000683686530320988	0.000659303528770357
Ednra	361.776264459134	-0.91214979472955	0.14536818369926	-6.27475539363288	3.5018438215444E-10	1.1246458164496E-08
Dpysl5	101.720385051985	-0.912548596629765	0.234544058519132	-3.89073422874758	0.0000999413510667223	0.000915238308565572
Cpeb2	1075.12284832868	-0.91284311523081	0.184948561465432	-4.93565945037873	7.98803870775284E-07	0.0000127350035255486
Mapt	399.951084452005	-0.913650760516706	0.218257419777781	-4.18611546607184	0.0000283769033701832	0.000305311709035217
Dusp16	1523.59435269636	-0.913835815630357	0.152516107583871	-5.99173313630383	2.0761641938091E-09	5.56942952134423E-08
Zfp169	86.4219857692415	-0.914957214237	0.267714237687994	-3.41766363320329	0.000631611135661288	0.00446648617957311
Sp4	445.39551423782	-0.915352114651824	0.151547675667175	-6.04002740802239	1.54088051686075E-09	4.23330141998509E-08
Nuak2	217.44889374991	-0.91561064053354	0.207619464811666	-4.41004238867537	0.0000103350386713933	0.000126044536912245
Lrrc8c	292.999057469448	-0.915850565019459	0.196577976217864	-4.65896832717636	0.0000031779809048116	0.0000444571188521977
Sgpp2	112.422607918298	-0.917028421574047	0.340752697946863	-2.69118462480097	0.00711987804829733	0.0332518417049746
Apba1	370.952450953729	-0.917234306917999	0.165964090085402	-5.52670343594214	3.26303844484924E-08	6.78698785846678E-07
Uchl1	816.680314298018	-0.9174502495385	0.322216660216129	-2.84730854364611	0.00440906062134158	0.0225781698899999
Gm7694	330.708529141886	-0.919892226708477	0.19688600583948	-4.67220726423013	2.97980037374047E-06	0.0000419130032035364
Rhbdf2	292.981708592197	-0.920264666246798	0.170112007120378	-5.40975726419818	6.31102304919357E-08	1.23869650105948E-06
Plet1	4301.23639581091	-0.921106674286694	0.173096692284083	-5.32134185889002	1.03004629768573E-07	1.96540867385718E-06
Gm13594	58.8639917679369	-0.92123619887222	0.293393053786907	-3.13993868287461	0.00168983200103578	0.0101806061627925
Lbh	514.303410177346	-0.922982020894999	0.220061416630053	-4.19420194157266	0.0000273833951748275	0.000296173037285634
Sgpl1	2991.67490633566	-0.923039266061763	0.205283814385148	-4.49640547076927	6.91118842015377E-06	0.0000881047903437717
Col6a4	150.209611679094	-0.924243756344018	0.255716562435792	-3.61432887858441	0.00030112662453661	0.00238526452673622
Ap3m2	429.330617397034	-0.925633954366555	0.135048003249929	-6.85411062800767	7.1757536234269E-12	3.12418934240302E-10
Fnip2	907.42326856299	-0.925820295861109	0.17503827437025	-5.28924487625357	1.22822366040158E-07	2.31347353082057E-06
Nop53	800.897426533391	-0.926560979080409	0.143497362153566	-6.45698962806602	1.06806214589979E-10	3.79040978180396E-09
Faim2	102.794248167158	-0.927327208444916	0.266912715023338	-3.47427138629883	0.000512242659334918	0.00374611624531408
Prima1	33.842072861595	-0.928451150681471	0.351363544913164	-2.64242310883711	0.00823151533352479	0.0374408233961785
Nalcn	117.616545566212	-0.92920313018844	0.211086358269223	-4.40200464780068	0.0000107255258778652	0.0001301118989316
Chl1	529.422869105726	-0.929488481203263	0.235499990114156	-3.94687269733092	0.000079178628743198	0.000746728233443194
Phf24	118.422487329484	-0.929833714133397	0.272953001289701	-3.40657076397746	0.000657844947126583	0.00463121245579464
Arhgef6	165.257608150793	-0.929884939735658	0.332110792686105	-2.7999238814697	0.00511146581436072	0.0255138747838506
Anxa4	12251.1492022832	-0.931653819241919	0.15593333893346	-5.97469294003558	2.30523963160192E-09	6.09686929593559E-08
Trpm3	509.080836788551	-0.933204434792385	0.356683625095018	-2.61633663318237	0.00888788841215111	0.0398790626353068
Smyd3	285.139676056133	-0.93327465038528	0.255908402721795	-3.64690897391075	0.000265413893826839	0.00214819043644803
Edar	66.7217704469347	-0.933367653694396	0.270184511340687	-3.45455647721225	0.00055119875679894	0.00398281802117378
Sash1	1065.49272036788	-0.93352198913223	0.201356140086715	-4.6361734423902	3.54918192245988E-06	0.0000487864137167562
Nsg1	268.694389167849	-0.934157673252554	0.301388841984212	-3.09950981297937	0.00193841156552407	0.0113812450490056
Magix	85.5562836623622	-0.934331833735939	0.212412652164028	-4.398663752922	0.0000108919427480701	0.000132052757211115
Klf6	2391.72317868643	-0.934396020277269	0.0910887163438929	-10.2580874753969	1.08840992483565E-24	2.09035737900679E-22
Basp1	994.644207217177	-0.938035447696311	0.290032778581594	-3.23423942729431	0.00121967160327092	0.00777668366342456
Sat1	2852.54312690687	-0.938242650372319	0.115175145150813	-8.14622503096274	3.75461134326144E-16	2.97904490749122E-14
Ift81	346.50604930858	-0.938268603766133	0.157586282235973	-5.95399923428074	2.61668026755608E-09	6.85003560487611E-08
Snhg11	120.359453947384	-0.938499057269235	0.318319116955758	-2.94829624511579	0.0031953069967506	0.0172935366824401
4930415O20Rik	63.9788930243151	-0.93894002883586	0.272023430484603	-3.45168806658736	0.000557091366932699	0.00401410504574578
Gprasp1	1116.3781473664	-0.939976850873226	0.151336451444946	-6.21117280006512	5.25906020275105E-10	1.60823939235914E-08
Ccdc14	91.3986642223616	-0.940644962435515	0.289895144450955	-3.24477653538159	0.00117542825673657	0.0075353190161221
Tnfrsf12a	236.329054905951	-0.942802165533549	0.269787791104217	-3.49460648932535	0.000474761172444665	0.00352723864560299
Mindy4	106.213803374128	-0.944172937697366	0.31541150069237	-2.99346388963237	0.00275830147162313	0.0152578991229758
Pik3cg	198.731297055444	-0.944563874680696	0.235407623370045	-4.01246085899226	0.0000600890445844587	0.000590262842356896
Rwdd3	78.5756017033125	-0.944828086085885	0.290970819509376	-3.24715752486458	0.00116563855148448	0.00748090950437417
Tlcd5	39.3035306236581	-0.945569306175354	0.356363835421834	-2.65338177499428	0.00796896812490942	0.0364564325393786
Shank2	814.290523531136	-0.946657961088463	0.217644532660254	-4.34956003496862	0.000013641093619405	0.000161943659086524
Pramef12	41.4882234456804	-0.947221161710566	0.339176139998955	-2.79271166218674	0.00522682595305733	0.0259510203757739
Vat1l	602.550840794327	-0.947856976217122	0.313888669970269	-3.01972344623621	0.00253005589454162	0.0142445612692686
P2rx7	619.898844885499	-0.950307233703624	0.104194799890855	-9.12048619220041	7.47880552021745E-20	8.58600298550103E-18
Peli3	182.359148657634	-0.951507035739993	0.221403079991282	-4.29762330215759	0.0000172639229988162	0.000198975668887085
Poli	197.907258554601	-0.955793982632208	0.181693661494487	-5.26046959905207	1.43687960301234E-07	0.0000026673781248332
Tagln3	49.9096629044087	-0.956667494694923	0.320489173778165	-2.98502281190036	0.00283557176465445	0.0156180647986194
Rtl10	69.1533834555306	-0.95805339932453	0.291365072374371	-3.2881545873609	0.00100846448762063	0.00663687930873774
Wdfy1	200.135186828263	-0.959025420391183	0.277009042789007	-3.46207261227083	0.000536032514906405	0.00389239158350764
Il17rd	407.365162146959	-0.963655682351179	0.265642579253026	-3.6276401360841	0.000286023539248174	0.0022888565932827
Rasa4	159.103222123865	-0.963880746499806	0.35317136202489	-2.72921547481496	0.0063485206838965	0.0303596625667874
Evpl	1478.56362684636	-0.964178479619805	0.219495389853411	-4.3927049231591	0.0000111949025184775	0.000135406266483056
Gan	42.0828720796495	-0.964549378472596	0.343489649969037	-2.80808862380437	0.0049836509782473	0.0249912219626603
Gap43	219.69927156478	-0.965542726775875	0.33152656776188	-2.9124143301522	0.00358646564599231	0.0189855407071463
Lhfpl4	36.2822505742386	-0.966473235221117	0.37813959516783	-2.55586362171929	0.0105924624640888	0.0458070504286667
Sowaha	211.686702620088	-0.967872152395695	0.254699076697515	-3.80006148803262	0.00014466018956013	0.00126770443303227
Plscr2	184.854774786198	-0.969388400089767	0.190277752000424	-5.09459666145102	3.49484489432555E-07	5.99992168574687E-06
Adarb2	93.5385228704425	-0.969473702778593	0.359514325297151	-2.69662050873018	0.00700470471331723	0.0328120998082218
Plekhg1	337.768219817825	-0.969561688133445	0.266895769510915	-3.63273531802382	0.000280432635154345	0.00224849420695349
Sord	6445.63279892805	-0.969680995294137	0.233310319453825	-4.15618562249686	0.0000323604939087718	0.000342672223476226
Prkar1b	371.662901009097	-0.970512737970948	0.265324978749312	-3.65782649845389	0.000254363131403507	0.00207098349855074
Grap2	45.35323017198	-0.971098383900104	0.378847289430906	-2.56329769538239	0.0103683105260563	0.0450653090758157
Tgfb2	1168.16043702727	-0.971541890306461	0.171185458790883	-5.67537626833878	1.38384138722428E-08	3.09781487009356E-07
Mid1	1397.740343439	-0.972853490309522	0.168896640040294	-5.76005236147637	8.40878468068983E-09	1.96364233168382E-07
Ank2	462.459955408533	-0.973549483166833	0.217760828782885	-4.47072822329077	7.79537080502637E-06	0.0000979186247208385
Adra2a	196.789192420696	-0.973562946208698	0.210902182104503	-4.61618242397461	3.90863399600207E-06	0.0000531232993504249
Stmn3	148.894568217484	-0.974050883451676	0.307472955379727	-3.16792376828307	0.00153531772706177	0.00942095529743786
Kansl1l	259.106654566804	-0.975366494296648	0.202755693912203	-4.81055044855609	1.50515206384105E-06	0.0000226268287578153
Tmem86a	177.441085628178	-0.976770707854637	0.239439953270385	-4.07939733746786	0.0000451526045264038	0.000460843390165747
Calcoco1	1473.10501670868	-0.977864187078347	0.125983695484944	-7.76183126962813	8.37117304975511E-15	5.64024938270386E-13
Ypel2	633.25397945032	-0.977929754013557	0.189818222299312	-5.15192768200895	2.57822463303048E-07	4.54785546856449E-06
Prelp	2344.28043154567	-0.978229754817162	0.145263743028961	-6.73416321526381	1.64876020402949E-11	6.77640443856119E-10
Pkp4	3317.3362547527	-0.980375283271909	0.16490624428582	-5.94504645665627	2.76378460952674E-09	7.19845040884342E-08
Csrp2	128.61359751413	-0.980550681542517	0.282025055044253	-3.47682116891585	0.000507396124071079	0.00371861282084903
Scg3	68.3046119696395	-0.98100921866405	0.380297558113174	-2.57958327035092	0.00989196065302993	0.0434080272090039
Gm49599	53.2954141146655	-0.981528564332989	0.351737290720291	-2.79051607614025	0.00526240867907918	0.0261024615870329
Peg3	236.002634189963	-0.983286540956766	0.159743016121591	-6.1554274160463	7.48752829513218E-10	2.20442272872445E-08
Rasal1	116.785424618604	-0.983917028315929	0.317773125411789	-3.09628772741846	0.00195960111454896	0.0114925236598119
Bace2	1714.84791744219	-0.984542735944614	0.149978183097315	-6.56457303063726	5.21821650485799E-11	1.94971543954239E-09
Zfp608	396.048304431515	-0.985035723758034	0.310171003632496	-3.1757827528106	0.00149432813864055	0.00919414468534831
Otud1	224.605230117249	-0.986183532360216	0.142775605005018	-6.90722712977161	4.94218334202507E-12	2.21750802791736E-10
Trpv3	49.6057921879058	-0.986764757689146	0.357762425996046	-2.75815649153735	0.00581283628099223	0.0284008049392274
Syp	256.70712468327	-0.987257646693032	0.327540031048195	-3.01415873819638	0.00257692937761038	0.0144569748047757
Bdkrb2	107.162721561669	-0.987363687771431	0.291505278153873	-3.38712113216092	0.00070630195499453	0.00491184608295688
Cnr1	122.504788000484	-0.987605916873598	0.294588546731686	-3.35249257933004	0.000800873883507669	0.00546594430623799
Rrad	44.1753821790909	-0.989173608348002	0.393022380287071	-2.51683786461598	0.0118413306520418	0.0499567532127814
Sncg	372.178729662474	-0.990622971727385	0.235202445674383	-4.2117885674489	0.0000253356631655514	0.000278570293232788
Ckap2l	101.084918222557	-0.991909253930501	0.386032939968802	-2.56949382094353	0.0101847208114204	0.0444459572466955
Kcna1	110.147365953715	-0.995504617035045	0.318874283850428	-3.12193446587872	0.00179666927855806	0.0107143220180987
Sox4	1309.04125193105	-0.99562145573352	0.17355501814659	-5.73663306521387	9.65771780862319E-09	2.22650356173538E-07
Chrna3	197.829408287156	-0.995785990741604	0.369346215797587	-2.69607741503794	0.00701613585906187	0.0328581567693075
Zfp341	84.4082518057076	-0.995825392229147	0.392092434008669	-2.53977201765421	0.0110924749151694	0.0474303702677342
Syt13	43.2122652070235	-0.995923893161971	0.331791084596926	-3.00165959664607	0.00268512246717118	0.0149334957240508
Rorc	670.475188277236	-0.996260220105215	0.150099055730683	-6.63735168256333	3.19369045617495E-11	1.25010169284562E-09
Apc2	102.706804074395	-0.996574649978714	0.226026414327894	-4.40910701938135	0.0000103797725659469	0.000126365122174294
Ulk4	60.5193364887325	-0.999721871254888	0.317601466131186	-3.14772435855806	0.00164546776532513	0.00996885689193145
Amotl2	586.968628181537	-1.00072046626243	0.188973070098881	-5.2955718279795	1.18644545400802E-07	2.24094247057581E-06
Eda2r	227.221554067681	-1.0011132137143	0.212979664236054	-4.70051080841563	2.59511519288074E-06	0.0000370850501901467
Zcchc12	65.7223043720537	-1.00167821812451	0.36934804229788	-2.71201713130147	0.00668751365010074	0.0316145400298068
Epb41l4b	2667.64260659446	-1.00525124806282	0.158599891093166	-6.33828460495167	2.3233735861386E-10	7.70726517751645E-09
Akap6	261.652127374174	-1.00735307853507	0.28708585543107	-3.50889136290778	0.000449978664120892	0.00336134552805683
AW112010	79.6291938551878	-1.00821464566133	0.348231320309913	-2.89524401413421	0.00378863897044129	0.0198592424772736
Itpripl2	1765.45948518092	-1.00965630468255	0.235554885359773	-4.28628896038585	0.0000181682634990586	0.000207536306228823
Tubb3	852.031513497517	-1.01020976361267	0.291295534506556	-3.46798918604752	0.000524368389330177	0.00382662301162469
mt-Rnr1	13387.4591835578	-1.01025725315834	0.217554582287107	-4.64369558451821	3.42231706386732E-06	0.0000472638546118772
Kcnma1	978.365132983073	-1.01056858465615	0.291621766346283	-3.46534004411785	0.000529561439151726	0.00386004785810198
Reps2	1060.5388614712	-1.01228980246539	0.159025884172869	-6.36556625816322	1.9457055678614E-10	6.59806096032207E-09
Sh3kbp1	486.175076372117	-1.01330392714332	0.208364965646262	-4.8631204578969	1.15549477791272E-06	0.0000177735162321156
Cxcl14	1954.56386050073	-1.01412314527821	0.213994178040086	-4.7390221293228	2.14752053250607E-06	0.0000311883723978797
Adcyap1	46.0866039262734	-1.01447065695149	0.369904472311436	-2.74252065840763	0.00609696146520811	0.0294293661448403
Unc13a	74.3370575613856	-1.01633991744368	0.323431165086067	-3.14236853821191	0.00167586950572234	0.0101053751005264
Pcsk1	52.8063042714629	-1.01651497339917	0.373483735267535	-2.72171148944684	0.00649448142278928	0.0309225192859869
Specc1	311.056505109949	-1.01718480598337	0.183315197474431	-5.5488296660469	2.87588191909634E-08	6.04288071957359E-07
Pnrc1	4478.25716682523	-1.01723438955251	0.1567835439044	-6.48814514725329	8.68995433687534E-11	3.10571411517893E-09
Mical2	664.300374315697	-1.01757065726568	0.198077697427498	-5.13722983698427	2.78817876622863E-07	4.88050031056204E-06
Gm36936	40.976706388755	-1.01773310496005	0.370687804452777	-2.74552626963939	0.00604139305095902	0.0292256655360659
Bspry	1583.18078677881	-1.0196854918829	0.106611990012884	-9.56445416467392	1.12795088896915E-21	1.58762950467919E-19
Dkk3	592.60682703167	-1.02024509407667	0.204831112980109	-4.98090880449274	6.32863601181623E-07	0.0000103381136759001
Dock3	48.0988943771181	-1.02049969584493	0.338964902050904	-3.01063528899426	0.00260701780471234	0.0146018576960585
Tcp11l2	986.261193410604	-1.02204728761382	0.175980856166021	-5.80771857735261	6.33298466422181E-09	1.51858617094234E-07
Plekha6	2466.36258561288	-1.02269115376576	0.139930259507612	-7.30857755402167	2.69985104095459E-13	1.51589996971631E-11
AA474408	80583.2510124243	-1.02293998604669	0.275431888067668	-3.713949002867	0.000204049930841038	0.00171923988470001
Adrb1	37.3247289089386	-1.02443987945791	0.39966865571686	-2.56322297184011	0.0103705424234655	0.0450654782834039
Acad12	428.3780013131	-1.02595791643773	0.165797015265969	-6.18803610422001	6.09183780682954E-10	1.82755134204886E-08
Il2ra	45.0291712828819	-1.02601168191963	0.347204897043319	-2.95506109117932	0.00312607143292071	0.0169679788553937
Gm22009	48.4532107502026	-1.02723517273336	0.377690342322737	-2.71978141250851	0.00653250833637887	0.0310686021598316
Gpr158	49.706948589871	-1.02772830003314	0.359312985918768	-2.86025927341653	0.00423294782250501	0.0218286267885767
Zfp661	201.41861212243	-1.03050756713919	0.280794008738774	-3.66997704747286	0.00024257224839588	0.00198837642781625
Sgip1	82.8427755301409	-1.03205647574172	0.318535134096396	-3.24000829192488	0.00119526223707402	0.00764434709752792
Vps37d	38.661533425027	-1.03233925449951	0.327808740662081	-3.14921210585928	0.00163711325341666	0.00992702194090068
Spsb1	768.553869009571	-1.03257437343496	0.302686811890973	-3.41136228230151	0.0006463914507058	0.00456315503675856
Rab17	334.014645633161	-1.03280226853788	0.313148152239117	-3.29812665715249	0.000973322195731823	0.00643764760936239
Accs	98.4328494842086	-1.03370062713928	0.247284774959753	-4.18020327902324	0.0000291248621641468	0.000312214876094532
Dio3	46.6303058592838	-1.034497150758	0.330765325044598	-3.12758645610303	0.00176247975194977	0.0105502356255659
Gnal	88.5786999861034	-1.03516362286352	0.317346844919352	-3.26193135188278	0.0011065593714999	0.00717570056305551
Fgf9	36.0827264027638	-1.03611368975756	0.377802514247731	-2.74247431047579	0.00609782194864866	0.0294293661448403
Ahr	1011.42321420714	-1.03668882662517	0.139037071695813	-7.45620440635611	8.9050557636965E-14	5.28898543190645E-12
Prkar2b	679.070271523341	-1.03715861754229	0.261813398205329	-3.96144209827218	0.0000744984490562611	0.000708769966715817
Sytl5	735.056732660238	-1.03840698875104	0.292306852917237	-3.55245516274313	0.000381654055533343	0.00292212773517519
Acvr2b	83.6031328295099	-1.04213301869219	0.255017866178107	-4.08650983678277	0.0000437910927775405	0.0004504038821714
Fras1	98.9001284494098	-1.04260917554715	0.332968091008217	-3.13125853108074	0.0017405885857329	0.0104313489171219
Jun	1356.95704969446	-1.04443587868144	0.204123832599982	-5.11667778023846	3.10964181591409E-07	5.38812304528116E-06
Sdc4	4236.12739068454	-1.04624822406916	0.18828245790596	-5.55680139140591	2.74763093104101E-08	5.78522701156687E-07
Relb	302.94106054998	-1.04659098652724	0.227661425885382	-4.59713797564526	4.28333984017939E-06	0.0000575765195314676
Klc3	435.366753077894	-1.04694583137958	0.234265371629889	-4.46905927280463	7.85643595497258E-06	0.0000985050389717428
N4bp2l1	123.561129280953	-1.04890177863547	0.269113269922143	-3.89762191563026	0.0000971419211263235	0.000894384623273274
Efna1	901.930344264491	-1.04959003056606	0.171622733045472	-6.11568183270898	9.61449826243535E-10	2.75178188430427E-08
Slc22a23	326.006854092609	-1.0502692271662	0.307153469349235	-3.41936306105025	0.0006276791675436	0.00444326796177092
Rnf208	93.6330258973676	-1.0508147273503	0.249368938098459	-4.21389582585225	0.0000251003092547058	0.000276574453181879
Htr3a	463.209154610075	-1.05166539105412	0.287541390158742	-3.65744003141088	0.000254746834875931	0.0020732861214655
Btc	66.8267513356906	-1.05188279132652	0.249102888715644	-4.22268403529945	0.0000241410136535787	0.000268306019784231
Vash1	50.9718174436979	-1.05360977624608	0.305160272939376	-3.45264396999471	0.0005551211555779	0.00400412065536183
St8sia1	31.9967913968146	-1.05455654073939	0.327513462832197	-3.21988760895516	0.00128240863493253	0.00808637540591084
Chst7	89.0892422412192	-1.05662726009874	0.402716231719899	-2.62375135858356	0.00869672473059725	0.0392344003677662
Chrm1	794.182204091774	-1.05706871136761	0.248905573252253	-4.24686638212123	0.0000216781153191411	0.000243502761516787
Mtus1	4738.25262173965	-1.05721894232722	0.100614969424355	-10.5075710739251	7.97203120281169E-26	1.65480041634121E-23
Gm44751	41.0777984199512	-1.05729351171259	0.32972126630744	-3.20662820312823	0.00134300447373807	0.0084065616616867
Spock3	137.224274997398	-1.0582166150225	0.298950449392206	-3.53977261841871	0.000400471911828668	0.00304690773346136
Syt11	528.348391686539	-1.05857534496961	0.248484204662559	-4.26013132869813	0.0000204306821945875	0.000230560416858195
Tmem178b	37.5088058368525	-1.06000818860413	0.372597007476709	-2.84491868515716	0.00444227618056866	0.0227086506245488
Slc22a21	111.271390375643	-1.0620576373125	0.341122835881592	-3.11341700290377	0.00184934516646153	0.0109490184876936
Slc34a2	507.635075913742	-1.06271016976001	0.253575802854852	-4.19089738766718	0.0000277853307807427	0.000299888943037953
Prxl2c	1109.73360728635	-1.06380781637604	0.110870996955139	-9.59500541702973	8.39126932253259E-22	1.23171846127175E-19
Malat1	12962.6539875962	-1.06459143959302	0.263359587731262	-4.04234927903727	0.0000529183274457412	0.000528918541073315
Mir6236	113992.5120721	-1.06592675619513	0.249836756200871	-4.2664929388457	0.0000198569776655115	0.000225074953682439
Eno2	249.382285480274	-1.07059065179483	0.254610456695833	-4.20481808048362	0.0000261292235919409	0.000285614651497013
Gas5	1590.16960809621	-1.07096803273466	0.148058414714129	-7.23341550564675	4.70995534490735E-13	2.50102279942755E-11
C1qtnf7	140.531212813221	-1.07282362606119	0.260052796099824	-4.12540700254334	0.0000370079703627663	0.000387226981137906
Elavl3	49.1269895906458	-1.07371072033046	0.33885916162692	-3.16860466506319	0.00153172586599117	0.00940474774756345
Eci3	104.958013802646	-1.07487193359804	0.308691763044124	-3.48202337178785	0.000497640256096877	0.00365493469006105
Map3k1	1405.13183520661	-1.07518564086108	0.142304611755871	-7.5555221127029	4.17182934099613E-14	2.62174596200216E-12
Sp100	582.990218323399	-1.07702462690561	0.205432184504919	-5.242725863531	1.5822152833989E-07	2.90308250659352E-06
Pnpla7	420.246782688573	-1.07903883046298	0.141482284905663	-7.62667093751317	2.40893443396768E-14	1.55671706346025E-12
Cenpf	113.329277725195	-1.08001252051271	0.300177772434099	-3.59790970448958	0.000320784939321633	0.00251224485634892
Syngr3	116.351317182531	-1.08174322858833	0.310382295589549	-3.48519630133424	0.000491776120083191	0.00361775538350181
Ypel3	764.012937078434	-1.08202115402596	0.164232401063234	-6.58835374153331	4.44730048296477E-11	1.6861997218621E-09
Ret	781.227861177207	-1.08224163760783	0.247163722802252	-4.37864272854354	0.000011942071929187	0.000143598348826679
Gm29216	4818.50689072246	-1.08225283761592	0.227662961753042	-4.75375014575227	0.0000019967777969658	0.0000292383868108073
Tesc	58.7668460051376	-1.08417356832067	0.365773291424654	-2.96405886853551	0.00303610199365143	0.0165320339081974
Dio3os	44.0001808770092	-1.08485076019031	0.34894613281446	-3.10893475574678	0.00187763176192973	0.0110909263316056
Limk2	3758.30138147014	-1.08634424285929	0.2335519841747	-4.65140232782901	3.29685414672973E-06	0.0000458338066604152
Sun2	3203.41919943915	-1.08641976067201	0.133713515151249	-8.12498092988666	4.47432755122244E-16	3.52289008343376E-14
Mapk8ip2	161.690979910576	-1.08658427223351	0.412064939700177	-2.63692483282884	0.00836613677436285	0.037960722171154
Ifi44	87.8759539603147	-1.08770742786277	0.371729224148021	-2.92607456504321	0.00343268651074518	0.0183654537349163
D130040H23Rik	25.5813169063955	-1.08921965988938	0.398469509783724	-2.73350816849343	0.00626635690005073	0.0300872977327202
Marcks	2524.73707008869	-1.08938714605694	0.186524445740433	-5.84045239610541	5.20592596867142E-09	1.27091226532359E-07
Scn3a	50.5676064556726	-1.09102178043848	0.374531445826423	-2.91303118228454	0.0035793885675154	0.0189627313901628
Zfp704	2029.82544935812	-1.09208226102962	0.150621054931576	-7.25052856339192	4.15148314465655E-13	2.2274929144306E-11
Gpr157	125.854747579248	-1.0931279946959	0.192821554358196	-5.66911722257588	1.43535141207377E-08	3.1957173909118E-07
Pik3ap1	3527.70705030577	-1.09357867730302	0.171509741775244	-6.37618986527374	1.81547835630446E-10	6.18707798044058E-09
Etl4	2093.5484174196	-1.09404354393297	0.21359803447247	-5.12197383573761	3.02353851995167E-07	5.26556920211923E-06
Kif1a	687.689987597053	-1.09894633527861	0.26173331791619	-4.19872542031698	0.0000268421561586781	0.000291392661944445
Grb7	1672.87204269725	-1.09904396708642	0.205431436395719	-5.34993079135832	8.7987874041316E-08	1.69302510444667E-06
Avil	148.297503453074	-1.10064483292254	0.357270991590061	-3.08070024947739	0.00206514435232195	0.012053029378079
Nav2	1212.36250662025	-1.10099395661094	0.152684058197612	-7.21092935050215	5.55712834387262E-13	2.91323947618833E-11
Maff	195.919171635638	-1.10175897970957	0.208211374621721	-5.29154078018672	1.21290136897617E-07	2.28880836845365E-06
Tmem179	93.3281408259595	-1.10241303761148	0.368711005942824	-2.98991085116247	0.00279058879188116	0.0154057285337798
Rasl10b	27.6904733811185	-1.1040695842253	0.43664534355243	-2.52852709991795	0.011454224337605	0.0486632851225518
Cldn4	7154.53844596013	-1.10913857438942	0.121400757038012	-9.13617510673459	6.4700236159327E-20	7.64132099467914E-18
Scarna2	44.4002651015372	-1.10981237839299	0.42934979118562	-2.58486763281828	0.00974163884828152	0.0429133286885713
Rdm1	254.518531301436	-1.11213910998163	0.164304869078833	-6.76875320991265	1.29896894741901E-11	5.4366215620083E-10
Spice1	129.189604064875	-1.11324197118184	0.243122903051968	-4.57892677821425	4.67367757548534E-06	0.0000623662819326128
Gm16638	53.7447479073877	-1.11361425996217	0.357088512154846	-3.1185944718358	0.00181715876365808	0.0108114107102413
Kif26b	205.586969605302	-1.11496589030912	0.412231456743006	-2.70470841579713	0.00683643690580409	0.0321852871510364
Arid5b	1494.11375191289	-1.115708666763	0.199422905527852	-5.59468664750338	2.21020584438237E-08	4.74404704643574E-07
Anxa13	165.630479501975	-1.11690112815704	0.334078326491331	-3.34323133106937	0.000828088369726355	0.00561995244315608
Snap25	366.854674614512	-1.11976867481775	0.348503829032093	-3.21307423774282	0.00131322340967257	0.00824526155477276
Spns2	1324.94173987783	-1.12127435965037	0.14109546058148	-7.9469201562502	1.91205559953872E-15	1.37869272177266E-13
Cacna1d	167.72694075736	-1.1223839798716	0.229737687270671	-4.8855022143112	1.03165546435282E-06	0.0000160853716179443
Tax1bp1	12735.0971001784	-1.12258517553341	0.188976067300291	-5.94035631903365	2.84403229897867E-09	7.37940198788025E-08
5930430L01Rik	66.4963357450903	-1.1235891748139	0.38289840988174	-2.93443155107624	0.0033415924734448	0.0179387997202954
Add2	154.033437092614	-1.12371416153654	0.33660980185676	-3.33832869791094	0.000842839813924303	0.00569936103196592
Kcnf1	102.036214211855	-1.12394500985333	0.229895079344028	-4.88894765847248	1.01376443272688E-06	0.0000158616988274038
Fbxo32	4895.05560287747	-1.12534572148288	0.26655351566389	-4.22183785000939	0.0000242318408761796	0.000269024489468121
Dsp	9331.91382984997	-1.1261502406893	0.178235345394778	-6.3183328659922	2.64400034915638E-10	8.66574277115847E-09
Epha5	58.4789446138496	-1.12683584195436	0.252203937284809	-4.46795499739499	7.89709134986312E-06	0.0000988652173805523
Sez6l2	62.8462361280817	-1.12771070699398	0.297974600274464	-3.78458669280953	0.000153964232447385	0.00133839466023424
Vsig10	860.281488816748	-1.12839903790735	0.18546509963039	-6.08415836810331	1.17104811090066E-09	3.27861562384313E-08
Erich2	63.0693526361953	-1.13092980334507	0.36644114083102	-3.08625227172999	0.00202696769897312	0.0118504085957035
Gdap1l1	30.8355167664376	-1.13196545977367	0.448559064520851	-2.52355943577427	0.0116173420173692	0.0492341469286322
Ces1e	354.216160692782	-1.13308721939204	0.249215164864868	-4.54662227319284	5.45137053762812E-06	0.0000712178414165657
Thbs1	1576.17306878578	-1.134590506405	0.280031870268053	-4.05164778322889	0.000050858186668477	0.000511068819578094
Ccdc163	50.5207054863957	-1.13679714448464	0.381194680334313	-2.98219572079981	0.00286188975460964	0.015733503065069
Pabpc1	32465.8472667835	-1.13710602319719	0.121273527342161	-9.37637461462598	6.82801600469429E-21	8.82488860984073E-19
Chd5	117.61575561681	-1.13754698462803	0.388074304816469	-2.93126076761514	0.00337589271921624	0.0180973220013944
Plekhh1	2819.34093417321	-1.1381518249068	0.172278204664421	-6.6064760027178	3.93576031988458E-11	1.51009642736764E-09
Gm12895	13520.0637509415	-1.13910264720327	0.239633351404675	-4.75352299889024	1.99902352648099E-06	0.0000292383868108073
Gm12896	13520.0637509415	-1.13910264720327	0.239633351404675	-4.75352299889024	1.99902352648099E-06	0.0000292383868108073
Wdr31	69.4294485497137	-1.13981276119303	0.370491456680134	-3.07648864944568	0.00209454277229053	0.0121832870404883
Alk	24.5369723483522	-1.14241183636364	0.422461940937526	-2.70417693444384	0.00684738178555378	0.0322146739224199
Ppcdc	78.20731834518	-1.14248546522495	0.44453487849773	-2.57006934773236	0.0101678158728055	0.0443816092154106
Pou6f1	311.724676502969	-1.1427804911189	0.228080777684346	-5.01042000435677	5.43113713062971E-07	8.98630177410955E-06
Tpbg	606.593061818299	-1.14352545838296	0.177665017210735	-6.4364131799035	1.22329753758064E-10	4.29722468329608E-09
Ptprn	228.543026678396	-1.1439577884577	0.339362521078153	-3.37090196296089	0.00074922515262324	0.0051614404580649
Fabp5	2187.52830425914	-1.14735054972939	0.192220200425508	-5.96893847363366	2.3880213471202E-09	6.29959418271119E-08
Unc5c	53.2332695845494	-1.14829088055324	0.367327579515833	-3.12606769703156	0.00177160764218653	0.010591772121859
Pacsin1	73.4951269899799	-1.14915373254167	0.319390449397331	-3.59795897062685	0.000320724197335806	0.00251224485634892
Vstm2l	37.4517051271562	-1.1500768891158	0.414313105133525	-2.77586413479524	0.00550552099187607	0.0270860561127731
Hcn2	35.5439215893506	-1.15047892171235	0.425728324842019	-2.70237814723574	0.00688454140637202	0.0323746741192094
Foxd3	32.2820258373028	-1.15424403969916	0.445017877904031	-2.59370262861232	0.00949485709287027	0.0420153559988122
Gm30373	21.3693628268505	-1.15634058723722	0.455080446866136	-2.54095862654665	0.0110549000318527	0.0473287907613694
Nap1l5	93.0509333269823	-1.16047302745481	0.303017055090595	-3.82972841943783	0.000128284758007642	0.00114271858563374
Acss3	194.622561698226	-1.16527238598922	0.24133336457152	-4.82847611252645	1.37581833873188E-06	0.0000208349792637732
Sptbn4	28.725021369197	-1.16615404054197	0.403565400475478	-2.88962839521925	0.00385697463555856	0.0201697773468835
Ttbk1	42.3509215128748	-1.16682447066503	0.380548918295516	-3.06616157494615	0.00216826110130789	0.0125479486431645
Cabcoco1	26.3753733157635	-1.16703119877688	0.453951759454389	-2.57082646882908	0.0101456150185841	0.0443506463798988
Ncam2	85.1764963952985	-1.16762557430391	0.411072731607296	-2.84043548629093	0.00450519845173592	0.0229845650901621
Stamos	32.1277430850317	-1.16831453596905	0.431614755519492	-2.70684567899645	0.00679258244045087	0.0320008182373373
Klf11	409.78833957127	-1.16869023636213	0.198246945257764	-5.89512355331672	3.74401130461908E-09	9.42885199876497E-08
Mrtfb	2331.81288198824	-1.16975236143011	0.144736964217243	-8.08191858766892	6.37556644033E-16	4.85251445736228E-14
C8b	92.4432121812147	-1.17024933772999	0.413093877301725	-2.83288957312538	0.00461293184616248	0.0234294981311515
Gm38190	33.1363107924291	-1.17154768788962	0.450152645025398	-2.60255649019573	0.00925315696772665	0.041158522875927
Bex1	290.936707365612	-1.17156509096029	0.272487699569908	-4.29951551137712	0.0000171171895912969	0.000197616992191658
AW551984	100.107471891005	-1.17265546298106	0.298545819866411	-3.92789108052419	0.0000856940022843402	0.000799007144711067
Atp6v1g2	109.685070574347	-1.17664127540841	0.267621213149915	-4.3966666975285	0.0000109925944769141	0.000133037583333678
Pcdh10	24.0252395948571	-1.17754807213923	0.433726951683508	-2.71495250080399	0.00662852767957817	0.0313934648110928
Olfr767	24.6476284742313	-1.18042839885084	0.358627920640563	-3.2915128212617	0.000996500742313996	0.00656770053064548
Kif5a	398.049830353699	-1.18113417060081	0.329237481381061	-3.58748392086551	0.000333884315296777	0.00260095628481757
Cadm2	77.7145889815779	-1.18716088917908	0.368479796885078	-3.22178013344198	0.00127396855687214	0.00804549903003151
Rhbdl3	88.1750578581843	-1.18807809906008	0.269413231854565	-4.40987285918247	0.0000103431327093595	0.000126068432489524
H4c8	52.1994311993094	-1.1921816418404	0.272650119615774	-4.37256966371574	0.0000122792616328211	0.000147394174389295
Prtg	31.5799919913764	-1.19408740495357	0.41444840835461	-2.88114848768314	0.00396228924932123	0.0206243779314973
Trpc3	60.7162564822439	-1.19613830427601	0.304385078324562	-3.9296877194505	0.0000850562526852875	0.000795225656361537
Proc	94.8877731488088	-1.1974492960913	0.431965857833792	-2.77209245678867	0.0055697214341	0.0273560648830676
Chrnb4	77.5344366395123	-1.19781630037862	0.352694886589539	-3.3961827798559	0.000683327123479199	0.00477469309333476
Colec12	188.68159552367	-1.19936243097824	0.325237800479754	-3.68764771256316	0.000226336708675854	0.00188156123110389
Gm16845	47.3919326581575	-1.19954520801492	0.343777681169152	-3.48930507627894	0.000484278107392092	0.00357725201542326
Nbl1	2785.33727154978	-1.20158440943568	0.174776565537541	-6.87497437508344	6.20010030252153E-12	2.74594959519003E-10
Slc7a14	166.123249045737	-1.20185705616081	0.412253053456456	-2.91533815476701	0.00355303337017719	0.0188717590481109
Gm50012	14.8190195028493	-1.20696612472185	0.476664959973019	-2.53210583129535	0.0113379764962843	0.0482791995438548
Sult4a1	212.530604517022	-1.20819876508874	0.268501497712171	-4.49978408084677	6.80225199549002E-06	0.0000868237754703851
Fabp7	51.1691348228074	-1.20892029926736	0.432944097089449	-2.79232424554247	0.00523308877668814	0.025969566375499
Cacna1b	87.7040777665844	-1.21112028426319	0.352079555355572	-3.43990517438611	0.000581918032945155	0.00416089616458696
Gm36445	34.8239856887436	-1.21133268440288	0.41671619012068	-2.9068529448114	0.00365084782264923	0.0192322283402824
Mir6240	58.5382424325909	-1.21207048483382	0.347702559350978	-3.48594064736328	0.00049040979989843	0.00361179000749813
Rtn1	304.697700437066	-1.21303646753816	0.224617028077921	-5.40046530718657	6.64682651874354E-08	1.29964115090561E-06
Cyp2d22	223.96049390399	-1.21596650689125	0.239215094509115	-5.08315125091287	3.71223858173716E-07	6.33608827696833E-06
Gm26550	30.0800566052908	-1.21720527689073	0.406032015305172	-2.99780616061984	0.00271930570589179	0.015082788733084
Ifit2	383.024378708997	-1.21880142115425	0.201214720568188	-6.05721796950347	1.38495867322236E-09	3.82538988369885E-08
Klhdc7a	5350.99565045508	-1.21926008711195	0.19732247391134	-6.17902291079011	6.44995363248019E-10	1.92375249851187E-08
Tead2	1152.52718762689	-1.22067588230133	0.240845630848197	-5.06829157748232	4.01402189076633E-07	6.80034211502457E-06
Alox12	1348.00450279056	-1.2238543111631	0.172153142591665	-7.10910235351321	1.1680010639319E-12	5.8321960701143E-11
Heca	1670.37548868619	-1.22421522481231	0.198679614268613	-6.16175559490054	7.19428312349169E-10	2.12723047752164E-08
Cd44	1145.0753569099	-1.22533842337657	0.239240007666473	-5.12179561992335	3.02639815132372E-07	5.26608653765474E-06
Sesn3	5916.25564172655	-1.22584585272943	0.182944552534711	-6.70064145526742	2.07506617385594E-11	8.32863474076943E-10
Clps	32.7311880302367	-1.22811370749439	0.407436745548762	-3.01424385726498	0.00257620644914169	0.0144568657918792
Snhg5	67.8730229821401	-1.2290354312758	0.373656294659085	-3.28921377437825	0.0010046768435313	0.00661522240774376
Asgr1	79.6537900567592	-1.2293597655618	0.392371228588555	-3.13315471673106	0.00172938257401573	0.0103732667530716
H1f3	47.776699284053	-1.2295781492087	0.331381536080781	-3.71046064832339	0.000206882454935519	0.00173953946355357
Palmd	225.598457768702	-1.22958795353593	0.26150350537686	-4.70199415401312	2.57632878225685E-06	0.0000368944644427723
Trim17	16.422339307369	-1.23734429155003	0.473569201916743	-2.612805660803	0.00898023503263439	0.0401881162719157
Iqgap3	59.9759503677582	-1.23855954260637	0.414264266876376	-2.98978126195947	0.00279177289828692	0.0154057285337798
Ddah1	68.6905317268169	-1.24050104458416	0.410765126862031	-3.01997653515709	0.00252794269624815	0.0142404666688321
Tmprss13	1916.60614088983	-1.2413660635774	0.175930340380062	-7.05600899137507	1.71352743058997E-12	8.36413033221469E-11
Pcsk1n	220.128809144433	-1.24341422369206	0.326726937217979	-3.80566792037261	0.000141422026707442	0.00124516823000768
Celf6	76.1139687673529	-1.24427706653466	0.446983725910544	-2.78371894636648	0.00537395783736279	0.0265723853603959
Camta1	127.950899564267	-1.24639105876292	0.327818564533199	-3.80207588468254	0.000143488760594057	0.00126012565393499
Gm16185	112.708985663665	-1.25217908438592	0.371195156508411	-3.37337129116756	0.000742537519769023	0.00512567888184529
Slc29a4	49.0324657142455	-1.25331621954062	0.381496489579626	-3.28526278425696	0.00101887296459856	0.00669154343959746
Cxadr	1719.76650091586	-1.2548079877988	0.164228321653071	-7.64063089221329	2.16159919397487E-14	1.41018614083122E-12
Adgrf4	48.4582194552021	-1.25500054004107	0.464899542151229	-2.69950909014409	0.00694418586857412	0.0325893561748125
Txnip	19956.3579617441	-1.25657159836365	0.207378587082282	-6.05931217896224	1.36704849281199E-09	3.78100222439924E-08
CT010467.2	1266.51856172563	-1.25792898050075	0.179407296400682	-7.01158205790772	2.35638221400398E-12	1.11063427747206E-10
Gstt1	903.432689027362	-1.25906800014766	0.193716204246538	-6.49954919901938	8.05610523940336E-11	2.90954240192863E-09
5830444B04Rik	78.7512116190206	-1.25972068713587	0.394889608073438	-3.19005783231853	0.00142244325623578	0.00882584810254992
Zfp36l1	4784.21407375067	-1.26064221943727	0.125598998662452	-10.0370403654671	1.04770554200663E-23	1.8402007596783E-21
Bsn	56.4340372254768	-1.26105196522627	0.475726322399565	-2.65079291569472	0.00803030611070366	0.0366961953691261
Cplx1	138.665011110885	-1.26146959756549	0.43988350791632	-2.86773560468528	0.00413420860235375	0.0214053884551196
Itgb6	332.594757378681	-1.26480248428381	0.279312125570437	-4.52827632062414	5.94667854833406E-06	0.0000769548137079754
Slc10a4	87.1723715020169	-1.26570065675346	0.264719202054845	-4.78129522501064	1.74169360381385E-06	0.0000257866019873016
Soat1	3592.18238268319	-1.27407218589001	0.240152501773933	-5.30526301612031	1.12510651058323E-07	0.0000021329279328861
Atp1a3	144.900922431139	-1.27737714809468	0.369218286368599	-3.45968007342801	0.000540817529591228	0.00392021172243377
Ltb	29.1196038422314	-1.28140405137025	0.447348150508804	-2.86444472814476	0.00417741051272371	0.0215909924639015
Ccn1	285.179360848543	-1.28276777814496	0.218748644132291	-5.86411761880083	4.51527341118564E-09	1.11257636210869E-07
H2bc6	57.3195170057318	-1.28483875388251	0.26227603408494	-4.89880350053793	9.64220124758278E-07	0.0000151836962174579
Tub	55.8794985240401	-1.28526972117076	0.43026201305139	-2.98717916568025	0.00281564657719295	0.015516636406896
Gm44873	47.8696918274799	-1.28611615909059	0.346718305549212	-3.70939791325223	0.000207752702747571	0.00174594207735739
Gm43071	20.6880151965328	-1.29091061620805	0.433531879727849	-2.97766018272618	0.00290457823514919	0.0159356941416315
Nefl	407.74349540148	-1.29338589415457	0.333652122274443	-3.87645037393379	0.000105991415501134	0.000961219588944526
Prph	741.695803192478	-1.29816209410094	0.335253273720135	-3.87218319957294	0.000107864827075184	0.000976055568645981
Gm47951	17.9999977940802	-1.29826860852647	0.504885556112674	-2.57141166509573	0.0101284850515363	0.0443038475173909
Fibin	119.996823377684	-1.29985971761286	0.273554268546786	-4.75174350054253	2.01670101770284E-06	0.0000294550148641033
Gm15675	24.5043934765248	-1.30286577010261	0.505245493012682	-2.57867865843566	0.00991789988584616	0.0435032748461342
Gab1	1952.29770402519	-1.30356749723974	0.185258132857084	-7.03649268799103	1.97138991868094E-12	9.4433712887863E-11
Pde3a	623.427857916375	-1.30599856212985	0.179277498373887	-7.28478796265973	3.22176614419936E-13	1.77024850971382E-11
Grin1	67.7048204672728	-1.30705459709804	0.33429039486562	-3.90993763857159	0.0000923199520061419	0.000855320123595853
Nsmf	776.356139005564	-1.31419847706235	0.193192849845159	-6.80252130508794	1.02803806863185E-11	4.34695109267173E-10
Syn1	154.976979361866	-1.31925368857055	0.25743704128127	-5.12456825173485	2.98220310127389E-07	5.19798759382346E-06
Fn3k	82.9479983502248	-1.32106643114411	0.322584116385403	-4.09526186827434	0.0000421691471049902	0.000435617578255464
Slc24a2	59.1084534314895	-1.32406268801015	0.461426368505697	-2.86949940095113	0.00411122111292616	0.021314314600605
Ms4a5	2369.27532417455	-1.32544283687627	0.283574391864295	-4.67405687855822	2.95307488770226E-06	0.0000416225575735813
Dhrs3	1864.80712603507	-1.32752004396716	0.187699384720556	-7.07258601802853	1.52072657393094E-12	7.47629930485188E-11
Abca1	2666.71585144419	-1.32814699248286	0.201280889856658	-6.59847536161381	4.15407497095986E-11	1.58673309764359E-09
Vgf	29.6440327559954	-1.3285456923006	0.487171953712433	-2.72705701175238	0.0063901997053425	0.0305173416350943
Bbc3	138.109488535426	-1.32914151050828	0.226364086497238	-5.87169780805533	4.31354501392017E-09	1.06928045881857E-07
Zfyve28	24.093808805386	-1.32919375516155	0.514995422506442	-2.58098168852156	0.0098519807353427	0.0432695456531935
Gm23935	23828.1285944768	-1.32945325729559	0.409345937561694	-3.24774997210086	0.00116321437304525	0.00747235241202874
Gm24245	23828.1285944768	-1.32945325729559	0.409345937561694	-3.24774997210086	0.00116321437304525	0.00747235241202874
Gm24270	23828.1285944768	-1.32945325729559	0.409345937561694	-3.24774997210086	0.00116321437304525	0.00747235241202874
Celf3	58.1279757487188	-1.33118907954732	0.381010181388423	-3.49384122675249	0.000476124090109082	0.00353461245002704
Rad51b	32.0131232502542	-1.3325354744075	0.364080982878832	-3.65999746504468	0.000252217743416317	0.00205595978865741
Nefm	288.364240163685	-1.33349283322857	0.363332563618101	-3.67017153637295	0.000242387754498876	0.00198765696526413
Fgf14	16.6178308122034	-1.33422840223672	0.499206910540876	-2.67269617880714	0.00752443639153268	0.0347867644197968
Tmem35a	20.1941971435043	-1.33430638435378	0.458329603053325	-2.9112376234588	0.00360000118434275	0.0190375770299134
Syt1	288.730194033808	-1.34164723307266	0.312657944023492	-4.29110233313584	0.0000177788355542401	0.000203691312951117
Epb41l4aos	198.04068588189	-1.34352297288308	0.225582156550749	-5.95580339077407	2.58797308074671E-09	6.78352637874298E-08
C130026I21Rik	53.7327905574775	-1.34539053111511	0.471511369177966	-2.85335756264089	0.00432599161695294	0.0222192271253144
Gm45714	27.8243688212025	-1.34600777107227	0.466291578221361	-2.88662252105545	0.00389401101982104	0.0203359406498913
Arhgef3	2216.85135121447	-1.34677874494106	0.139979217218249	-9.62127644163939	6.50192382295199E-22	9.75288573442799E-20
Ripor2	90.3043263619553	-1.34965459827906	0.525975175144193	-2.56600437066076	0.010287753187148	0.0448004509421259
Mmp15	3816.40368328436	-1.34969830524386	0.165294642575578	-8.16540865579924	3.20348868418126E-16	2.57155048671582E-14
Unc80	65.4974778859332	-1.35409736827591	0.392829119792123	-3.44703918332853	0.000566766374904564	0.00407011270452938
Hcar2	36.2634759028427	-1.35434489537867	0.522366697429052	-2.59270911037092	0.00952232732539053	0.0420915952972199
Gm44550	20.2431216748611	-1.35499272691467	0.514048209998406	-2.63592538707385	0.00839081795646731	0.0380475086066644
Gm17017	30.8397172537117	-1.35946762590709	0.383411596054662	-3.54571337929299	0.000391551838628489	0.00298567357469961
Fam57b	30.3738682795048	-1.36143953135089	0.368464718569797	-3.69489794473495	0.000219975123910101	0.00183461395955868
Dleu2	59.8114294576214	-1.36169690649249	0.347530092331675	-3.91821294483159	0.0000892078822469419	0.00082726623654091
Gm16576	104.433545252142	-1.36737204322592	0.285289506484039	-4.79292792811651	1.64364684310634E-06	0.0000244583219593304
Syn2	316.863831113839	-1.36764569538727	0.339966635169156	-4.02288211226015	0.0000574902761237827	0.000568266077125414
Trib3	160.327425057335	-1.36801269114947	0.24129808046682	-5.66938903327736	1.43307631079973E-08	3.19411260161978E-07
Rn7sk	1621.74020881266	-1.37114413138376	0.407753743662435	-3.3626769899601	0.000771906261804275	0.00528932100035941
Gabrb3	46.4569617667061	-1.37423776775911	0.383059337922736	-3.58753235258892	0.000333822322905679	0.00260095628481757
Frmpd1	38.310906315016	-1.37704902261198	0.422179736826823	-3.26176010474147	0.00110722801627783	0.0071762215746936
Tmem140	194.298035292325	-1.38043808853796	0.308136739707745	-4.47995292559805	7.46595033363838E-06	0.0000942994956092616
Cdk5r2	48.4881367385844	-1.38068151615494	0.442964797071219	-3.11691024949091	0.00182757201337671	0.0108639296716492
Gmpr	1768.66793078413	-1.382944973894	0.257306624130822	-5.37469635134957	7.67118475716882E-08	1.48860100811916E-06
Klhl24	2909.95995950335	-1.38615643022417	0.197522589592287	-7.01771090124618	2.25532582828986E-12	1.06790197629854E-10
Scube1	171.170460736802	-1.38719189084088	0.393635255262432	-3.52405398727828	0.000424997646599679	0.00320620471278392
Dnajc6	81.459784769142	-1.38813365877693	0.369382626888952	-3.75798307155968	0.000171288466337305	0.00147217816111736
2810404F17Rik	20.0740605097669	-1.39042728170446	0.483957411771128	-2.87303644470688	0.00406547214459895	0.0211186684963368
Ar	7666.75240184192	-1.39119932425311	0.219425098118239	-6.34020144543105	2.29464930616673E-10	7.63026589671948E-09
Gm49492	68.6246928058174	-1.39721583756645	0.313071674524664	-4.46292638798395	8.08478335669135E-06	0.000100753364451187
Cdc14a	1078.40282382823	-1.39959383522264	0.225997958011709	-6.1929490316462	5.9048828011696E-10	1.78151542296685E-08
H1f4	47.5426113419139	-1.40269709547656	0.395684833506639	-3.54498574798932	0.000392634315275294	0.00299281720285878
Sectm1a	232.320343712759	-1.40808798014946	0.379313338776693	-3.71220264673694	0.000205463377155102	0.00172902227704232
Krt19	16883.1800862875	-1.40854056452653	0.166127445154838	-8.47867468986665	2.27773557932126E-17	2.07112682102E-15
Lrrc4	147.202555653153	-1.40890863667319	0.205124110095503	-6.86856672293288	6.4850140575154E-12	2.85448449425676E-10
Lrrc55	35.3854604014897	-1.41329660080732	0.453892537371781	-3.11372513192411	0.00184741507985008	0.0109462616681179
Slc18a3	107.626368094378	-1.41537932933295	0.353271921428646	-4.00648691129796	0.000061628538737523	0.000603654180674975
Gm37795	22.5859719385934	-1.41729830260722	0.523438367193704	-2.70766988328682	0.00677573826537649	0.0319434322903158
Cldn11	141.626275214082	-1.41894098177131	0.262777174533257	-5.39978780231436	6.67197677263166E-08	1.30208093710903E-06
9930111J21Rik1	50.8573896125098	-1.42172514999272	0.523886360582453	-2.71380447548216	0.00665154121046985	0.0314806936607912
Fam78a	24.2560002836321	-1.42258829114304	0.47670616339603	-2.98420368851242	0.00284317432798763	0.0156515490062003
Slc5a7	129.715717419347	-1.42762698391074	0.528864410226001	-2.69941965522064	0.00694605255696733	0.0325893561748125
Gm48707	26.9727997624185	-1.43926060568816	0.538871234955163	-2.67088037424732	0.00756526026831496	0.0349362019132298
Crebrf	1680.35135366476	-1.43952568246021	0.207755496329738	-6.92894151005021	4.24001049154685E-12	1.92770388498424E-10
Syt4	238.062311985569	-1.44197582182283	0.415998329213915	-3.46630195498053	0.000527670311562022	0.00384935211309888
Gm32391	17.4465776803608	-1.44586680113906	0.53700500218472	-2.69246430714198	0.00709261269596643	0.0331483263366182
H1f2	2739.18257901668	-1.44910244623684	0.170608708862766	-8.49371908325308	2.00127688040157E-17	1.8278328841001E-15
Slc1a2	24.2783108564128	-1.45807672686777	0.55824642092439	-2.61188728170146	0.00900439367261103	0.0402566513771599
Trp53inp1	740.039316674174	-1.45831009781827	0.324449797405085	-4.49471723971376	6.96624529864633E-06	0.0000887298231919196
Shisa3	48.0258086543968	-1.45992326654253	0.418811489716417	-3.48587205076696	0.000490535567441717	0.00361179000749813
Nek5	34.0862920779573	-1.46011133852941	0.467085670436789	-3.12600328150509	0.00177199574476649	0.010591772121859
Hist1h4n	20.3199565883779	-1.46055845815135	0.492340546022319	-2.96656139729175	0.00301150226061128	0.0164547650772566
Gm37223	233.710192309257	-1.46798580703296	0.330373494482783	-4.44341277841061	8.85430603786274E-06	0.000109414304917666
Trp53cor1	18.1173999353941	-1.47374275979322	0.550058791065745	-2.67924589831175	0.00737881840473133	0.0342136097060535
Gm49883	98.2798188682717	-1.47593801799899	0.360361361843434	-4.09571661747754	0.000042086449217437	0.000435048557051474
Fam180a	30.712176423648	-1.4776019608973	0.504163813326703	-2.93079733578539	0.00338093270046398	0.018116862319305
4930519K11Rik	39.0898565772323	-1.47782630614598	0.505553363930352	-2.9231855855074	0.0034646994237399	0.0185030075774052
Rassf9	449.136346180821	-1.47855272881286	0.288835540752843	-5.11901244894949	3.07139689699617E-07	5.33535132994686E-06
Gm43923	13.2906111650394	-1.48181775616202	0.540378998029385	-2.74218236009506	0.00610324473722196	0.0294486215895542
Fosl2	3142.77771317349	-1.48418417708975	0.205897769055137	-7.20835482531284	5.66319041952325E-13	2.96128659341483E-11
Stpg1	38.6757619219698	-1.48812903397696	0.397124072265893	-3.74726474143473	0.00017877337508498	0.00152502816853314
Gm3550	12.8767121837663	-1.49463077049618	0.546026712017762	-2.73728507708532	0.00619485841370245	0.0298066823698397
Sv2c	222.290966488212	-1.50119546021979	0.30845478668012	-4.86682497742072	1.13405375678185E-06	0.0000174960996260263
Ifitm1	186.493162618562	-1.50153314560335	0.317019662853048	-4.73640383088597	2.17543898487678E-06	0.0000315492386303584
Gm45819	96.3829081118606	-1.50583116386512	0.246921163588662	-6.09842891544784	1.07116011789261E-09	3.02783224521227E-08
Arhgap27os1	12.5495746753871	-1.50877619729015	0.553356401880034	-2.72659029906235	0.00639924404333291	0.0305398200395939
Phox2b	50.9410976253287	-1.51050740631279	0.346589109022737	-4.35820793841995	0.0000131131765587896	0.000156399174859621
Il6ra	502.314632345673	-1.51265656712406	0.16762202921967	-9.02421104293941	1.8099482831047E-19	2.01051011988117E-17
Greb1l	86.8224840985503	-1.51481223056068	0.413125085233191	-3.6667156866198	0.000245685698471994	0.00201068940804439
Dgkb	95.9213925809655	-1.51694051352805	0.356132254995663	-4.25948644709681	0.000020489712152652	0.000231099662314488
Pcdhac2	74.5861306015542	-1.51712807895671	0.379893907074039	-3.9935572819309	0.0000650893448767646	0.000632428386391259
Klhl38	23.0850965601437	-1.52058968700811	0.504360301296028	-3.01488773620907	0.00257074389730984	0.0144301521687291
Lman1l	58.9540310612916	-1.52131929482503	0.542611986875425	-2.80369643801161	0.00505204462996984	0.0252725212137001
Eppk1	359.284104261146	-1.52267335516216	0.310514856166305	-4.90370532979152	9.40455377245036E-07	0.0000148208266889459
E130307A14Rik	145.154626525115	-1.52681413902837	0.400673381906045	-3.8106203406005	0.000138618513753614	0.00122310453312013
Pik3ip1	1103.02919774313	-1.52746722768179	0.120979845780004	-12.6257990976399	1.52188646952739E-36	7.2732016159972E-34
6330410L21Rik	18.988030737914	-1.53310381908097	0.556842611462962	-2.75320851443665	0.00590142960017906	0.0287004480336565
Dnah11	112.817861149855	-1.54015734541821	0.422654775267819	-3.64400791270434	0.000268425161693532	0.0021665895808335
Zfas1	420.712173699812	-1.54615028715381	0.202586302722871	-7.63205738183038	2.31036552846933E-14	1.49772907287207E-12
Bex2	163.831375289445	-1.54618931121707	0.233837281013092	-6.61224465371074	3.7853570526194E-11	1.46220089156633E-09
C230035I16Rik	10.2294733113484	-1.54752076965356	0.6001437660249	-2.57858342827367	0.00992063407887763	0.0435059817159486
Krt23	582.308899540969	-1.54814700610703	0.188212436310609	-8.22552981330153	1.94329922005845E-16	1.61679348065592E-14
Mapk10	58.1394251539525	-1.54820216247917	0.451576294388124	-3.42843984885644	0.000607061043145432	0.00432262800992329
Dchs2	50.3254895297265	-1.5482170922687	0.442173594145445	-3.50137844676324	0.00046285805992803	0.00344877923550436
Caln1	130.712367898403	-1.55050272707645	0.44810052880091	-3.46016714424663	0.00053984018638524	0.00391588980946583
Bmerb1	42.0089350170017	-1.55058636719853	0.499009524961089	-3.1073281964296	0.00188786682154271	0.0111432656827638
Fam124a	420.07617095706	-1.55282536921109	0.310306224970046	-5.00417086173823	5.61029797332209E-07	9.25293927381773E-06
Gm973	67.5176590191118	-1.55425631054494	0.385162037556081	-4.03533100096511	0.0000545253745734594	0.000542876185796797
St8sia3	22.2925541298262	-1.55857409598992	0.482879827385126	-3.22766454011935	0.00124805240683268	0.00792305494640633
9130213A22Rik	13.1686246554355	-1.56019096097932	0.612372492618769	-2.54778093363937	0.010841052466252	0.0466367235046009
Jph3	36.2629200471452	-1.56697020661381	0.417325162118699	-3.75479445969309	0.000173483784251513	0.00148765671992099
Ceacam12	20.5616427575907	-1.57936644109103	0.487930049834148	-3.23687061624484	0.00120848189641752	0.00771730981087012
Gm2808	68.952968859575	-1.58274429210388	0.557732879338947	-2.83781779905073	0.00454231033013531	0.0231279676125572
Gm4956	25.7400549768752	-1.58354112506007	0.436704000912524	-3.62612003038936	0.000287711659099995	0.00229967895546671
Serpinb1a	626.433393869944	-1.58389443889577	0.1976621833081	-8.01313843845849	1.11817651429985E-15	8.35582813413159E-14
Tnr	86.6421616427228	-1.58400384999272	0.353003267624623	-4.48722149415658	7.21580464645975E-06	0.0000917036397555646
Slc43a2	1273.62341306427	-1.58404536919597	0.210749709204481	-7.51623988082965	5.63740769075126E-14	3.51056751651329E-12
Lepr	473.337096516504	-1.58438099940026	0.254306328894527	-6.23020672071978	4.65820096635284E-10	1.44383152124511E-08
Olfm4	82.5124608362539	-1.58455707677966	0.607321287716392	-2.60909194001383	0.00907828475608367	0.0405298178877948
Gm15867	13.9719287421053	-1.58473392951786	0.543418929371228	-2.91622879488482	0.00354290588839783	0.0188354712314691
Gm29719	33.1228433017312	-1.58751486836289	0.59748056560671	-2.65701507253354	0.00788359182290017	0.0361382583003789
Dusp26	33.3927381322222	-1.58833246938702	0.435293889401459	-3.64887380241202	0.000263392443816287	0.00213519318359949
Snhg12	158.887009294687	-1.59408326350623	0.243735230973467	-6.54022505133761	6.14263279373677E-11	2.27443430470794E-09
Nos1	577.60549929724	-1.59706388424117	0.346566906295112	-4.60824116565019	4.06089488055324E-06	0.0000550041648768321
Rnf39	71.8180383261688	-1.60058034604784	0.276173860329413	-5.79555336677666	6.80962689596783E-09	1.6177784128571E-07
Nxph3	105.765594199293	-1.60163272461116	0.24439435534412	-6.55347674604011	5.62126900548414E-11	2.09270068954165E-09
Kcng2	129.024466269203	-1.60184880957373	0.325978002185479	-4.91397824035468	8.92466593276472E-07	0.0000141295751092693
Cpm	2623.90961501142	-1.60257861771578	0.238847270725861	-6.7096375556041	1.95108419889067E-11	7.8771670505311E-10
Pbld1	71.5272677871213	-1.60428877407583	0.482354742785169	-3.3259521090484	0.000881170672061604	0.00590608522859295
Adgrg7	1648.63202909662	-1.6124867408958	0.183971410199087	-8.76487677705375	1.86981060389269E-18	1.87437111756072E-16
Trbc2	24.8292982154454	-1.61256381527919	0.499191067845021	-3.23035390484956	0.00123637073044285	0.00786850991347183
Smim38	89.9079198510107	-1.61266592703667	0.393355092653846	-4.09977131897926	0.0000413558578630235	0.000428574321273391
Prss28	19.4468279015347	-1.61678847953452	0.617099533321121	-2.61998007166405	0.00879349054689755	0.0395678192990463
Syt17	35.385327808008	-1.62055530551697	0.515263410742241	-3.14510068390562	0.00166029679132577	0.0100379814833023
Mutyh	21.4116920433562	-1.62147127580914	0.607585697579977	-2.66871205538163	0.00761426963141316	0.0351151797409202
Adamtsl3	70.5877798098975	-1.62746224740481	0.407749532541293	-3.99132829720656	0.0000657042504922619	0.00063719789882774
Soga3	41.6507195200183	-1.63282533774455	0.489764702940631	-3.33389753884015	0.000856381977356157	0.00577122529473273
Rap1gap2	805.69197319154	-1.63833987623426	0.265443292316893	-6.17208994785359	6.73931393155541E-10	2.0013425042408E-08
Psme2b	15.4660379562382	-1.64454583250584	0.50116797595599	-3.28142641071356	0.00103283471647098	0.00677241653588982
Neurl3	298.732025624357	-1.64618541184907	0.224309301432748	-7.33890837934167	2.15342955483356E-13	1.23267346383927E-11
Cytip	102.673991325268	-1.65305037771339	0.294271508096294	-5.61743265057268	1.93815682052183E-08	4.22814465623393E-07
Colq	58.2422777027106	-1.67238162499698	0.407366093744154	-4.10535302441573	0.0000403697892560624	0.000419201197176393
Cntnap5a	26.006261074274	-1.67325350456674	0.550805468862417	-3.03783023073922	0.00238288157802712	0.013549589493209
Cyp4x1	20.8289016899199	-1.67757203314328	0.616518648202062	-2.72104021189876	0.00650768447712992	0.0309782061628492
Rdh9	25.5862759537599	-1.68251517147284	0.625718146529449	-2.68893459587983	0.00716804619559954	0.0334476270026273
Lrit3	22.4195914729373	-1.68618098758912	0.557920282678741	-3.02226149494559	0.00250893708871482	0.0141489179948105
Gm38057	13.1624619895204	-1.68628925855348	0.664088000031537	-2.53925572886936	0.0111088589868046	0.0474510605235572
Gm5860	86.871657651181	-1.68790836570161	0.348568124302942	-4.84240596892515	1.28276344241767E-06	0.0000195699990658375
Fsd1	19.6745035990607	-1.69031329028162	0.465153209828829	-3.63388503951986	0.000279185295625178	0.0022406830431685
Gzmc	13.8609351286335	-1.69355923590795	0.664779976081355	-2.54754850753912	0.0108482770037771	0.0466372644894465
Vnn3	123.261580850492	-1.7027204321889	0.282040845557194	-6.03714128294093	1.56868371748449E-09	4.30393196185665E-08
Edn1	277.120138938316	-1.71081512040484	0.334696753432814	-5.11153784091981	3.19546798080323E-07	5.52751405770257E-06
4833419F23Rik	23.5290537616421	-1.71688962718554	0.453684641501924	-3.78432388961146	0.00015412699924629	0.00133924305898996
H2bc8	46.5397790618671	-1.72571933710893	0.435691654138602	-3.9608730640499	0.0000746762242881335	0.000710132535456336
Qrfp	15.6155384835395	-1.72805535327074	0.571958262103036	-3.02129625143774	0.00251694969104139	0.014190210192291
Fbp1	1323.8479815653	-1.73297905994477	0.300481911946538	-5.76733237857294	8.05361204229289E-09	1.88498550648199E-07
Vtcn1	1473.03343303574	-1.73587791225568	0.18583087235201	-9.34117076611198	9.5274698760829E-21	1.20116261321168E-18
Gm11365	72.3145339567648	-1.73675509689196	0.361004775952488	-4.81089229999699	1.50257971295339E-06	0.0000226046948032153
Arid5a	165.439148545501	-1.74177760463077	0.244053364977322	-7.13687190829195	9.54787410163164E-13	4.80903952913064E-11
Bcl2l14	1123.94015174316	-1.74245450306356	0.165424297015607	-10.5332441152775	6.07055707014212E-26	1.28608193599403E-23
Rgs17	51.7592770174746	-1.74371905117283	0.382217316151332	-4.5621142148422	5.06410850062792E-06	0.000066838426260696
Pnmal1	34.5013222320939	-1.74724900475943	0.375023902840361	-4.65903370832124	3.17697181111231E-06	0.0000444571188521977
Slc16a11	134.901145085003	-1.75543010714947	0.255575931177442	-6.86852669992116	6.48683337624286E-12	2.85448449425676E-10
Gm15764	10.1313536842345	-1.75865385174953	0.653270866979006	-2.69207451402551	0.00710090781708648	0.0331720062835024
Olfr509	10.2588010678047	-1.77589635196952	0.644107050527409	-2.75714471766048	0.00583085391388583	0.028448254494386
Gm48508	14.8971802917788	-1.77911342575872	0.589762756328488	-3.01665950700995	0.00255576714405876	0.0143681488899644
Lce6a	14.500645379625	-1.7824701329695	0.650410559906767	-2.74053073988376	0.0061340043806381	0.0295692681262287
Gm6069	71.9810182826327	-1.78690050101299	0.322046961871458	-5.54857121032619	2.88013575144169E-08	6.04563735363909E-07
Stambp-ps1	8.02105244550687	-1.79079842956817	0.671941759830685	-2.66510959226499	0.00769632369737665	0.0354697133844113
Itga11	36.4026532222475	-1.79597373653609	0.524090548526367	-3.42683862852706	0.000610651845748048	0.00433767557211282
Rassf10	119.41676522904	-1.7988762917078	0.241587651177214	-7.44606060343808	9.61686421621458E-14	5.69528990326253E-12
Kcnj3	20.1891473055669	-1.80016754401437	0.556527571935655	-3.23464215394257	0.00121795274007979	0.00776813432918671
Ccdc18	14.0828963296852	-1.80083852119476	0.530382556103612	-3.39535774785731	0.000685389797636059	0.00478747802223692
Tmem132e	20.0419170414455	-1.80218547594002	0.479976518372543	-3.75473675681196	0.0001735237546302	0.00148765671992099
C230034O21Rik	10.5373830280455	-1.80823690298942	0.594997467764184	-3.03906655230688	0.0023731242301475	0.0135015788841448
Gm49894	12.3776218004759	-1.81108165659769	0.603107773954029	-3.00291545692418	0.00267406705525166	0.0148881273328154
2410006H16Rik	774.921250002529	-1.81591648784315	0.169824951533916	-10.6928721100238	1.09913570377327E-26	2.42873534543448E-24
Trim31	25.2242983838128	-1.81708658965144	0.557057042864416	-3.26193989094526	0.00110652603999146	0.00717570056305551
Tmigd1	15.0434761745727	-1.8239626570046	0.648965980169864	-2.81056744534927	0.00494542226259978	0.0248176868123139
4930546K05Rik	8.93821714881794	-1.82915948138873	0.702965312881495	-2.60206221824929	0.0092665039135736	0.0412089710936891
Gm49971	14.8494741600776	-1.82960883022421	0.647757397042506	-2.8245278843248	0.00473503280132481	0.0239372506930443
Chat	16.7176426865051	-1.83261558478727	0.610430396304134	-3.00216960997173	0.00268062776258359	0.014916572033873
Dnah7b	83.3386046023669	-1.83473540504515	0.319878735106014	-5.73572170853147	9.70979823327228E-09	2.23444964942604E-07
Tenm1	11.7761256875064	-1.83751858293337	0.593556487948272	-3.09577709997757	0.00196297863090366	0.0115090473224166
Mylip	5236.9730082222	-1.8432586024822	0.402408404484593	-4.5805668617758	4.63717334458121E-06	0.0000620403074421509
Gal	33.3163943538451	-1.85796743576767	0.460076210255934	-4.03839058475576	0.0000538191865447598	0.000536625076901899
A330023F24Rik	36.2270520724947	-1.87215693142967	0.581025328163289	-3.22216061965466	0.00127227790852595	0.00803976353634942
Olfr78	27.7210984918224	-1.8762517422785	0.445646918220046	-4.21017551242678	0.0000255172376694432	0.000279963065565083
Nupr1	2924.47505682158	-1.88804416784565	0.418821508769359	-4.50799237458786	6.54439276051975E-06	0.0000837926923543183
Ifit3	449.027536479874	-1.89477490505898	0.385519428149673	-4.91486230448381	8.88448807385265E-07	0.0000140768103251867
Gm47863	16.7990223590474	-1.90548959214292	0.569297622274387	-3.34708861865669	0.000816650990698012	0.00556069511558785
Ptprcap	17.91458475108	-1.9124731152082	0.733438098754275	-2.60754536539141	0.00911939856186229	0.0406691928051801
Gm47962	10.4835229088652	-1.91828119554307	0.665166501523648	-2.88391130814466	0.00392769356273861	0.0204721053150722
Tmem45a	2570.64008539654	-1.91906193394934	0.230034157385323	-8.34250858986467	7.27308833352036E-17	6.27991450646401E-15
Gm15287	27.8538790656376	-1.92111269527302	0.591514527879157	-3.24778615693694	0.00116306646284054	0.00747235241202874
Ece2	53.6775612704506	-1.92680812962953	0.742655935135638	-2.59448290718585	0.00947333239207386	0.041965290074826
Gm11545	18.8312817577507	-1.93284550453219	0.717493660940089	-2.69388513063613	0.00706244999637694	0.033037411205451
Hmga2	9.45280020628567	-1.94545143958713	0.696613337826259	-2.79272780744881	0.00522656510220315	0.0259510203757739
Fos	229.830216357788	-1.94786308232104	0.421944485922651	-4.61639658132211	0.0000039046046237604	0.0000531036565309571
Sncb	29.6735432492352	-1.94786527798673	0.495354212053782	-3.93226751804676	0.000084148345616711	0.000787812529577863
Muc19	1008.61938977819	-1.94790349337932	0.601216796689067	-3.23993525148753	0.0011955684462995	0.00764434709752792
AC147806.2	35.7587046031737	-1.94864657480252	0.395575188858517	-4.92610919412208	8.38831329625638E-07	0.0000133298391675314
Gm38244	33.357044855611	-1.95717289189595	0.580659947310019	-3.37060081543905	0.000750044560314947	0.00516535379171319
Gabrd	19.3458301081963	-1.96225511551368	0.712697625664569	-2.7532785922837	0.00590016641008571	0.0287004480336565
Gm9869	16.797831970017	-1.97982126665457	0.689195999557093	-2.87265345116177	0.00407040346992025	0.0211389414472735
Olfr1284	18.3395422968841	-1.97992101989497	0.601558711501891	-3.29131800776647	0.000997191161474805	0.00657014375386574
Gm33782	215.808350060827	-1.9884225319702	0.219633626684892	-9.05336109949589	1.38633927272559E-19	1.55679082265086E-17
Ifit3b	153.741184665122	-2.01793243882029	0.464898755684117	-4.34058472763779	0.0000142104060638435	0.000167733397249847
Cyp2b19	22.5292187799781	-2.03313136580646	0.498021113897107	-4.08242002010082	0.0000445691525950611	0.000457033974964324
Gm38082	6.59334442906439	-2.03579392544378	0.751689167684784	-2.70829222099084	0.00676304450024866	0.0318953089311236
Gm44220	123.133434867655	-2.04100430164311	0.308066883092221	-6.62519866191566	3.46781475856718E-11	1.35225034703141E-09
Asgr2	32.4733907612507	-2.056637114413	0.508988128903149	-4.04063866645569	0.0000533058351963656	0.000532281298972456
Ddi1	9.52733100632253	-2.06306670219497	0.791907126922439	-2.60518769443658	0.00918239424939292	0.0408880177302328
Lrrc31	30.382325526809	-2.06856460235197	0.672965099661118	-3.07380665564028	0.00211346354480852	0.0122762482210643
Pou2f3	171.025173613507	-2.08244155522564	0.294543878114056	-7.07005546528203	1.54871782721017E-12	7.59574017879927E-11
Igfbp3	1923.95520852926	-2.0947125333124	0.197226880025657	-10.6208268012955	2.38439761469651E-26	5.15782852442245E-24
Gm37940	9.37886357869211	-2.10051889459309	0.800731449774195	-2.62325014858032	0.00870952998757885	0.03926740703044
Platr4	19.1077632632298	-2.10132419103349	0.646098024161048	-3.25233031591769	0.00114462916716913	0.00738064932077995
Cadps	638.440539971929	-2.11521956757569	0.178229900032568	-11.8679277000614	1.73717462660875E-32	6.49071610487451E-30
Vmn2r79	14.6254449777611	-2.12238806159567	0.662598951273857	-3.20312620102302	0.00135944393400739	0.00849394127207414
9530026P05Rik	68.191611624374	-2.1732884253167	0.405639798206063	-5.35768047151201	8.42971500921696E-08	1.62505294033216E-06
Galnt15	1005.01080251797	-2.17479858117637	0.229312941800455	-9.48397663080373	2.44772987754671E-21	3.29697714274584E-19
Aqp7	21.6018287657684	-2.17851930929554	0.745785437192568	-2.92110733282263	0.00348789642012054	0.0185978908753184
Gm48362	11.6492661228593	-2.20272062393357	0.804278334201553	-2.73875414799072	0.00616724728307414	0.0297016479182502
Klhl33	30.77692964621	-2.20852436269351	0.459495924736514	-4.80640685542517	0.0000015366702549559	0.0000230837527334384
Gm43775	10.8202208408724	-2.21164929860499	0.742294873459465	-2.97947537788804	0.0028874243448885	0.0158557910679557
Mmp24	23.2050157705831	-2.21483791166279	0.564575487255336	-3.92301465731386	0.0000874478289950694	0.00081462052848988
Rufy4	29.1055071324512	-2.21663949331814	0.357893154610752	-6.19357890689185	5.88132239976155E-10	1.77998785441973E-08
H3c6	13.5201752129901	-2.22338843840421	0.610753826488545	-3.64040034130824	0.000272214456476794	0.00219200904412152
Nckap5	27.7037686343501	-2.22343944397755	0.604852114717076	-3.67600507607977	0.000236914810085262	0.0019489989380513
D330025C20Rik	21.4170715660932	-2.22608030908406	0.699475879426239	-3.18249760221904	0.00146010724765803	0.00900786668849372
Gm35439	280.544438345508	-2.23009425411917	0.330136383909373	-6.75506961005354	1.42766695439742E-11	5.91503143404576E-10
AC154200.1	11.3365924698691	-2.23682901354534	0.700750393957989	-3.19204817126288	0.00141267770746999	0.00878382054115228
Gm37472	7.49163671940944	-2.24248775979303	0.82146184345157	-2.72987452511571	0.00633584354009784	0.0303217477291594
Car2	3952.1722753469	-2.24882024499918	0.0656688535334796	-34.244853138066	5.2028529917134E-257	1.0691862897971E-252
Gm49417	60.3761737725343	-2.25135745571012	0.383648082478092	-5.86828804452237	4.40317815756519E-09	1.08887257687081E-07
9530014B07Rik	291.024000332099	-2.2813652253158	0.378452595954044	-6.02813998293416	1.65857369720894E-09	4.52140537146288E-08
Cpne4	14.0300896762495	-2.28603918520738	0.833301304234973	-2.7433524627759	0.00608153698877302	0.0293852774792583
Lyzl4	21.8328798605966	-2.30376130984422	0.457899665212249	-5.03114870978638	4.87549782404927E-07	8.15891533259059E-06
Egr1	938.567904127481	-2.31118765527692	0.308486574880371	-7.49202021570366	6.78214728743785E-14	4.14800972490619E-12
D430041D05Rik	10.8567428976812	-2.32643555289847	0.720999852656396	-3.22667965094187	0.00125235586225013	0.00794318301519759
Inhbb	382.762755805655	-2.32713650631745	0.20635400155195	-11.2773994631337	1.6968818097912E-29	5.12807664576607E-27
Piezo2	10241.1931754794	-2.33365815825383	0.440292929472584	-5.30023991311708	1.15650607849435E-07	2.19043317171049E-06
Gm48260	11.1040200382976	-2.33447642046573	0.600808744872775	-3.88555666073081	0.000102095676491732	0.000932059596581563
Cd79b	21.3644540865163	-2.36507276480066	0.899062779280436	-2.63059801751947	0.00852347868376891	0.0385868242519737
Cdsn	27.603093020951	-2.4255457255926	0.506292151006748	-4.79080254507101	0.0000016611553900586	0.0000246831115442547
Wscd1	121.4806922729	-2.43476515517168	0.374802353072021	-6.49613092131208	8.24119461978367E-11	2.96596408820586E-09
Fmo3	144.712502029543	-2.43822847278206	0.424868851417553	-5.73877907181719	9.53615222907424E-09	2.2043636480031E-07
Sell	30.4225273951298	-2.46022953432721	0.975083369908462	-2.52309659896894	0.0116326441326625	0.0492583632652408
Gm19434	8.98257349494553	-2.46892895236108	0.67517516700967	-3.65672357781743	0.000255459601466926	0.00207744155526131
Gm7416	3.47572017001122	-2.48111382636567	0.98146808173401	-2.52796180797052	0.0114726831340418	0.0487278983257281
Gm1043	6.22034787370763	-2.48502555152206	0.910352860666821	-2.72973882863598	0.00633845186190991	0.0303271678142605
Hal	61.8675999943941	-2.48921870318464	0.596040974535144	-4.17625433406822	0.0000296348466789062	0.000317185468360168
Gm37420	5.286303915145	-2.48988684508032	0.971984264559733	-2.56165345043742	0.0104175209417068	0.0452377274806416
A130012E19Rik	5.95682677909084	-2.50319652696302	0.977893117342928	-2.55978540248299	0.0104736816153578	0.0453812489843253
Dcdc2a	27.3011392627645	-2.5166823919865	0.563502958565747	-4.46613873757126	7.96439720929012E-06	0.0000994339991803839
Car8	566.982173287717	-2.55000583768031	0.23614520386981	-10.7984655029715	3.50003934118912E-27	8.17338732516323E-25
Nwd2	7.8776194303719	-2.5536685997265	0.8429945415597	-3.02928248503451	0.00245135354339636	0.0138774973324505
Galnt9	192.962021758857	-2.5717806736354	0.463127186899132	-5.55307644721693	2.8068524708021E-08	5.90387085721425E-07
Ccdc148	59.5217696737702	-2.57188467407117	0.406229030231209	-6.33111984293038	2.43388203535653E-10	8.00260413225227E-09
Slc40a1	779.208936972004	-2.5731207667426	0.315228984725347	-8.16270359460921	3.27607732718414E-16	2.61958712348771E-14
Chgb	132.713333810852	-2.60638865379706	0.524932046919693	-4.96519248365836	6.86329646671741E-07	0.0000111494658016635
Kcnk16	72.3443504683455	-2.62264828883686	0.612930834147259	-4.2788649921416	0.000018784875492373	0.000214103822167646
Havcr1	25.2890474353875	-2.62456809527828	0.547740656785664	-4.791625494226	1.65435491090449E-06	0.0000245998505203236
Pamr1	298.764428033961	-2.66860398301063	0.277979594151583	-9.5999995652754	7.99447612973582E-22	1.18191715443217E-19
Svopl	6.83534518358933	-2.70426672658809	0.874987938575598	-3.09063314745846	0.00199730233374251	0.0116936076804583
Gm35019	4.9780593643596	-2.72069734803273	1.07293362617904	-2.53575550402102	0.0112205042480992	0.0478384569083898
Abcg8	38.2652445368056	-2.73878576661353	0.792469029030953	-3.45601615493109	0.000548222463087991	0.00396409979467214
Gkn3	49.3883183667032	-2.74369864877689	0.457929264914807	-5.99153375639211	2.07871165103213E-09	5.56942952134423E-08
B930086L07Rik	7.05731391861921	-2.75505444969783	0.881218910071337	-3.12641321947438	0.00176952720805671	0.0105862544761471
Gm43637	8.60559069105458	-2.76022450719629	0.777917509177623	-3.54822262596231	0.000387840255387852	0.00296066762563907
Bcas3os1	6.92891633844083	-2.80237516491341	0.857927265109024	-3.26644842620463	0.00108905643216044	0.00708904329455087
Gm32624	5.94663451065756	-2.81515538001504	1.01196117460652	-2.78188081781858	0.00540448830867699	0.0266821706637337
C130089K02Rik	12.735061999123	-2.84481676035473	0.865689527942297	-3.28618594603625	0.00101553946998243	0.00667391624820562
Gm42718	3.97026205754357	-2.84690036444625	1.06680339165392	-2.66862702792176	0.00761619724807481	0.0351161887924472
Lrrc24	7.48566474871286	-2.8614193975787	1.084045168382	-2.63957580462218	0.00830098564835334	0.037690069614154
Gm17195	4.6840567908035	-2.86959991467718	1.11626651310119	-2.57071217401741	0.0101489636856504	0.0443513384242598
Spns3	20.6435625816192	-2.87714212734175	0.810293129921732	-3.55074234384742	0.000384146288255075	0.00293683267248579
Gm26670	11.6442826726201	-2.89299942002592	1.11260766147409	-2.60019728445244	0.00931701800447035	0.041388828359677
Dtnbos	9.26042499610307	-2.89385688028929	0.893074759489003	-3.24032993827425	0.00119391465303406	0.00764063671215383
2700078F05Rik	5.05826270893152	-2.89503066736114	0.994322707047054	-2.91156044898021	0.00359628313744967	0.0190228104181701
Il4i1	411.841126903658	-2.89508924831669	0.816176895076623	-3.54713453147298	0.000389445668060444	0.00297071584210918
Gm37967	4.85314951343333	-2.8982022737889	1.00906254349473	-2.87217308032406	0.00407659627481092	0.0211604075391171
4930579D07Rik	14.9949907716876	-2.90807955398045	1.02424258635725	-2.83924881928911	0.00452198807702097	0.0230530525881372
Gm37726	22.0666375983161	-2.91504334661068	0.623817612793958	-4.67290965632529	2.96962414117719E-06	0.0000417984767816378
E430021H15Rik	4.07138058059879	-2.93000227230271	1.16280253602163	-2.51977630039172	0.0117429437232291	0.0496435905188971
Gm7609	19.5029290300022	-2.93256888169179	0.714032789407857	-4.10705071979083	0.0000400743255898085	0.00041718712810059
Gm5953	7.41790058561721	-2.95256380815185	0.97054754432132	-3.04216297844172	0.00234884680939366	0.0133819800202494
Ypel1	26.12367164416	-2.98845390517703	0.734270996824778	-4.06996043436287	0.0000470211226625632	0.000477649071040866
Gm43329	6.07128484124777	-3.04097851863192	1.12890713276566	-2.6937366505799	0.00706559668523467	0.0330446089853374
Gm13245	4.25978557539134	-3.08655208322189	1.11928379035697	-2.75761349339073	0.00582249972221856	0.0284344984057964
Ubd	8.15071750882555	-3.09837198684033	0.945460594192106	-3.27710325091643	0.00104878009716937	0.00686820618127167
Akr1c19	27.1510763658843	-3.09911095156222	0.846158503326649	-3.66256551151841	0.000249701865663508	0.00204111906896781
Mgat5b	7.6395699044324	-3.11302357377849	0.978728794830093	-3.18068048086693	0.00146929585460255	0.00905368210257343
Gm42444	3.05204161467177	-3.20875627978723	1.27504967968081	-2.51657353507238	0.0118502168694357	0.0499839812534697
Gm29721	15.1507110219029	-3.21773867519834	1.11744198372797	-2.87955770595214	0.00398233411940074	0.020718219279414
Tmem44	40.8503231856934	-3.22234148023302	0.721156298331304	-4.46829832546599	7.88442976553306E-06	0.0000987957510254295
Cr2	152.86659873574	-3.24919134031167	0.887259057351859	-3.66205485690876	0.000250200263969969	0.00204336356274733
Cxcr5	7.46105146510037	-3.28887357982228	1.29181017569226	-2.54594184324321	0.0108983343456623	0.0468047587885808
Olfr893	6.5902431887438	-3.30466773886634	1.19584136627924	-2.76346665373229	0.00571909357895978	0.0280093834717883
Gm44068	3.94899738410897	-3.31788052108912	1.14683821571767	-2.89306763204857	0.0038149913960004	0.0199842144246261
Gm34225	11.8308063778602	-3.32189324450066	0.66992361999426	-4.95861490079887	7.09975434418301E-07	0.0000114972381223767
Dsc1	205.828094732457	-3.32583852099235	0.422228042411545	-7.87687739070315	3.35663999303909E-15	2.38681494314717E-13
Zeb2os	5.74698792250767	-3.35913075213868	1.31145119170049	-2.56138449787299	0.0104255901386043	0.0452377274806416
Olfr1322	5.38952841794713	-3.37113983148505	1.12724583589544	-2.99059861135539	0.00278431213593916	0.0153769455505374
Abcg5	29.6482411091369	-3.37960998383995	0.945918772047011	-3.57283319002786	0.000353139727847617	0.00273025636089862
Entpd8	41.0310521349594	-3.38702665146405	1.24592344814811	-2.71848696362395	0.00655812400037387	0.0311461632095408
Dsg1c	42.2548660785098	-3.41102204957737	0.462116292355478	-7.38130662347105	1.56743552129711E-13	9.04797751759988E-12
A730020M07Rik	6.79828661650638	-3.43583011444049	1.28716237385765	-2.66930589661602	0.00760081913138975	0.0350767646867414
Sectm1b	668.942558473537	-3.43984316572532	0.336083383223487	-10.235088485282	1.38068909985568E-24	2.60304229376462E-22
AC147806.1	4.09785104443613	-3.49859246482568	1.33145987643989	-2.62763642129446	0.00859803582281901	0.0388927220248582
Cxcl15	1771.38892462342	-3.52413444615144	0.237528426230779	-14.8366850320788	8.48463380495985E-50	9.68662359399583E-47
Ppbp	4.04074838153041	-3.66966862150645	1.41342081697351	-2.5963029392507	0.00942329419655997	0.0417796538811882
Gm10132	5.69537170300549	-3.71130555740204	1.2756949797291	-2.90924211224078	0.00362306159651548	0.0191201632789916
4933407K13Rik	5.96916316487416	-3.75877237194013	1.41897223812277	-2.64894003628485	0.00807446567274246	0.0368488273539546
Pcdha9	6.89139562232923	-3.78488917017017	1.07797455747496	-3.51111178267127	0.00044623671364922	0.00333824698416144
Gm48092	3.35073827027232	-3.84347698875001	1.4168017536446	-2.71278390139129	0.00667206011901497	0.0315632678282131
Gm37033	3.42303388837132	-3.96276696316692	1.40694842957724	-2.81656873831378	0.00485396547981364	0.0244308361746249
Gm6525	5.82918785441311	-4.08536023458741	1.2114369978787	-3.37232579303845	0.000745362225534453	0.00514172330806747
Gm16094	3.94755298268436	-4.10523352661067	1.46409446333467	-2.80394033951912	0.00504822453848274	0.0252595603276894
Ifit1bl1	312.042670673542	-4.14682862737189	0.764888885923767	-5.42147847051498	5.91081168560168E-08	1.16571190152701E-06
Cxcl5	87.0522596476327	-4.16706140139356	0.50917336165975	-8.18397370162927	2.74634037068306E-16	2.23957518323559E-14
Gm43389	5.31910065317452	-4.28060482935355	1.2728909318941	-3.36289993281976	0.00077128316223171	0.00528681420408994
Cd22	18.3070962890586	-4.29580952973039	1.22956881417265	-3.49375283450153	0.000476281749884526	0.00353461245002704
Gm26891	2.73113702870094	-4.30965796729583	1.57818217757734	-2.73077343574591	0.0063185892991567	0.0302814855638223
Gm43085	209.155500796005	-4.31921831313575	0.281154047724242	-15.3624617824178	2.92262551196376E-53	4.00399695139036E-50
Gm36816	2.69522532928668	-4.47298830831858	1.73355042719049	-2.58024701108222	0.00987296672609921	0.0433431886821916
Gm48267	4.68034267371	-4.50160639539619	1.57208317091614	-2.86346580045943	0.00419034046925486	0.021646932288383
Gm37342	4.53805950378547	-4.55156812017693	1.48537042119981	-3.06426468119677	0.00218205763121256	0.0126135820876
Gm48261	3.75852347435546	-4.55643511562146	1.3321274904996	-3.42041970315666	0.000625245907482834	0.00442974091983436
Sst	2.97874305759203	-4.60243703877243	1.76108951670657	-2.61340323425438	0.00896454652393083	0.0401489575962315
Gm37569	2.85156537945876	-4.608225722207	1.8017327148831	-2.55766334492405	0.0105378054366248	0.0456090778691321
Gm48239	6.97826769658463	-4.65722810095439	1.46385530277447	-3.18148118337071	0.00146524040834464	0.00903411052849753
2310043O21Rik	3.31424070136796	-4.6946200225977	1.5967247648484	-2.94015607821015	0.00328046955984306	0.0176753144873558
Gm47586	3.03742055350504	-4.71871314883133	1.77457561143553	-2.65906570473723	0.00783576800619321	0.0359832474921275
Gm38381	5.98123104480915	-4.77649624233074	1.6884898976216	-2.82885686734573	0.00467145863887551	0.0236624291419502
Gabra1	6.29690282356473	-4.80453790282117	1.44245714412596	-3.33080114191707	0.000865964405815097	0.0058174464006212
A930001A20Rik	14.7516119839768	-4.81728254287585	0.741622207311396	-6.49560179749734	8.2702142484348E-11	2.97120459449887E-09
Gm16026	14.7229859290879	-4.8303057833428	0.802153173646951	-6.02167508903822	1.72621150727897E-09	4.66758506244512E-08
Gm47272	2.96970848750885	-4.86793063850066	1.69755474890118	-2.86761333715549	0.00413580642479384	0.0214082675137314
Gm26814	3.73396447960241	-4.88966676427722	1.55153518838823	-3.15150233193016	0.00162432865615883	0.00986405256621278
Gm43312	4.2790095774756	-4.93818067547876	1.64078891454553	-3.00963800504866	0.00261559222335475	0.0146458910599292
Gm13067	3.96185654831932	-4.96679637731174	1.68957770521389	-2.93966732751305	0.0032856480878674	0.0176985762007012
Asic1	4.42569640017623	-5.1397339243143	1.75650969317874	-2.92610621180972	0.00343233732729634	0.0183654537349163
Runx2os1	3.14910800554504	-5.14136472959984	1.62440268080481	-3.16508018015123	0.00155040220513046	0.00949650232948762
Gm39033	3.21121048999033	-5.1741405555999	1.60420766920046	-3.22535582826299	0.00125816186828691	0.00797016843196545
Gm38128	3.23739477917354	-5.35238858514712	1.7524367952344	-3.05425485227341	0.00225620326373642	0.0129655976145927
A930037H05Rik	3.69939661131578	-5.38327851070922	2.1366445116335	-2.51950124665035	0.0117521224214764	0.0496721751874415
Gm43378	2.69926475764109	-5.47658405584279	1.73689064893211	-3.15309663231244	0.00161548320026748	0.00982194667618245
Gm38075	2.57180123181536	-5.59556320815052	2.03857435369146	-2.74484136328805	0.00605401546085765	0.0292798347189044
Gm48063	2.7714681840637	-5.72756566215522	1.78914750311802	-3.20128198048153	0.0013681756894901	0.00853410697990491
Dnah10	3.56708031903962	-5.77495173576251	1.73865978574338	-3.32149612196465	0.000895362266445981	0.00599148395423907
Gm48614	4.36184057260132	-5.84394098816843	1.83412126486288	-3.18623479271712	0.00144137569647736	0.00891409322551628
Lrtm2	5.75113228307573	-5.85528922316944	1.46492651582616	-3.99698494082298	0.0000641543805339706	0.000624229412866049
Themis	4.9293674268319	-5.95670997162487	2.32263050746449	-2.5646395121743	0.0103283048496402	0.0449579887015688
Gm11775	26.7744206670737	-6.14090302793785	1.31357434303465	-4.67495658734548	2.94015808275527E-06	0.0000414690751477112
Cxcl3	12.0102871889103	-6.48638201247048	1.32430788225045	-4.897941105242	9.68460504281937E-07	0.0000152387927741147
Gm37167	18.1932501778033	-21.9885958954007	4.56513421077931	-4.81663733860894	1.45997689238729E-06	0.00002197987189638

## Sheet: E2 vs Ctl
	baseMean	log2FoldChange	lfcSE	stat	pvalue	padj
Aqp8	1563.90231484123	8.95639030557762	0.491053179876435	18.2391453158522	2.52373696256963E-74	7.53714043871419E-71
Gm15941	20.5901837405589	7.36825875945688	1.29146207682968	5.70536207888093	1.16096031259258E-08	4.27171413580007E-07
Gnat2	36.1605224404836	7.26440462656684	1.27149758595989	5.71326655023313	1.10827876422958E-08	4.12017576270329E-07
Cela2a	16.119234986668	7.15929822231885	1.23479124712736	5.7979826460338	6.71173953377314E-09	2.58640130549851E-07
Olfr566	13.3807120710977	7.01066478506579	1.74220566058847	4.02401676429967	0.0000572138417740324	0.000820171864599109
Dupd1	88.2037597547257	6.93195961408329	1.06923455131595	6.4831047645737	8.9854058121794E-11	4.82064331582164E-09
C86187	7.97768469220358	6.63291911752959	1.50797932470321	4.39854778435706	0.0000108977634260428	0.000193152347014107
Pik3r6	9.99059548495547	6.34414789289566	1.66382253064511	3.81299554252091	0.000137292589630062	0.00171917953429844
Gls2	16.2148524132836	6.32696797156405	1.29397210848038	4.88957059437266	1.01056177655707E-06	0.0000239844456610942
Ccdc17	18.845090407115	6.31876708094003	1.70122056841455	3.71425504620415	0.000203803171442097	0.00238689479024244
Cuzd1	27.2524720385353	6.11189858509563	1.36200914336511	4.48741377021522	7.20929759561365E-06	0.000134426018330698
Gm12940	6.02174539444703	5.99037640645246	2.22918021858985	2.6872553221569	0.00720418614176958	0.0428554446518551
Gm44775	12.3479962502691	5.85868576186483	1.91426722748367	3.06053704401874	0.00220940427544188	0.0168551119093403
Gm48422	8.47436547824503	5.66715960660466	1.47745273078046	3.83576373615081	0.000125174698725801	0.0015953096916555
1700019N19Rik	55.3253029972752	5.60915063976941	0.792589821766752	7.0769905009203	1.47318627186611E-12	9.70515617851796E-11
F7	6.90740136231578	5.50668952416563	1.85070312150938	2.97545806248737	0.00292551347906412	0.0211565282858032
Krt83	5.38418549541143	5.49657529131466	1.44987960329103	3.7910563600165	0.000150007906048758	0.00184868752990901
Cd5l	9.234586784408	5.43953435590694	1.86250100910566	2.92055377651522	0.00349409888426456	0.0242771453691883
Gm6161	9.28427794877796	5.35596486298002	1.38348921717707	3.87134557789222	0.000108236216486366	0.00140746354370043
Klk1b24	38.1562333619028	5.29273099026616	1.07377714980879	4.92907768731029	8.26187192051669E-07	0.000020060228041157
Chil3	19.0814334787328	5.26512341916332	1.84877439213476	2.84789936595981	0.00440088382909667	0.0292288500124474
Gm14161	6.81706513593852	5.23163864755414	1.39542635117971	3.74913276012828	0.000177447135931022	0.00213257895958953
Gm12248	7.47314070870711	5.20749268714538	1.3679497059992	3.80678665619627	0.000140784091869931	0.00175676193747722
Got1l1	21.1266792402868	4.88821283615332	1.10467666598892	4.42501682768626	9.64347657794538E-06	0.000172874217538452
Kiss1	31.4570602324852	4.78606175563324	1.46967459862516	3.25654519722288	0.00112776974126408	0.0097928877765718
Gpx3	109304.023116744	4.7093291813397	0.149554111887716	31.4891320733156	1.22361062028371E-217	2.19258787048637E-213
Gprc6a	7.69418002032375	4.70931125488313	1.3776383853393	3.41839433700396	0.000629917705770016	0.00607834968750292
9230019H11Rik	12.784512812149	4.63068178244568	1.23694790366744	3.7436352563565	0.0001813768941508	0.00217113074701251
Psg27	6.21558171943969	4.58259068232732	1.39633011230897	3.28188201481205	0.00103116741610161	0.00914992508866323
BB123696	2704.27965984803	4.56651927920232	0.280879535469493	16.2579280529261	1.96263512147096E-59	2.51203276725987E-56
Slc9a3	214.403044701793	4.54253677091814	0.859651512873625	5.2841607359399	1.26282339442972E-07	3.73408125491521E-06
Serpina1f	125.798765619212	4.44168599058231	1.27784591074035	3.47591673866916	0.000509110319199359	0.00507916983201699
Greb1	735.480512600767	4.42740282517371	0.288959121350613	15.3219002206255	5.45977170754679E-53	5.43520273486283E-50
Mrip-ps	30.7745107275148	4.41259620120672	1.33603961067587	3.3027435458852	0.000957439061171626	0.00858246650181809
Atp4a	229.781992705856	4.32688241660847	0.711337188021219	6.08274456821931	1.18142485993169E-09	5.20146242386143E-08
Mettl7a3	23.3480356479617	4.30139832521276	0.752949329295958	5.71273279336708	1.11176175830769E-08	4.12456706979617E-07
Tmem61	5.74944466159914	4.10630401478747	1.25420864033319	3.27401987415475	0.00106029153750981	0.00934088695213287
Ccn5	73.5641141235442	4.0606874412086	0.58752657965086	6.91149572096242	4.795700041067E-12	2.97349996663943E-10
Mmp12	86.5127168478974	3.98516308250904	1.23045776627058	3.23876462220051	0.0012004860035731	0.0103420714894357
Gm13496	10.9992564194779	3.85522902416664	0.836345386454149	4.60961354795253	4.03418153590191E-06	0.0000807692725606998
Vstm2b	6.29650604102598	3.85087133293619	1.35699562549408	2.83779200211798	0.00454267743634232	0.0299816710798593
Slc2a3	1516.70194252898	3.81311491377041	0.393475014324508	9.69086924189206	3.29710456218836E-22	5.7360016164906E-20
4930597O21Rik	8.69719061507267	3.78747519288138	1.25537243770586	3.01701318200265	0.0025527871052708	0.0189885397008499
A630072L19Rik	9.63177314296926	3.63317476941516	1.01310392024259	3.58618173004916	0.000335555157805028	0.00358973902848256
Gm34701	27.4479535885696	3.62670535292566	1.26436103146974	2.86840962561924	0.00412541038004288	0.0277177460067448
Gm4724	35.6038475541894	3.6047643164316	1.0179196360268	3.54130541238198	0.00039815241799748	0.00415603809399559
Axdnd1	10.1768220624228	3.5769959495406	1.1601266972494	3.08328043654324	0.00204732124197974	0.0158676251449113
Gm15473	33.9553578604081	3.57156957255101	0.504645255676324	7.07738660450577	1.46898304867934E-12	9.70515617851796E-11
Gm5540	6.15756474214105	3.54582415378174	1.32087008851048	2.68446093573085	0.0072646872426108	0.0430333655207745
Gm20789	6.81212234379124	3.49367721379606	1.12347268974624	3.10971263091867	0.00187269441555984	0.0147437659193396
Rab44	76.2184700300105	3.44284090495896	0.410702913913354	8.38280126175412	5.1682698480946E-17	5.78813921300045E-15
Cyp3a57	846.326332153906	3.40651221961218	0.177509553680213	19.1905852332268	4.43615727964543E-82	1.98728755734916E-78
Cdcp3	219540.022149043	3.30246048759236	0.351745648584454	9.38877424890002	6.07025458621793E-21	9.62591963986186E-19
Cfap54	29.1398273717881	3.2671051945654	0.898747338239709	3.63517649016281	0.00027779039392002	0.00306699080015578
2300002M23Rik	23.3733942393496	3.24108235178283	1.04669910986225	3.09647951473789	0.00195833392696644	0.0153037006704369
Gm19439	44.0809278232479	3.22580239403289	0.424157260660594	7.6052037610035	2.84455363399511E-14	2.28572002545105E-12
Derl3	2234.15823639388	3.17911607029611	0.19698886755744	16.1385570144928	1.36699956789267E-58	1.5309540785668E-55
Pate8	138.308572325777	3.12489822200323	0.750957943642923	4.16121601543255	0.0000316557473587781	0.00049714227600521
Atp13a4	73.3309125431868	3.12372453732408	0.606900958044468	5.14700874322101	2.64672995264673E-07	7.17500060839286E-06
Rasd1	1064.93155448514	3.09760973814138	0.211411278447027	14.6520552777299	1.30701454428761E-48	9.75849734128736E-46
Spsb1	768.553869009571	3.09607452653351	0.276443669220697	11.1996579095533	4.09310978816076E-29	1.16419736974687E-26
Gsta2	81.7267282337001	3.08592119341163	0.505469415466969	6.10506016582776	1.0276196401461E-09	4.53544737235909E-08
Bsnd	58.4971417697659	3.08250675717245	0.723602632968346	4.25994408633846	0.0000204478049299771	0.000338636059649038
Ncald	3277.18191412319	3.07643041168388	0.147484816600517	20.8593025546271	1.25488108942664E-96	1.12431071207179E-92
Ptgs2	1152.49225767093	3.06333795737096	0.878338343091951	3.48765140616236	0.000487282940745915	0.00489166555474849
9130230L23Rik	87.7390080981661	3.04485716817978	0.400167566780237	7.60895540005608	2.7632007526645E-14	2.23035109400879E-12
Psg26	8.45884550527961	3.02759936158691	0.811631545729424	3.73026329190541	0.000191279776763293	0.00226839332880307
Anpep	15979.1950571702	2.97912803361138	0.213726008504153	13.939005619681	3.67017978321304E-44	2.26779143225498E-41
Nfil3	1163.45717511837	2.96946383502984	0.169459323923296	17.5231658328458	9.53677439042888E-69	1.89877178113439E-65
Msr1	47.632062813405	2.9663643236086	0.828747169847931	3.57933569070638	0.000344468750126742	0.00366757904546708
Adamtsl2	25.7980718102882	2.92689070005134	0.733540180883355	3.99008912712413	0.0000660484715341966	0.000930442265268293
Csf3	15.4132803938508	2.92333947796338	0.898067668777979	3.25514388235492	0.00113334932327682	0.00982985794956308
Slco1a6	156.423550570077	2.86112404462283	0.309908262006481	9.23216446731258	2.65217423191536E-20	3.92762893071829E-18
Olfr5	7.82779820113965	2.83718937119583	0.89379799039824	3.17430717195023	0.0015019464992964	0.0123512525566279
Gm29791	10.3004387926651	2.82922412199204	0.985752267371962	2.87011677846283	0.00410320230146848	0.0276514787664587
Gm11775	26.7744206670737	2.82852400830224	0.560520015124646	5.04624978944461	4.5056627366296E-07	0.0000116335692475023
Gm47939	9.23443123626659	2.81558640036598	0.889777195162825	3.16437240207167	0.00155417793302672	0.0127165819095461
Gm11769	20.3109995110318	2.79896226920933	0.654218729310765	4.27832794111245	0.0000188302460501952	0.000314463354122504
Ms4a5	2369.27532417455	2.79036319693967	0.262006373016913	10.6499821542873	1.74398488078915E-26	4.11190329985009E-24
Defb28	10.0842590046698	2.77237786895146	1.01947039871491	2.71942949245624	0.006539463510061	0.0395479738902406
Tmem213	21.6695995927401	2.76407597923066	0.541765803574323	5.10197572640162	3.36125870633465E-07	8.92302144574971E-06
4930579D07Rik	14.9949907716876	2.75720797754958	0.584684803434996	4.71571684666869	0.0000024086121016924	0.0000507763767649719
Defb42	448.525661330017	2.75390923072812	1.0272629217061	2.68082218538013	0.00734415288731344	0.0434609892958288
Dnmt3bos	9.97826642888975	2.71169427725739	0.914282131374465	2.96592723865315	0.00301771874939307	0.0216471186030322
Slc17a9	276.227347684068	2.63165086134845	0.237131456586447	11.0978564347032	1.28488569167476E-28	3.54213333986461E-26
Aox2	26.3868801337934	2.61841667440523	0.468257736809888	5.59182789427845	2.24691484043279E-08	7.89460137759121E-07
Gm9573	44.4244063346296	2.56001623407673	0.787898278394325	3.24917099615173	0.0011574187977523	0.0100095499212951
Lrp2bp	14.1496219749329	2.55188901065081	0.883134445211377	2.88958156313337	0.00385754920675825	0.0262726811995063
Dio2	223.505148708045	2.54000268391028	0.193936972573368	13.0970523578189	3.42294974582855E-39	1.65772531068924E-36
Oas1g	10.7631865394618	2.53918809778374	0.923550000491968	2.74937804821735	0.00597084766313649	0.0367519967677608
Lrrc74b	48.3519997562167	2.50164640224924	0.408464034640212	6.12452061893962	9.09570352989297E-10	4.07464778880381E-08
Gm48239	6.97826769658463	2.50084343595223	0.846847563941501	2.95312113116615	0.00314578496588679	0.022313703349366
Fkbp11	1761.86791874795	2.49833879805837	0.130899583011968	19.0859186910469	3.30612764329868E-81	1.18485002480538E-77
Vmn2r102	33.1973698549718	2.48068150354815	0.438838994610764	5.65282833570529	1.57828917034862E-08	5.73658491754096E-07
Gm45137	15.1738941857058	2.45391411637755	0.604373766183332	4.06025915365952	0.0000490182781175978	0.000720961118206954
Fosb	79.1788675259242	2.43209742752382	0.648121771686909	3.75253159787186	0.000175057758764147	0.00210810482479485
Cthrc1	103.013632868074	2.43077127614994	0.396707400349789	6.12736559491116	8.93460163651501E-10	4.01250944172212E-08
Isyna1	1563.85485029897	2.43064058743225	0.144536334069007	16.816813592849	1.83781125157453E-63	2.74431165141366E-60
Gm29260	17.4046543983004	2.43035691030859	0.924644040363459	2.62842434949699	0.00857814330008664	0.0489876567447456
Creld2	6114.9964967939	2.41741849361401	0.187990404057225	12.8592653744078	7.6298335481094E-38	3.5056150602198E-35
Best1	121.550036503791	2.37778085535513	0.435048015584171	5.46555959383542	4.61448725949867E-08	1.50067145558905E-06
Acrv1	91.5093790302438	2.35861878480359	0.326229428334712	7.22993874845538	4.83211925584647E-13	3.356075385485E-11
Mycl	4455.94611139655	2.34000153438361	0.162628301211187	14.3886489433651	6.09754372208999E-47	4.20238022908195E-44
Gm15821	11.8706682428655	2.336081897482	0.792136261124224	2.94909097352338	0.00318710143423673	0.022528314357722
Pcp4l1	1425.9670778059	2.33369822643345	0.448604424213245	5.20212931588058	1.97018053556143E-07	5.50759204629098E-06
Gm32817	13.8015075216542	2.31386501624976	0.691597737931775	3.34568042858177	0.00082080936965291	0.00754851336007824
Eddm3b	30.4410616284323	2.31073636326015	0.796599905118369	2.90074898128037	0.00372271960759483	0.0255681918928676
Vtcn1	1473.03343303574	2.29667457908354	0.167967996121027	13.6732867696338	1.46619980142945E-42	8.75761141393808E-40
Gm15344	7.84189907131123	2.27842459950338	0.767927106605427	2.96698030308503	0.00300740224769823	0.0215990544595209
E330013P04Rik	40.9980731959878	2.27788329683502	0.600606335402932	3.79263947541752	0.000149054481810648	0.00183820183039574
Gm11755	25.3193364237891	2.27537550365288	0.482301399007614	4.71774601594501	0.0000023847194335665	0.0000503319052179955
Soat1	3592.18238268319	2.27485898916125	0.223425982390756	10.1817119245455	2.39313655057942E-24	4.92903607469341E-22
Gas6	16834.9473024745	2.27402614966004	0.140895541534286	16.1398020469418	1.33970290570888E-58	1.5309540785668E-55
Gm42568	10.1944082161845	2.27091732054728	0.790131056362459	2.87410209010381	0.00405177969270205	0.0273357832505753
Qsox1	13745.309593876	2.2481856230091	0.351425352630055	6.3973347573923	1.58112438090009E-10	8.02610985307328E-09
Gm31706	13.9814464595888	2.21286125347623	0.780897406441561	2.83374132789085	0.00460065556192767	0.0302528979868557
Lcmt1	2351.64992299894	2.19774343608935	0.132288062359428	16.6133164012794	5.58200488199209E-62	7.69414965233971E-59
Carns1	17.7014180831575	2.19328394718366	0.814851439548373	2.69163658641786	0.00711023766918993	0.0423987849564773
Bmp8b	64.3281289747206	2.19062114946456	0.387731074941286	5.64984673925424	1.60590949075994E-08	5.82516035727275E-07
9530014B07Rik	291.024000332099	2.17977206642713	0.331344877613264	6.57855972341693	4.75027067482472E-11	2.66000313194325E-09
Hspa5	57387.3517123091	2.15294618975982	0.140146144396088	15.3621506965975	2.93668512790253E-53	3.09543887099326E-50
Ramp3	17.5638220063179	2.11976981851215	0.795837935545508	2.66356970915083	0.00773163906297765	0.045216462261585
Hal	61.8675999943941	2.0962181084984	0.496991813940757	4.21781214438328	0.0000246684198382925	0.000397154910226741
Hyou1	15662.7481691497	2.07908352406164	0.119740856676049	17.363192328634	1.56759637734503E-67	2.80897594856456E-64
Gm27029	38.0041800886291	2.07806209948823	0.473514648852601	4.38859094332921	0.000011408742577184	0.000201412077084295
Nlrp3	19.7903193189649	2.07480230928733	0.602160761023615	3.44559533530608	0.000569802935016255	0.00557330720117701
Tiparp	864.305122691001	2.05571643484836	0.241900933998334	8.49817485558995	1.92594849197114E-17	2.21224814279685E-15
Manf	5991.83592788402	2.04452337868576	0.120242558446954	17.0033256535182	7.75904808678251E-65	1.26394893333687E-61
Zbtb8a	1009.54799730973	2.04220769345425	0.174973544686649	11.6715226699644	1.78204779818801E-31	6.38650289914619E-29
Mboat2	901.771484662279	2.02541406852152	0.188780541231117	10.7289345359058	7.44496139558253E-27	1.8528647673256E-24
Morrbid	54.7540422606765	2.01409910789462	0.382929645558271	5.25971057936315	1.44282313462254E-07	4.18348669082546E-06
Sdf2l1	6234.30921243166	2.01066930406502	0.132747394907681	15.1465820136307	7.98107335769226E-52	6.81013588078513E-49
Otof	21.9292638686887	2.00606712622832	0.571927210885293	3.50755671009795	0.000452241950735043	0.00459646975522772
Chst8	14.5848529985634	2.00477744068202	0.569648740370421	3.51932216926942	0.000432650974624147	0.00443770624744711
Stat5a	7805.06294195044	2.00228457342194	0.138916450817714	14.4135886112534	4.25039290334861E-47	3.04651161740415E-44
Slc22a29	65.5212581480301	1.99025077263885	0.459401010069686	4.33227339299266	0.0000147577526182449	0.000253785191138514
Pdia4	14623.0952782526	1.98700373259499	0.131464153951238	15.1144146360384	1.30122234065043E-51	1.05984559645977E-48
Arg1	189.133856479838	1.98584653457735	0.736924146214407	2.69477739978894	0.0070435669179532	0.042099291395198
Gm10734	35.6567999220964	1.97439881061244	0.485657262349084	4.06541601182372	0.0000479468590430836	0.000708877695703808
C8b	92.4432121812147	1.95784343846876	0.360473682871133	5.43130755863993	5.59426223029699E-08	1.77736852667893E-06
Gm41517	17.4909189941832	1.95276141280828	0.574466620341579	3.39926001557264	0.000675684473202082	0.00642653401024846
Hsp90b1	50238.0076407062	1.93848197752104	0.152120496424482	12.7430689689037	3.40723146844815E-37	1.52635451707806E-34
Car12	215.920240748976	1.9081579452434	0.449884170181846	4.24144273507581	0.0000222087557166778	0.000362109821371383
Gm15848	126.261261597051	1.90128515169195	0.295209307014432	6.44046480417708	1.1910817453088E-10	6.22244717031733E-09
Gm16485	43.1887829364353	1.90026725655548	0.397441015670314	4.78125603959253	1.74203318924768E-06	0.0000382542802918249
Gm37065	24.2492121879478	1.89499014097653	0.570844922788317	3.31962336061494	0.000901389697503638	0.00819145301952282
Mir17hg	11.7233241306986	1.88930768768395	0.704926325155449	2.68014914504338	0.00735893639667119	0.0435197297993238
Gm29291	20.1406400891469	1.88282181986122	0.630638138914567	2.98558191089089	0.00283039324000796	0.0206211308061156
Pgr	164.177601644545	1.8761891157664	0.303303306625136	6.18585117532284	6.17682618147369E-10	2.86742353227531E-08
4930526L06Rik	47.2891552114627	1.86009117517989	0.473192707592312	3.93093795685137	0.0000846151074745181	0.00114269287553826
Fabp5	2187.52830425914	1.85125364993376	0.177740912199617	10.4154616234593	2.10772547080243E-25	4.78080160902642E-23
Aldh1a2	350.383339780578	1.84200068633826	0.519561712645061	3.54529720244537	0.000392170631383464	0.00410713357320882
Calr	54520.7802654154	1.83720184785984	0.129740722119627	14.160564376741	1.60698356098096E-45	1.06650142330436E-42
Nr4a3	441.983356454312	1.83535658514813	0.573706315326241	3.19912215730874	0.0013784674686379	0.0115370194164048
Psen2	1936.56343404411	1.8334196351181	0.124439123947284	14.7334662681713	3.9301898311335E-49	3.06195963409049E-46
Abcg2	1030.1281340936	1.82034875955193	0.627820269567241	2.89947433651147	0.00373788943078621	0.0256330810219128
Memo1	2123.18312036628	1.8109397151067	0.208291786572513	8.69424447745209	3.49145188591814E-18	4.28515933861419E-16
Psg25	67.0985481941872	1.8037651235063	0.377815487810987	4.77419582229695	1.80426758488305E-06	0.0000393796234513025
Gpr132	59.5453234138101	1.80137221323249	0.317392813227057	5.67552930678306	1.38260469391637E-08	5.05610071638517E-07
Sectm1b	668.942558473537	1.79754022872493	0.298569915379729	6.02050017811999	1.73878914806513E-09	7.52593302999493E-08
Mrpl23	52.3230019834713	1.79312137929248	0.549758900455703	3.26165047588339	0.00110765626488044	0.00967727577298514
Gm28286	50.8023627461059	1.79227327615253	0.312959214616783	5.72685894022057	1.02307166761305E-08	3.84327488720298E-07
Gm16316	58.9287029869848	1.77452023202263	0.437060156235766	4.0601281235652	0.0000490457951389183	0.000720961118206954
Efhc2	24.5859652906387	1.76990246151642	0.551638289874075	3.2084474446479	0.0013345369727012	0.0112428622538001
Cyp2s1	433.161449939411	1.76753559652668	0.301452408255874	5.86339849382259	4.53488117926116E-09	1.79383081349185E-07
Gm45151	43.3328052643067	1.75785150393253	0.407132380900214	4.31764110741015	0.0000157705586101423	0.000268114458951745
Slco4a1	134.351168542247	1.7520386847459	0.246082883756815	7.11970966041388	1.08154649777144E-12	7.25851374290876E-11
Heph	590.036797641175	1.75096408301536	0.307805774850342	5.68853551843429	1.28133463633098E-08	4.70496625992106E-07
Muc1	29.1183842634361	1.74567431506068	0.612433985633848	2.85038772506064	0.00436659636569762	0.0290334101213119
Gm15860	20.8270005154604	1.74324524600071	0.456341837455485	3.82004257098333	0.000133428642728627	0.00168136979539681
Hapln4	338.747849293516	1.74177028109617	0.180635974807439	9.64243298132017	5.29186034725056E-22	9.11777361176758E-20
Gsr	3121.14722497161	1.74099833545583	0.0858703674192207	20.2747279158158	2.149774197778E-91	1.2840601283328E-87
A830008E24Rik	132.932316815791	1.725061041111	0.18403640475187	9.37347718478225	7.01815060885789E-21	1.10314246280811E-18
Hsd11b2	61.0306856443098	1.70297778789073	0.527628923986348	3.22760506574275	0.00124831189115649	0.0106516670369682
Gm20627	20.8467834286901	1.69383839064806	0.511310771352641	3.31273754739631	0.000923876318599256	0.00834002002669022
Dnah11	112.817861149855	1.69273744102561	0.377266004398495	4.48685389430853	7.22826068310434E-06	0.000134639504345683
Agr2	11226.5282987907	1.68068831460915	0.128292089871971	13.1004827833609	3.27169895955761E-39	1.6284881571198E-36
BC021767	85.6208812949624	1.67784430069675	0.356180997351144	4.7106508016278	2.46927009696362E-06	0.0000519329235533933
4933421A08Rik	54.9338169905772	1.6742444105961	0.330448930786189	5.06657536041292	4.05036442641801E-07	0.0000105338868152372
Pyroxd2	214.443427865431	1.66565560320378	0.408565396821661	4.07683963488185	0.0000456519547500459	0.000682266369613071
Mrps18a	1455.02674275262	1.6594791929502	0.178606420862038	9.29126279414127	1.52468498342575E-20	2.29586808554672E-18
Nefh	911.755931370123	1.65898031887089	0.572137797234391	2.89961671277461	0.00373619219686191	0.0256330810219128
Gale	912.310833437492	1.64972908543973	0.145369647122465	11.3485113164645	7.54361046013892E-30	2.37147290938999E-27
Ifi205	101.646915205733	1.64132545470345	0.532361646987204	3.08310236845987	0.00204854673106099	0.0158702589165075
Aqp9	64.3271600259842	1.62768581189036	0.575786059082906	2.8268934028776	0.00470019710932761	0.0307046416339925
Fam184a	91.9504111890684	1.61993690548966	0.44944138753714	3.60433406982528	0.000312954309608266	0.00338636973059814
Vash2	44.6028566156536	1.6064147364421	0.510047565726982	3.14953907122847	0.00163528240468174	0.0132291762571071
Sco2	90.1571572116924	1.6001891637386	0.303265082597102	5.27653612488091	1.31648570762458E-07	3.85459271158904E-06
Fam107a	62.9562403501711	1.59949133610215	0.402927960742884	3.96967074003289	0.0000719720181947211	0.00099896715261906
Wars	20477.6391785079	1.58855845820002	0.125381778446864	12.6697713007257	8.69675763101039E-37	3.8009073168311E-34
4933425M03Rik	15.3335234200018	1.58188260384398	0.578816831415899	2.73295888783052	0.00627681665996414	0.0382825996357717
Cdr2	354.158910422265	1.57838956185246	0.190386271579647	8.29045891154051	1.12812359964223E-16	1.19614477999935E-14
Rsrp1	1371.75679851207	1.56925510154608	0.424154529194468	3.69972496704521	0.000215833243025374	0.00250324652541856
Serpine2	9298.71597931004	1.56430755241786	0.379128721987382	4.12605920284224	0.0000369032305695462	0.000568100505649225
Pigr	57018.1897999243	1.56214111493942	0.221499403456763	7.05257481763083	1.756369174177E-12	1.14445015389373E-10
4833418N02Rik	23.3948795497019	1.55311670072251	0.507547529215009	3.06004189031246	0.0022130603540464	0.0168676429111687
Glul	33271.4892963889	1.54804208912072	0.144395560947967	10.720842655811	8.12596025334775E-27	1.96769029432079E-24
Dnajb9	3698.90176294544	1.54602403952669	0.114255933340339	13.5312363597038	1.02288688295873E-41	5.9126161470121E-39
Cyp7b1	218.999390812677	1.54391516863073	0.235728086616411	6.54955966763122	5.77069812096681E-11	3.20139751175245E-09
Sh3d19	5659.68120593574	1.54197765939653	0.142627056525767	10.8112562718278	3.04471528800908E-27	7.79403617797639E-25
1810028F09Rik	601.433671758156	1.54174392340415	0.27772708252652	5.55129125103215	2.8356718751212E-08	9.75286071598786E-07
Gm6598	19.6062989975659	1.53452914188403	0.499385829220477	3.07283277196586	0.00212037274452091	0.0162875771500463
4732496C06Rik	107.065121880793	1.53315899443458	0.323304545391943	4.74215106557172	2.11460843119847E-06	0.0000453792436870005
Ssr3	14286.283483028	1.53160646458871	0.0871999523602584	17.5643039145368	4.62330502560256E-69	1.03556253442215E-65
Spink8	852.380187703756	1.52881032401679	0.422608933757562	3.61755325526039	0.000297401151214096	0.00323959345203975
Gdpd2	30.5180015379793	1.52395933209236	0.553621805690596	2.75270828646526	0.00591045355488942	0.0365204887069184
Gng12	5524.74364394353	1.5224945414523	0.124546652050916	12.2242911903396	2.30584148634652E-34	9.18186079863183E-32
Lgals9	1322.19820790386	1.50575517802078	0.470383933010409	3.20111949484349	0.00136894747793058	0.0114787879536912
Spon1	798.103492852666	1.50368497264575	0.309842490515871	4.85306250328092	1.21569354533436E-06	0.0000280000162453039
Hs3st6	91.7623609431964	1.49918391154844	0.303751182245195	4.93556568394938	7.99187773962114E-07	0.000019563723663425
Snhg15	125.57075361732	1.49772654395463	0.301901835700508	4.96097196785647	7.01413147766246E-07	0.0000173121517835033
Mgl2	131.335831658797	1.48689950395962	0.537837746570401	2.76458748654413	0.0056994821316404	0.0355478664520934
Tex2	2795.58409442915	1.48586488789208	0.118818809722789	12.5053002244231	6.98354827366534E-36	2.97948098847165E-33
Zbtb8b	249.001876795003	1.48168502324477	0.276320504843173	5.3621971488714	8.22157362871442E-08	2.54004099746437E-06
Cadps	638.440539971929	1.480743440173	0.157023634190813	9.43006731313846	4.09825879694201E-21	6.67606358021854E-19
Slc25a33	533.060058669259	1.4783417278086	0.151246196624207	9.77440597386889	1.45005440389006E-22	2.59835248633059E-20
Arl5c	22.149597856091	1.47017456037858	0.436278566797819	3.36980698173946	0.000752208533031982	0.00702341269300349
Card14	580.682471911573	1.46744489507134	0.175761698077316	8.34905961380636	6.8808603688336E-17	7.47261436055328E-15
Col6a2	2453.84025003392	1.46243403337306	0.379262917932423	3.85599003811293	0.000115262181679562	0.00148162340998284
Glt28d2	460.280334135905	1.45525805085865	0.277758172713436	5.23929876353286	1.61187905939063E-07	0.0000046361574422505
Vegfa	609.079294258269	1.43396683391055	0.16833062650541	8.51875183785684	1.61282011612097E-17	1.86452410714656E-15
Apol6	152.609883865712	1.42159300815226	0.522871941972179	2.71881677718308	0.00655158880526532	0.0396079351557184
Serpine1	71.5001039833261	1.40924895966046	0.492134769647237	2.86354276628456	0.00418932256918253	0.0280944876935561
Dnajc3	20556.3535407911	1.4064978568773	0.135372656019212	10.3898224223191	2.75866240060477E-25	6.17905894455461E-23
Atp13a3	6532.29792429087	1.39716673884649	0.144098359854107	9.69592395264639	3.13784561241353E-22	5.51245642439589E-20
Fads2	2212.63239013531	1.39348964895342	0.227077381453503	6.13662902061762	8.42909110309671E-10	3.80455625885113E-08
Kdelr3	481.541995842757	1.38881646608001	0.140368719589574	9.89405951796656	4.41742833485004E-23	8.33219982443978E-21
Aff4	11385.2395980518	1.38223310325209	0.104394399899408	13.2404909131521	5.12129793762955E-40	2.78086478013284E-37
Rab9b	57.4715011245423	1.37563618023916	0.410494024964952	3.35117223778498	0.00080470235207601	0.00742505738766737
Amigo3	111.754826179248	1.36821226465442	0.229174671934317	5.97017224070277	2.37003247687937E-09	9.87642138446545E-08
Map3k15	152.252205832901	1.36306487455955	0.347470920756492	3.92281711399611	0.0000875195861318805	0.00117384989812662
Qpct	147.315921577496	1.35185912778321	0.278710647739641	4.85040359507921	1.23210508363909E-06	0.000028305244863755
Scin	640.532573052351	1.3448786079167	0.259406563113018	5.18444326071566	2.1666109009723E-07	0.0000059912809775498
F3	324.189860524409	1.34201641616863	0.286297725703297	4.68748542403521	2.76582393313783E-06	0.0000575233209401555
Pdia3	30374.9642848081	1.33922061261341	0.102861386424537	13.0196632493954	9.45871190386806E-39	4.4602804896161E-36
Gmppb	1260.71689042191	1.33428389940241	0.115115545442629	11.5908228925292	4.5870425345082E-31	1.58067721492024E-28
Gemin5	1089.10410415302	1.33343547303996	0.208766200949938	6.38721913304213	1.68929485468996E-10	8.52689422568715E-09
Zmat3	1572.89771256927	1.33247372444427	0.124236264434824	10.7253202638212	7.74184127019445E-27	1.90035690028239E-24
Gm16364	81.7960382904663	1.32951894716168	0.294730465272382	4.51096545425997	6.45332310773674E-06	0.000121340080553552
Ppp1r3c	668.127924559653	1.32309603677452	0.163908933756867	8.07214107522121	6.9075995134799E-16	6.80094921329925E-14
Nucb2	14696.3611562448	1.32218286237508	0.173409794238799	7.62461467749817	2.44764392088383E-14	1.98458513205056E-12
Camk2b	1775.25260765021	1.32020550402348	0.218198323866163	6.05048416794097	1.44411155491301E-09	6.29611556021563E-08
Abi3	72.5705585154496	1.31822575968657	0.428067400758203	3.07948177635506	0.00207361055992076	0.0160066926852847
Dnajb11	3899.93309950854	1.31681015652685	0.120215925879712	10.9537080623116	6.37819734086958E-28	1.73168057804609E-25
Rapgefl1	370.046257782467	1.31357103364138	0.19558834914678	6.71599836785579	1.86782883665406E-11	1.09377859228772E-09
Tmem125	347.872111950194	1.31105558795584	0.156716117952964	8.36579928778818	5.970876387064E-17	6.56393459998771E-15
Slc15a2	420.453408439489	1.31013221370465	0.265496423467921	4.93465108339944	8.02941709526774E-07	0.0000196288028554028
Fstl3	86.6002580520226	1.30985994503842	0.369691246629388	3.54311863475509	0.000395424774422062	0.00413396530505772
Sncaip	163.288156608993	1.30596264588785	0.224827044453018	5.80874355692009	6.29434132088494E-09	2.43603244338957E-07
Lgals12	73.6613213742709	1.30365048524214	0.457565114076209	2.84910375624706	0.00438425800362563	0.0291400293646022
Tagap	334.028632061043	1.29938087058736	0.216370929229591	6.00533941973595	1.90932052182211E-09	8.18495560539003E-08
Rccd1	42.2784302181594	1.29478299848376	0.461847705405632	2.80348474903991	0.0050553623129273	0.0323640719133063
BC049987	544.602081364944	1.29123421620105	0.193748994072324	6.66446926542003	2.65623480372307E-11	1.54035829928524E-09
Pfn2	1075.23279387725	1.29089506020374	0.161044251563585	8.01577856812887	1.09441519807929E-15	1.05434548034316E-13
Slc35b1	1706.51453796699	1.28790132315753	0.157049193400124	8.20062360891125	2.39143198255598E-16	2.4347766872398E-14
Ngef	751.968209630018	1.27664204699664	0.144657345266747	8.82528325570005	1.09183108006713E-18	1.40751950530381E-16
Gm7334	250.129927016281	1.2739939326347	0.330072847698524	3.85973563568706	0.00011350975696909	0.00146224395048823
Fuca1	12821.1494649724	1.24768738392789	0.0893029188330248	13.9714065366751	2.32979585401765E-44	1.49098613957651E-41
Gm4430	28.6667612930382	1.24696408831898	0.475152183110896	2.62434675171839	0.00868153508582754	0.0494326111226386
Sec61g	366.524090875489	1.24410145568612	0.153405752761321	8.10987484688253	5.06719260335932E-16	5.10106877862897E-14
Atp6v0a4	103.488916737115	1.24286807064651	0.439004338578659	2.83110657783127	0.00463872613245977	0.0304028286640624
Pdia5	615.752936060016	1.22580388067498	0.25250818270547	4.85451151539427	1.20683857398224E-06	0.0000278677067102934
Eef1akmt3	287.565352949848	1.2245230240376	0.159702526877613	7.66752441541519	1.75347653001455E-14	1.45465490469124E-12
Cbs	1614.02867020821	1.22081499002534	0.160737394430017	7.59509008065244	3.07578394749404E-14	2.44955433578425E-12
Ptges	6167.23460967056	1.21800311491217	0.160936269041781	7.56823258153175	3.78336181761978E-14	2.97342370218986E-12
Srm	2141.78441177302	1.21702293898584	0.124034594220195	9.81196372380831	1.00003209312075E-22	1.84737887387946E-20
Pbld1	71.5272677871213	1.21647932988236	0.431538337960081	2.81893686580145	0.00481829941488648	0.031304969983811
Slc35f3	38.5777851593926	1.20767727908133	0.338804104437292	3.56452965966018	0.000364509233791881	0.00384893397779417
Sec23b	2394.13273948797	1.20394943877831	0.129487242983669	9.29782278961759	1.43350907796585E-20	2.17686857356526E-18
Larp1b	1890.05037648653	1.19787237459939	0.117303309119305	10.2117526231172	1.75662775019196E-24	3.70317795949292E-22
Ccdc141	118.386584337364	1.19774026406763	0.452711082941226	2.64570563699481	0.00815207213222194	0.0472282510628144
Cystm1	9920.43070243843	1.18451247454657	0.112133669571485	10.5633970516897	4.40428616354788E-26	1.02494030863136E-23
Mogs	2585.84776600272	1.18284160616367	0.10846484695799	10.9052991760713	1.08734993307221E-27	2.86532697804719E-25
Esr1	1710.48816644943	1.17871532130822	0.141400896483285	8.33598195360489	7.68576430764148E-17	8.24677907955855E-15
Thyn1	710.474692519327	1.17685759592737	0.0771726330392933	15.2496753004159	1.6545384057688E-52	1.56040387857743E-49
Rpn1	13011.9540988712	1.16656226159564	0.0968614106789479	12.0436224644949	2.09547689306837E-33	8.16279357541132E-31
Mpp3	75.9789369340181	1.1659786451216	0.322653627617073	3.61371621243755	0.000301839427334284	0.00327996403784295
Ampd3	509.868383684938	1.16286500070053	0.237258050145953	4.90126678519517	9.52206414633063E-07	0.0000228406120216713
Stc2	410.743031752722	1.16122738255697	0.180708382056128	6.42597409895622	1.31027713355633E-10	6.72746589002749E-09
Hoxa11	564.088801430842	1.16069485794914	0.112935413297388	10.2775101632004	8.89969822574795E-25	1.96881101860713E-22
Impdh1	1423.97280309072	1.1586270955972	0.117407763304556	9.868402761338	5.70660290725175E-23	1.06517309890671E-20
Engase	409.811988700652	1.15195961796603	0.24515469701246	4.69890902358474	2.61554925743247E-06	0.0000547500039364387
Gm43808	28.9470759056477	1.15061822384393	0.367978936160255	3.12685893342231	0.0017668468255342	0.0140711681185544
Asrgl1	5084.85975489892	1.14576886707857	0.219788913227937	5.21304214235012	1.85768672835976E-07	5.25045559707864E-06
Ppp2r2b	280.717542283139	1.1304586899005	0.3401285334943	3.32362203866511	0.00088856534695431	0.00809055002646051
Khdc4	582.792035663023	1.1237025550327	0.214121400847153	5.24796937899184	1.53784850295822E-07	4.43747299911568E-06
Yrdc	601.732669703857	1.11909568531166	0.143935502412625	7.7749802276266	7.54591912889798E-15	6.53214129810255E-13
Amdhd1	178.108795847602	1.11792879394483	0.312101872739905	3.58193555242289	0.000341057940173649	0.00363558431289209
6430548M08Rik	1774.23442132436	1.11133752000039	0.139224713423406	7.98232937726096	1.43597227257666E-15	1.36143847366673E-13
Sema4a	6426.67669589916	1.10831202228255	0.0945681434583882	11.7197185199076	1.01007045505341E-31	3.77071926752124E-29
Btg3	798.84468343983	1.1065344773441	0.169751960266346	6.51853725640586	7.09963048875921E-11	3.84345252954913E-09
Prag1	1292.12148075302	1.1039153682272	0.135417845406336	8.15191945282236	3.58192854450141E-16	3.62624732140795E-14
Slc27a3	69.2643168165937	1.09836454509612	0.37461738422749	2.93196362833264	0.0033682619205803	0.0235673117356026
Gmfg	147.661913124358	1.09433465604765	0.243753578707311	4.4895121616314	7.13864718798943E-06	0.000133386255434393
Gdf15	103.670841631767	1.09406782902513	0.296270045059841	3.69280609791026	0.000221793133331476	0.0025620290396273
Nfxl1	482.2649398618	1.09260970567822	0.171165449026716	6.3833543036345	1.73250427938343E-10	8.69600677374554E-09
Map2k3os	49.8735029721739	1.09185909558145	0.276525668258282	3.94849093922677	0.0000786453921379688	0.00107905572872914
Slc44a1	5254.53098241625	1.09172996981735	0.107154620675825	10.1883611078253	2.23500144929885E-24	4.65685941511467E-22
Itga5	710.337176727069	1.08981376243284	0.276540126313348	3.94088835121878	0.0000811804070270722	0.00110621423081225
Pdia6	26402.3170660322	1.08091289427425	0.119392862153151	9.05341303308155	1.38567983836318E-19	1.90999977104845E-17
Zfp872	50.1913121826282	1.07705463836314	0.3178944536271	3.38808880140627	0.000703814734820692	0.00665874141143188
Idi1	798.094548405278	1.0660197775479	0.207297527142113	5.14246258623768	2.71160453846871E-07	7.30665289095049E-06
Ldlr	1000.69241894171	1.06567574349318	0.147161428324302	7.24154254024181	4.43609971787828E-13	3.10509651736957E-11
Cks1b	575.714407695663	1.06438100608345	0.135983209597676	7.8272972761311	4.98469486554162E-15	4.40003681259312E-13
Pprc1	1001.61062303891	1.06289300437725	0.116227578666551	9.14492942700475	5.96688105737769E-20	8.4857572751707E-18
Gipc2	400.30302769885	1.0598524351483	0.178264781026017	5.94538320496194	2.75810850338488E-09	1.13615048901503E-07
Tfrc	736.146298134153	1.05649360153455	0.238877373884972	4.42274454190579	9.74549458327148E-06	0.000174455062375266
Anxa6	8209.96314484159	1.05594874026917	0.110957476501358	9.51669750939447	1.78769997031009E-21	3.02205620452704E-19
Gal	33.3163943538451	1.05591666953525	0.369211636768147	2.85992250617587	0.00423744540821328	0.0283218143490391
Pdcd4	10254.276408806	1.05570880146185	0.136313235237566	7.74472705912944	9.57873811154177E-15	8.17340039146271E-13
2700097O09Rik	49.0950581335637	1.05313426106692	0.37021727071925	2.84463839037254	0.00444618669157525	0.0294533158322872
Mettl17	132.475793652466	1.05036875866933	0.265697338628692	3.95325284058341	0.0000770958950522153	0.00106023126894908
Srp19	794.831109660093	1.05036070361834	0.133020103877937	7.89625532530171	2.87407630313154E-15	2.62758026917419E-13
Gm46223	1830.80857861104	1.04956986340593	0.269164740165811	3.89935867067648	0.0000964478141015527	0.00127264240124133
Zc3h8	56.0343683763202	1.04682412908773	0.279505337045576	3.74527420532593	0.000180196852267567	0.00215983103396825
Pex11g	561.440642163823	1.0437371867735	0.107032831711679	9.75156099378071	1.81653255302404E-22	3.2228165165978E-20
Mtrr	250.525201181507	1.04339155699644	0.226612550574867	4.60429730987797	4.13860869469985E-06	0.0000824913561738895
Slc2a10	88.6317257095788	1.04265161547507	0.362136563338738	2.8791669249365	0.00398727227728016	0.0269920407769487
Dnajb4	1189.49069390446	1.03797754129624	0.111094762590537	9.34317259511081	9.34898829424364E-21	1.4462826267853E-18
Eva1a	66.4694941064255	1.03767733844277	0.3579291943817	2.89911344123602	0.00374219471855572	0.0256527877436113
Fndc3a	5400.72253924265	1.03610966483289	0.0679586409508544	15.2461798872961	1.74551069533071E-52	1.56389030748155E-49
Tmem258	1286.46608520859	1.0347472368322	0.0955411674135513	10.8303809221137	2.47125125736316E-27	6.41773206966528E-25
Fam160a1	1378.24525170693	1.03166334443016	0.211936059531212	4.86780468935833	1.12844770562884E-06	0.0000263633043509298
Preb	2504.79070656118	1.0267546203822	0.0956102704148534	10.7389573936682	6.67944206410074E-27	1.68575946967072E-24
Mras	601.079336263109	1.02657482658414	0.218517961885768	4.69789676658611	2.62854221795677E-06	0.0000548960932442509
Herpud1	6829.06747090491	1.02592490985707	0.125037645672399	8.20492823853231	2.30728660531505E-16	2.3761073954391E-14
Ssr2	4657.09933046791	1.02142276296679	0.0967436092872466	10.558038618696	4.66303148875783E-26	1.07124181085964E-23
Nmral1	175.599386782183	1.02115664133363	0.211797304546272	4.82138638884581	1.42563908287457E-06	0.000031972499031326
Etfbkmt	222.414101771675	1.01972545521799	0.215434099495132	4.73335213695373	2.20841859776899E-06	0.0000468870294471831
Hspa4	7259.66417314114	1.01743387889648	0.090140057927503	11.287255658464	1.5169945884396E-29	4.60729254749987E-27
Psat1	1161.44159519815	1.01665669516491	0.190727834545699	5.3304054837435	9.79937233376106E-08	2.98630872191606E-06
Errfi1	1264.01198928544	1.01637506931387	0.197092724739876	5.15683707075078	2.51156159977919E-07	6.86046833939683E-06
Acad8	1645.96023949045	1.01433826842151	0.10376073413343	9.77574298112751	1.43103459626827E-22	2.59017261924557E-20
Lman1	6555.82343323135	1.01395128300617	0.100782833640955	10.0607538642785	8.23652000476789E-24	1.63989113294929E-21
Agps	1210.00382563483	1.0122443164686	0.185153033500855	5.46706849641718	4.57539282445222E-08	1.49066298220653E-06
Ctr9	2827.16844293291	1.00806043492999	0.122915816578952	8.20122635952621	2.37946999284875E-16	2.4347766872398E-14
Gnl3	621.757973215743	1.00787901358399	0.103021144113931	9.78322481518337	1.3290698919183E-22	2.43016361155959E-20
Mcoln2	293.819607940842	1.00649641970226	0.25289924070352	3.97983171836485	0.0000689640685952982	0.000967683001204994
Mad2l1	177.788700536923	1.00613960609734	0.285057958344278	3.52959661937303	0.00041619370347819	0.00429921959752155
Sbspon	339.892318759713	1.00367382888983	0.254843461526556	3.93839348625094	0.0000820289937557754	0.00111438782343422
Gfra1	295.011259931369	1.00120049820306	0.1985878655519	5.04159957316927	4.61656529399672E-07	0.0000118856657332079
Slc7a11	180.647404154183	1.00041580684632	0.21383086450428	4.67853791437249	2.88927750139946E-06	0.0000596462713681762
Scd3	87.1963909765464	0.986155430577479	0.330940205530045	2.97985984808953	0.00288380292769007	0.0209549329526676
Syvn1	2876.90792211795	0.9841137237708	0.107407252797505	9.16245130695367	5.07315789897824E-20	7.33112228966057E-18
G6pdx	3157.61474449328	0.984074149836286	0.110688171633704	8.89050867235249	6.08297871037338E-19	8.07414040823559E-17
Pou2f3	171.025173613507	0.984000762655812	0.256379950308808	3.83805660883618	0.000124011896765642	0.00158274157987432
Insig1	1448.46732754816	0.983181413647574	0.15630106339491	6.29030533953228	3.168421344089E-10	1.53861631611737E-08
Samd5	108.238227374043	0.981664836228575	0.362799084424987	2.70580847188313	0.00681383320180253	0.0409859272048001
Uba5	2452.70584469851	0.980950488717474	0.0966043206044932	10.1543127944926	3.17035773913202E-24	6.45564094630757E-22
Abhd12	13320.232239683	0.980522267586092	0.124666100953369	7.86518756973762	3.68544812019515E-15	3.30197724328885E-13
Col6a1	2580.85411881991	0.980423429011842	0.297531128402689	3.29519615065253	0.000983530020153156	0.00878996230978774
Abracl	1092.6832879091	0.978862518531419	0.0799966248843501	12.2362977181418	1.98900261228936E-34	8.10021313854844E-32
Slc7a4	4101.69139740618	0.978224085311175	0.127962003763279	7.64464494570455	2.09522668907227E-14	1.73015516320212E-12
Ssr1	8599.01155200468	0.977764963210481	0.0728688001549281	13.4181564830439	4.73342000430276E-41	2.65056728303441E-38
Spcs3	8017.8075114267	0.977692649096432	0.087181684583357	11.214427133048	3.46422190263859E-29	1.00121600440937E-26
Gm20390	1731.26267894819	0.976657138103448	0.129652852727411	7.53286269880094	4.96398009604532E-14	3.85063027450373E-12
Mydgf	2564.79921939908	0.974514034936766	0.103690484819976	9.398297602993	5.545298950045E-21	8.87198320409431E-19
Serp1	20215.0483120864	0.974253172097873	0.103045617798132	9.45458130986656	3.24317285304093E-21	5.38096429200374E-19
Hpgd	3664.5879476579	0.968640284424465	0.133217397456737	7.27112451464185	3.56507132929988E-13	2.54512004580576E-11
P2rx6	493.15212541904	0.96738312991825	0.168191762137297	5.75166772513248	8.83673503933706E-09	3.36189926050702E-07
Sectm1a	232.320343712759	0.967284168958528	0.348759603571468	2.77349830385477	0.00554571294736725	0.0348312759564927
Cyp51	1168.16806131208	0.964285464936692	0.161286888089686	5.9786971920525	2.24929220018321E-09	9.4612833180946E-08
Coro2a	7408.42694577934	0.960779803022569	0.22337024393917	4.30128823821411	0.0000169808004271509	0.000287055625334072
Zfp9	446.201662714985	0.959645109323098	0.14949481169472	6.41925360782933	1.36944107166524E-10	6.99117224021919E-09
Tmem147	1665.83379617514	0.956778957871792	0.125290870092479	7.63646191590478	2.23272259503211E-14	1.81855255365365E-12
Sec24d	3065.85668915911	0.955530114744509	0.094928006128596	10.0658399318962	7.82168051091109E-24	1.57479430421366E-21
Nme1	1297.71892749621	0.955187755737682	0.137298607378553	6.95700979037672	3.47570813638186E-12	2.20855369134137E-10
Ccnd1	6686.17748511727	0.953953091471438	0.260119568327397	3.6673638112099	0.000245063998988366	0.00277224944270386
Hspa13	2018.99762793094	0.953338090880246	0.0829096675511469	11.4985154209204	1.3420383544508E-30	4.45333060618592E-28
Gm13835	370.494673614124	0.953257224992114	0.330642731540543	2.88304303727066	0.00393853626560823	0.0266822802810714
Mettl7a1	3559.95096112552	0.953074357779482	0.0724666251354907	13.1519075988087	1.65934629327931E-39	8.49537892264914E-37
Arxes1	70.007054652622	0.952429584316656	0.240614474807479	3.95832206303763	0.0000754781392652945	0.00104278548765984
Crip1	551.692474570566	0.951890211993375	0.273501149886171	3.4803883361717	0.000500687485098655	0.00501218941088425
Ahcyl2	4751.85352081936	0.950273940436503	0.0808560793294757	11.7526591484147	6.84309649949665E-32	2.60896693988256E-29
Fhl2	516.237957750982	0.949881818726308	0.181666670696051	5.22870714307067	1.70699507650957E-07	4.86290060031399E-06
Rasgef1b	205.284301477752	0.948229039773707	0.299917347410199	3.16163452351693	0.00156886334555921	0.0127996116535651
Tmem39a	672.216139969225	0.947550172400013	0.124995306425358	7.5806860233256	3.43732527949847E-14	2.71336703450807E-12
Ccnj	232.035874685421	0.947531410368233	0.21042665116434	4.50290590628762	6.70305660369542E-06	0.000125771802389129
Tes	3665.16377472548	0.947051341341937	0.0844479037175979	11.2146222659235	3.45659013197198E-29	1.00121600440937E-26
Bik	345.56138701354	0.944559778713605	0.156338983341627	6.0417418517401	1.52459259341244E-09	6.61481227151512E-08
Tsacc	48.0607990809564	0.941153045629797	0.302454783293853	3.11171486653399	0.00186004058821468	0.0146893200970555
Gm5124	76.4861072719644	0.938560732474785	0.299142166370255	3.13750730585105	0.00170391027650247	0.0136549052972486
B4galt5	365.859999526521	0.938066010332184	0.263125998636712	3.56508294578422	0.000363741135769171	0.00384308809660836
Lipg	390.508890031301	0.936115985747864	0.302848769850157	3.09103446651288	0.00199460479804551	0.0155329523581823
Lss	624.5273179442	0.935706213522974	0.187000478695648	5.00376373392006	5.62216581084728E-07	0.0000141892379105032
Gnmt	800.687782272026	0.934215314432397	0.12884305490167	7.2508007136696	4.14314913000157E-13	2.92287752994087E-11
Fcamr	255.579308045374	0.93209387656096	0.270356557230102	3.44764664157063	0.00056549333753805	0.0055440711940776
Stat5b	2139.2167873789	0.931572042994164	0.0997078251710565	9.34301837790545	9.36261982851136E-21	1.4462826267853E-18
Selenos	3884.36483319913	0.930993591924152	0.093562946640629	9.95045181187009	2.5104085564674E-23	4.785533076951E-21
Adgre5	669.902397830183	0.930700390773674	0.199538552138576	4.66426352601436	3.09724265554668E-06	0.0000636462054412168
Minar1	68.7453209165061	0.930184898745301	0.294978773784332	3.15339604545712	0.00161382695721113	0.013085596335589
Srsf7	1228.18921455183	0.927613802238542	0.128134549345307	7.2393730416824	4.50763612367685E-13	3.14289228405313E-11
Srprb	2367.62807421855	0.927019483825363	0.0823249257055362	11.2604958447357	2.05598612958357E-29	6.14020257600132E-27
Zcchc10	257.607641857625	0.924935934433983	0.124014125805783	7.45831112725426	8.76385312536353E-14	6.57068971353092E-12
Gm49883	98.2798188682717	0.923683039327259	0.320623414915691	2.88089701611513	0.0039654518432411	0.0268544714962348
Arhgap42	602.69961532008	0.923222753187689	0.127380337925814	7.2477649865034	4.23704953698565E-13	2.97739963346062E-11
Ern1	5159.42827043667	0.916582322126958	0.118188884560722	7.75523286757179	8.81815133010007E-15	7.56040448249106E-13
Fdps	1418.06802430782	0.912427531742638	0.190065231864661	4.80060199748866	1.58189380417455E-06	0.000034995006267906
Tmem229b	504.666088399051	0.912381719540754	0.154538619397489	5.90390753520333	3.54991175804337E-09	1.43591125942165E-07
P4hb	52813.4148335403	0.912301709760286	0.114762293679106	7.94949003294787	1.87280848375203E-15	1.75700812672003E-13
Tmem248	4654.99009650549	0.909254728494787	0.0787983600600935	11.5390057331316	8.38892536599487E-31	2.83624818175966E-28
Gatb	377.74767774495	0.906437943001076	0.222283730811344	4.07784204310655	0.00004545562983228	0.000681036313515572
Prr5l	103.559421245808	0.904727129717333	0.315291206467	2.86949686880033	0.00411125403104451	0.0276849158144632
Cbr2	10080.5070899023	0.903757601317218	0.183346099692571	4.92924366993687	8.25485643675662E-07	0.000020060228041157
Gm14097	99.0363119206175	0.900859740737037	0.282333939155582	3.19075964948235	0.00141899272642213	0.0118077642814631
Kcnab3	76.7672324257931	0.89986313073236	0.341255112063301	2.63692205309862	0.0083662053292833	0.0480801902807657
Dbi	1190.79825451939	0.898756199890861	0.165060256880571	5.44501878814567	5.17999178003648E-08	1.66643218503544E-06
Kdelr2	3006.86019207011	0.898646911271839	0.0726223220389191	12.3742519660862	3.60234776419658E-35	1.50117371131718E-32
Rcn1	11301.1880406626	0.897981454292145	0.12083355815828	7.43155682890577	1.07326872091133E-13	7.96559036183671E-12
Zmynd15	35.2793367337694	0.896548886892064	0.339728131242076	2.63901868713139	0.00831463974914958	0.0478452246836902
Nmur2	365.777530416557	0.894369432631378	0.240113674366288	3.72477508826523	0.000195489434930203	0.00230914646309446
Aen	743.092206809042	0.891566214767888	0.0890759084659844	10.009061149327	1.3906596091186E-23	2.73837687206552E-21
Trit1	697.802999704571	0.89075571932428	0.154940866331909	5.74900438091092	8.97704923457279E-09	3.40804544987945E-07
Trmt61a	271.449097913469	0.890192902402915	0.225049659771711	3.95553987198168	0.0000763620104724234	0.00105256220435027
Gm12840	841.56338342013	0.889795666420533	0.315627205591145	2.81913488653177	0.00481532782017992	0.0312970109574915
Flnb	6184.38524981811	0.888894106171816	0.110535689658748	8.04169322067882	8.86054933449717E-16	8.62892301765515E-14
Jmjd6	349.772976664205	0.885569055102	0.157450820106649	5.62441691000506	1.8613561903227E-08	6.65741348790268E-07
Elk3	604.843671808959	0.881787986195813	0.231985480446827	3.80104817119332	0.000144085284484865	0.00178799460712209
Fbp1	1323.8479815653	0.881382679766124	0.279282921414072	3.15587747114462	0.00160016065714036	0.0129978598437435
Sec61b	4224.93310489449	0.879702165973499	0.0881091094409132	9.98423626745922	1.78671678428001E-23	3.44259979113048E-21
Kctd14	165.213698915271	0.879513663179489	0.296013268943075	2.97119675182069	0.00296641669563939	0.021381826536268
1810064F22Rik	100.507231202777	0.878060868130743	0.228516373248752	3.84244181564588	0.000121816298158826	0.00155693740849358
Plpp5	1245.4635875852	0.876634175540979	0.128323911179208	6.83141721200141	8.40798092836214E-12	5.02208700851071E-10
Hmgcl	1467.87707320035	0.875457817932737	0.138695559568995	6.31208252559255	2.75305342229234E-10	1.35156066504264E-08
B9d1	289.197133924838	0.874862932033057	0.210575216815194	4.15463388932829	0.0000325808793892692	0.000508994575219106
4930524O07Rik	63.3136369603572	0.871791162074323	0.318606932688472	2.73625923553504	0.00621420501176933	0.0379523993203458
Adpgk	544.254216213369	0.87178926035549	0.136519495020471	6.38582248069967	1.70478674981512E-10	8.58091959829695E-09
Isg20	437.646832475331	0.86775728293247	0.223688769356047	3.87930643737976	0.00010475472050921	0.00137014586628068
Cgref1	306.075311619965	0.867573889176775	0.19492126001199	4.45089411551827	8.55135002031738E-06	0.00015572321241267
Btbd3	979.8330283359	0.864941334959264	0.116266478859884	7.43930102159221	1.01219436418793E-13	7.55729617161812E-12
Ube2g2	1817.00503108762	0.863214055936734	0.0843415876755392	10.2347380423701	1.38569676210399E-24	2.99160244339052E-22
Nip7	567.536188301685	0.86278235980128	0.157090853777993	5.49225075204313	3.96843396048113E-08	1.31199941213766E-06
Ostc	2045.0094040752	0.861552575835618	0.107764970908139	7.99473677369636	1.29850988087014E-15	1.23765949762298E-13
Adamts1	524.008393017458	0.861219938123229	0.277038240734919	3.10866808798168	0.00187932711172911	0.0147798622285298
Wnt5b	143.062227632924	0.861170326755338	0.192670363816585	4.46965641054759	7.83453495576293E-06	0.000144282663794775
Slc11a2	2425.31870502685	0.859958411618047	0.0931613268667861	9.23085190540195	2.68487915893443E-20	3.9434712827005E-18
Aimp2	589.171116225142	0.859029308890201	0.108056308293295	7.94983025478303	1.86767245726779E-15	1.75700812672003E-13
Derl2	1563.14743382113	0.858470853489919	0.108734656038921	7.89509880991977	2.90085326231788E-15	2.63529836617565E-13
Alkbh1	81.085166144625	0.853707351374686	0.321784823218308	2.65303796131959	0.00797708988785499	0.0463794528554424
Fasn	8376.25393671964	0.852860048434609	0.187846201660858	4.54020385237485	5.61998653102113E-06	0.000107360915404443
P4ha2	588.14311142319	0.852236547750647	0.201467550715189	4.23014299188775	0.0000233542811961755	0.000378377364153949
Dock4	240.154393410564	0.851496669222301	0.225027080415507	3.7839742116817	0.000154343822929955	0.0018969046386021
Mex3a	219.32334223259	0.850358337208108	0.220862677573905	3.85016765416856	0.000118036999173593	0.0015118691838396
Bet1	859.879338482297	0.848519271348961	0.101754416238311	8.33889380645368	7.49887176236282E-17	8.09471584998671E-15
Spty2d1	2299.80125738791	0.847790679154062	0.102420984336776	8.2775095811069	1.2577801658625E-16	1.3180212159117E-14
Stt3a	7278.66101935346	0.8465231498439	0.0929785901836534	9.10449543461379	8.66683449766131E-20	1.21328912002807E-17
Lrp5	2852.63757085447	0.843848165681185	0.106420815748801	7.9293525401368	2.20291361435118E-15	2.05593797164368E-13
Kbtbd13	50.2454537734624	0.842057274383321	0.286961162355221	2.93439456221941	0.00334199076752755	0.0234384080482685
Yae1d1	875.247203160029	0.840223110232188	0.130509193607211	6.43803771220117	1.21027933912386E-10	6.28608564572767E-09
Gata3	5093.29202692953	0.838453300318043	0.112182850582463	7.4739881895024	7.78001265986744E-14	5.88228045789724E-12
Plcxd2	431.58654461881	0.836213944802159	0.167926084750006	4.97965486450211	6.36977650487206E-07	0.0000158748296510156
Gm10131	365.701142929707	0.836154455784155	0.21038136909679	3.97447007486422	0.0000705361297552191	0.000983608489559354
Ccdc167	396.952095021612	0.836076762329119	0.183474629535401	4.55690666576765	5.19124777777882E-06	0.000100239190657348
Upb1	462.783728454249	0.831962942348133	0.185897649000047	4.47538173195469	7.62749114282084E-06	0.000141487591913257
Banp	224.598779644799	0.831353526326523	0.223041497753911	3.72734910184195	0.000193504344442895	0.00229022744258404
Coq10b	347.632428266496	0.830769105136158	0.111140721012291	7.47492995878878	7.72449851792485E-14	5.86505461621591E-12
AW011738	346.264122163159	0.828902795124015	0.191057625131529	4.3384962759449	0.0000143460915407024	0.000247180398382544
Uso1	10284.7665056025	0.828727492753814	0.0911674217864	9.09017142873114	9.88830221836169E-20	1.37355416628545E-17
C2cd2l	778.83585614706	0.827350330214221	0.120186814820083	6.88386934500883	5.82483026848097E-12	3.57449087605858E-10
Zdhhc12	222.13724539822	0.827092155147811	0.131060809981689	6.31075113348811	2.77684416010301E-10	1.35951558756519E-08
Pigw	83.6369103273971	0.824001789886384	0.245258341320783	3.35972992987276	0.000780186994019479	0.00723986056231748
Ppp1r15a	591.015242665094	0.819060096014788	0.147895913395548	5.53808470572281	3.05797362823965E-08	1.04174580692825E-06
Snx22	50.508480728628	0.81905757923981	0.28152526325718	2.90935729803964	0.0036217268482202	0.0250377019264111
Tmed9	7151.82580268225	0.818729646533571	0.0917977401412376	8.91884315751014	4.71184111962783E-19	6.34823165583542E-17
Mgat2	2701.06507824037	0.817401299920759	0.10167165697128	8.03961816174252	9.01188482128678E-16	8.72886292500745E-14
Umps	276.223899090279	0.815951143142248	0.230169905031243	3.54499491595781	0.000392620658968896	0.00410944485284091
Atf4	2558.69683757592	0.815639189573297	0.111491864031085	7.3156834954871	2.56074589458509E-13	1.85773302368705E-11
Lrrc41	2149.00671965835	0.815518278286045	0.0936530761060327	8.70786430295922	3.09653693806709E-18	3.88019897854715E-16
Dnaja1	3272.04580845604	0.81510707620297	0.178228938506152	4.57337109806573	4.79938989943122E-06	0.0000939893635059105
Tubb6	456.513559385	0.814528069371486	0.270860511029895	3.00718648973378	0.00263677948523554	0.0194198321397187
Cd320	739.714313878971	0.814249304016749	0.138478562818495	5.87996645433122	4.10349636276291E-09	1.63401225165219E-07
Lrrc8e	149.237680626118	0.809568616277136	0.303244197044254	2.66969203093766	0.0075920846233704	0.0445894999561371
Galnt18	2600.90111370988	0.808629643518304	0.123847312449849	6.52924659827201	6.61013425688085E-11	3.61118889478805E-09
Entpd7	375.379158402665	0.808240564961424	0.141624310706549	5.70693379497625	1.15029497956714E-08	4.24118019318179E-07
Ccdc117	992.65826014714	0.808097272204251	0.151828774308937	5.32242505336937	1.02392974653454E-07	3.09929005543116E-06
Fbln7	110.127328475156	-0.808483229232537	0.251196031108239	-3.21853504478408	0.00128847224918397	0.0109370602714958
Klhl24	2909.95995950335	-0.808915116918794	0.184619256300653	-4.38153166212236	0.0000117847913970217	0.000207437796702585
Arhgef26	473.22088650711	-0.809591562384856	0.158480665373645	-5.10845635633916	3.24801406335009E-07	8.63518753726562E-06
Gm33378	44.7327938154622	-0.810064800142486	0.307644300849951	-2.63312142595999	0.00846040943908736	0.0485126645564821
Rimklb	430.662686461464	-0.811285061950458	0.180378207482821	-4.49768890195742	6.86961167776507E-06	0.000128762104240452
Pkhd1	243.256296297801	-0.811805454436299	0.2772129458404	-2.92845434030949	0.00340651861825664	0.0237609423735773
Lrrc29	61.1701451709774	-0.811835979491056	0.295289798149296	-2.74928556482198	0.0059725327634198	0.0367519967677608
Trim2	8253.68522756098	-0.812280043106305	0.208179924661	-3.90181735548718	0.0000954731860243165	0.00126167660742338
Sp140	184.924113398057	-0.815273363601748	0.240699319755985	-3.38710289845544	0.000706348899766929	0.00667919046697815
Gabra4	192.56617326748	-0.816455476918702	0.303927487551927	-2.68634957468008	0.00722374670981874	0.0428890451868594
Enpp1	518.891001829648	-0.822116272894205	0.222255480405762	-3.69896963347452	0.00021647649625445	0.00250797834190313
Htr3a	463.209154610075	-0.822418106571995	0.268940705157784	-3.05799044473202	0.00222826681105886	0.0169475012679812
Map2	639.6571900973	-0.824192744660452	0.169012996950302	-4.87650511814074	1.07981887745122E-06	0.0000254093244651444
Tead4	213.865537704896	-0.824730106348412	0.262567203516366	-3.14102483213218	0.00168357757000577	0.0135282629941405
Mcf2l	798.2655700975	-0.826216630317361	0.2440741885299	-3.3851044852133	0.000711511653202206	0.00671383744798859
Gm21897	129.162809175131	-0.826748239934331	0.274416191456559	-3.01275313073212	0.00258889425920521	0.0191775098101274
Sez6l2	62.8462361280817	-0.826990042655806	0.277747924587684	-2.9774841482019	0.00290624672809898	0.0210838198869658
Rtn1	304.697700437066	-0.82781922981907	0.209425308367342	-3.95281370848949	0.000077237568999875	0.00106136502983801
Reps2	1060.5388614712	-0.827826902402875	0.148787184139682	-5.56383204097544	2.63913972533777E-08	9.14714598420262E-07
Pgm2l1	2626.77296457986	-0.828078429200155	0.158107849362658	-5.23742769595682	1.62830057916554E-07	4.67588430738257E-06
Runx2	74.3998564840348	-0.828533820706806	0.294452336590173	-2.81381302760719	0.00489576946368451	0.0316362398196043
Esrrg	707.088574275912	-0.830346486037304	0.212338609636436	-3.91048282485702	0.0000921118101975253	0.00122263076068849
Mrgpre	114.768280671158	-0.830932418756587	0.273577539919444	-3.03728302769759	0.00238721195040124	0.0179582077830562
Marcks	2524.73707008869	-0.831890903661265	0.174458633170709	-4.76841351179942	1.85682355803888E-06	0.0000402326739256333
Fn3k	82.9479983502248	-0.832286523181282	0.298690777859532	-2.78644867828055	0.00532890556121516	0.0337490970505617
Mpped2	668.264296666946	-0.832360302944922	0.257585498275885	-3.23139426915032	0.00123187889406948	0.0105476411664199
Nkx3-1	9066.89263059649	-0.835539308032787	0.118153897293552	-7.0716186869139	1.53136743496137E-12	1.00514919659607E-10
Uchl1	816.680314298018	-0.838089269975468	0.301512978806224	-2.77961258349045	0.00544237845030151	0.0343145599757047
Kctd1	823.831575104541	-0.83813567259991	0.226179935149155	-3.70561461186732	0.000210878743269926	0.00245505850284635
Epb41l3	256.028438683498	-0.838969554544976	0.303692370151742	-2.76256382116475	0.00573493486210436	0.035731675171783
Cyp2u1	67.1531266145424	-0.840790381095375	0.307971107626209	-2.73009500006689	0.00633160768869807	0.0385461583285124
Pirt	756.924540368189	-0.841758655097559	0.179881258837064	-4.67952392894928	2.87541800403327E-06	0.0000595660291494477
Nkpd1	68.9688193478443	-0.843247504140202	0.317337741160662	-2.65725564521896	0.00787796780254155	0.0459223503753227
Napb	193.774488933332	-0.843305433637486	0.278210575570563	-3.03117676927991	0.00243602586233671	0.0182564397437104
Pax9	96.7525129220644	-0.844494635502547	0.245011771409783	-3.44675127502395	0.000567370669999282	0.00555336939277245
Dpysl5	101.720385051985	-0.845492982266257	0.221212421615151	-3.82208637332845	0.000132327320580464	0.00167337562278147
P2rx2	354.792175038899	-0.847016198475701	0.162081262248768	-5.22587365574479	1.73334693671074E-07	4.93013392998725E-06
Pof1b	497.295830526821	-0.849655292507891	0.182971399607674	-4.64365083466442	3.42305877283971E-06	0.0000695439797624885
Cited4	1065.31201708702	-0.849986833007599	0.162507681940225	-5.23044094198726	1.69106195315837E-07	4.83287705560523E-06
Cyp2f2	3499.09052480768	-0.85048388408646	0.286698088731748	-2.96647908553804	0.0030123084806209	0.0216250882854698
Wipf3	299.731225456476	-0.850503822063351	0.237659802927384	-3.57866080669611	0.000345359345998766	0.00367487774403318
Pcsk1n	220.128809144433	-0.851228556681866	0.305077017943979	-2.79020872309095	0.00526740721272227	0.0333993877723887
Camk1d	3198.34448604547	-0.852832667585985	0.215417696491555	-3.95897218044674	0.0000752730031689573	0.00104155748554791
Hoxd12	49.5925368746216	-0.856897255130661	0.266683560829289	-3.21316114298917	0.00131282609853883	0.0111017134779222
Plekha6	2466.36258561288	-0.859254307362875	0.13091742483842	-6.56333034676919	5.26190959384415E-11	2.93732579476926E-09
Rab15	7476.54006471514	-0.861121287548589	0.165568374395659	-5.20100104075894	1.98217992242442E-07	0.0000055325049890846
Mid1	1397.740343439	-0.861684198171695	0.158147854506665	-5.44859872338881	5.07682090438567E-08	0.0000016391270952376
Fbxo32	4895.05560287747	-0.861799106385004	0.249329165263647	-3.45647130961882	0.00054729746563261	0.00539737109888318
Nsg1	268.694389167849	-0.867897152332164	0.282649209461636	-3.07058050501983	0.00213643082393733	0.0163811313368135
Tmprss4	129.700144919537	-0.868469784430444	0.275044777683503	-3.15755780475062	0.0015909669043685	0.0129407789193732
Mt1	10230.0011566304	-0.869136118177697	0.176836243019511	-4.91492073874134	8.88183857103243E-07	0.0000213629081012524
Mctp1	122.390262011554	-0.869375102332903	0.247450293235559	-3.51333227762759	0.000442523697275734	0.00452860201683831
Tspan1	15144.7186073333	-0.8744842429698	0.178429339720245	-4.90101148354234	9.5344482349518E-07	0.0000228406120216713
Paxx	100.195442036298	-0.876270836626923	0.28369869691564	-3.08873761548327	0.00201008879443086	0.0156319307083699
Vps13d	2079.86596854644	-0.876527250435923	0.177381665558871	-4.94147604079755	7.75333454655088E-07	0.0000190494723655396
Chl1	529.422869105726	-0.877341524238714	0.220608087782834	-3.97692366157657	0.0000698125642773721	0.000975796676510321
Il22ra1	64.7284764243868	-0.877607179436335	0.242179572141141	-3.62378697623956	0.00029032074761473	0.00317986398319581
Gm49492	68.6246928058174	-0.878146917178461	0.289484163454252	-3.03348862576808	0.0024174382411161	0.0181474972109591
Acss1	4235.13465006164	-0.878473916799418	0.215785372658275	-4.07105405698931	0.0000468008863630316	0.000697111456973535
Pygb	11614.0749593054	-0.878551019546289	0.190824906649023	-4.60396409972927	4.14523950898179E-06	0.0000825317186238274
Disp2	295.019256258982	-0.880156154328886	0.28992745508031	-3.03578063721175	0.00239913840980943	0.0180255690752239
Ncaph	578.234284364887	-0.881343680935865	0.228934985573038	-3.84975533001132	0.000118235873302864	0.00151333472408144
Cyp4b1	205.733959226639	-0.881645595172304	0.288901239832947	-3.05171966614648	0.00227534493326404	0.0172762312962535
Gchfr	234.723051468722	-0.883216034044608	0.266513586437873	-3.31396251068984	0.000919838392486235	0.00832874388830765
Zfp641	85.2747529782421	-0.884990687464451	0.258256524672226	-3.42678926926498	0.000610762849326273	0.0059094273742319
Unc5a	347.129326892481	-0.88721740380962	0.190856140504789	-4.64861859546698	3.34165467005748E-06	0.0000681218544172468
Myo5c	5481.38023853543	-0.888083116569302	0.199000576015906	-4.46271631142574	8.09271649563351E-06	0.000148427212779178
Slc43a2	1273.62341306427	-0.888412901545343	0.196700003456374	-4.51658813388066	6.28439679441798E-06	0.000118412309315642
Wars2	105.987480519387	-0.892276170512045	0.317722453665218	-2.80835100012236	0.00497959196779725	0.0319932981251197
Rnf39	71.8180383261688	-0.892857699727137	0.252528475718093	-3.53567136216301	0.000406740347862915	0.0042349682122926
Evx2	68.5469472940132	-0.893243657482503	0.315501118221655	-2.83119014765252	0.00463751423099024	0.0304028286640624
Ank2	462.459955408533	-0.893605697080904	0.203831753060466	-4.38403577295349	0.0000116500629674844	0.000205267923612933
Sdc2	1731.47555058904	-0.893696613151551	0.171868710051006	-5.19987968075357	1.99417573850641E-07	5.54870109600874E-06
Rtl10	69.1533834555306	-0.895954891882716	0.273942389633535	-3.27059602962972	0.00107321097619506	0.00943614694918512
Trp53inp1	740.039316674174	-0.897207544672576	0.303150032387913	-2.95961553295994	0.00308023181912807	0.0219537028071102
Scd1	10681.3476389359	-0.897668967254742	0.223725931286484	-4.01235995350609	0.0000601147430066553	0.000856957899710625
Kcnq5	85.573970554005	-0.899455012530089	0.332760603238713	-2.70300932194442	0.00687148192070717	0.0412357952234266
Mpz	418.700384898074	-0.902794020565539	0.254613750299624	-3.54573945634574	0.000391513096339795	0.00410264513059228
Aldh3b2	275.462197620671	-0.90317701055975	0.322216916596953	-2.80300928982414	0.00506282110061769	0.0323797156557867
Sema3d	158.87970744414	-0.903661670279688	0.290172438274426	-3.11422296222725	0.00184430063531653	0.0146036337093402
Nkain1	54.3259783977247	-0.904222136280658	0.331603704027769	-2.72681554909573	0.006394877527986	0.0388392571166004
Kif1a	687.689987597053	-0.905032650069601	0.244849878276096	-3.69627567896551	0.000218785396429062	0.00253093319471424
Slc2a12	1303.70166025116	-0.906138725089042	0.241779797312627	-3.74778511339962	0.00017840299252934	0.00214262950612148
Lrp11	229.439107047539	-0.907871621884078	0.308213944594883	-2.94558905528231	0.00322340340973017	0.0227223311168194
Gm49083	93.7899173671775	-0.909392247312618	0.240091927835856	-3.78768355733452	0.000152058341061097	0.00187266901269677
Eci3	104.958013802646	-0.909987752350847	0.28895263947018	-3.14926264047766	0.00163683016068297	0.0132357218633927
Kif5a	398.049830353699	-0.91087279649852	0.307877923491946	-2.95855183823321	0.00309088250830593	0.0219958394226902
5330417C22Rik	16679.7768708737	-0.912881079168145	0.209295653737265	-4.3616819693452	0.0000129066386794163	0.000225193825215638
Mt2	7636.85800577919	-0.913122082280182	0.173589113717616	-5.26024969380045	1.4385991382563E-07	4.17799966911095E-06
Snap25	366.854674614512	-0.913656598669655	0.325999668219497	-2.80263045560674	0.0050687711990175	0.0323904605320759
Nbl1	2785.33727154978	-0.913667588565341	0.163450995963412	-5.5898563552948	2.27257529072166E-08	7.96913437073219E-07
Rufy4	29.1055071324512	-0.914191095051301	0.303893921251019	-3.00825726058591	0.00262750610752546	0.0193674545210813
Tafa5	216.101029956457	-0.917754435386618	0.243315735771955	-3.77186634672397	0.000162031044535278	0.00196843002510349
Vamp1	170.070836768282	-0.921050718702385	0.198883532062633	-4.63110600033152	3.63717593207116E-06	0.0000735604464184912
Itgb8	716.240994069718	-0.92117036059768	0.158303373771793	-5.81901913174397	5.91939594640448E-09	2.31088575084143E-07
Ache	156.100203512368	-0.926049054360604	0.314147835279155	-2.94781294143793	0.00320030651205425	0.0225861726622686
Rin2	1523.24439049918	-0.927031298446469	0.128909474649087	-7.19133563277642	6.41605422742361E-13	4.40495309200014E-11
Tiam1	428.857190761292	-0.92720859087907	0.23046730231307	-4.02316763190787	0.0000574205963376981	0.000822477750419833
Adcyap1	46.0866039262734	-0.92893689432626	0.346807424313463	-2.67853808540914	0.00739443224037107	0.0436719945007282
Gstt1	903.432689027362	-0.929653780471683	0.181044936264784	-5.1349338990185	2.8224320643261E-07	7.58248278270756E-06
Exph5	790.662677944596	-0.931245936938197	0.299570748579922	-3.1086010278128	0.00187975367033984	0.0147798622285298
Ptprn	228.543026678396	-0.93748423914959	0.317421571070602	-2.95343582349377	0.00314257943660049	0.0223037078180962
Nfe2l3	431.966042639509	-0.941667124817784	0.177895051433478	-5.29338571944431	1.20072288412681E-07	0.0000035740454087489
Agtpbp1	248.713998337134	-0.942250622138668	0.188122497931599	-5.00870779677435	5.4796692350867E-07	0.0000139079593517732
Cldn10	1543.69748274359	-0.943493899239007	0.197223096245835	-4.78389152791192	1.71933493486021E-06	0.0000378951570698156
Tmem179	93.3281408259595	-0.945774402733564	0.344311151608146	-2.74685963064575	0.00601688799705156	0.0369741481547212
Kcnk3	2662.69926898305	-0.946078447262062	0.223869896808217	-4.22601904387593	0.0000237861870257616	0.000384679318876013
Selenow	1830.772512791	-0.946958977872915	0.162496845892972	-5.82755297599208	5.62459981173027E-09	2.20540927847691E-07
Igfbp3	1923.95520852926	-0.947458388682073	0.183858818175568	-5.15318437311688	2.56099946911834E-07	6.97898581188705E-06
Gab1	1952.29770402519	-0.948663080428847	0.173193824877115	-5.4774648062767	4.31462785184887E-08	1.41600396478535E-06
Edil3	62.4604565964444	-0.949083036273342	0.280662059256388	-3.38158652005878	0.0007206853345362	0.00677415620323472
Igfbp5	14283.9147808693	-0.949963489921998	0.22728501007336	-4.17961347127723	0.0000292004990280666	0.000464692488529241
Akap6	261.652127374174	-0.950092544515115	0.268872015348491	-3.53362376996981	0.000409904116073883	0.00425801267010313
Accs	98.4328494842086	-0.952287205521653	0.23262389138356	-4.0936775662113	0.0000424584643133359	0.000643121912113834
Paqr8	476.86874108685	-0.956251433363745	0.183631954311816	-5.207434822264	1.91469058542774E-07	0.0000053860817268885
Arhgef37	517.161113032178	-0.957780054321514	0.232204194678859	-4.1247319224622	0.0000371166817468248	0.000569917583737235
Stmn1	592.973711775155	-0.958208209870553	0.272673000084956	-3.51412941351732	0.000441197809988595	0.00451761346124893
Cd46	32.8741353004379	-0.961927879988609	0.35624477440429	-2.70018804232887	0.0069300294471382	0.0415176187439885
Rab17	334.014645633161	-0.963311671204084	0.293135436463606	-3.28623411357392	0.00101536581663617	0.00903842030218753
Tagln3	49.9096629044087	-0.965825212312154	0.302099402301285	-3.19704443290799	0.00138843537393837	0.011598775508439
Cobl	1044.76046650889	-0.966396998592888	0.264574199361222	-3.65265018632248	0.000259547701448035	0.00290858990759683
Kcnma1	978.365132983073	-0.967398951547909	0.273179865903261	-3.54125275063458	0.000398231899513948	0.00415603809399559
Ripply3	106.757893411797	-0.967404515745174	0.245822146976861	-3.93538388482236	0.0000830638171633208	0.00112588543097545
Tubb3	852.031513497517	-0.967815000478606	0.272613444116617	-3.55013672790326	0.000385031121925559	0.00404507305112622
Kcnk2	87.5287926759296	-0.970094778582617	0.237331381756766	-4.08751161098805	0.0000436024860262147	0.000654914456918476
Gna14	252.490340682904	-0.97011469202181	0.289103750649894	-3.35559358825691	0.000791948555772959	0.00733002384860313
Fndc5	704.123600619837	-0.970376600196106	0.234909627724061	-4.1308507003211	0.00003614232641887	0.000557824588371861
Slc22a1	1833.69455537879	-0.970894145955773	0.154228180427879	-6.29517992925934	3.07043493334479E-10	1.49508487963601E-08
Crabp1	504.234860281295	-0.971363069142892	0.357174406903705	-2.71957634804661	0.00653656031953979	0.0395437624462638
Slitrk6	285.683673038302	-0.974056752246839	0.300964501218881	-3.23645063886934	0.00121026155858009	0.0104162713103731
Tpbg	606.593061818299	-0.976437748207251	0.166247475009795	-5.87339896831349	4.26949274938059E-09	1.69258939327767E-07
Slc29a4	49.0324657142455	-0.97909306671666	0.355766223979264	-2.75206863587401	0.00592201076755138	0.0365256468960758
Grhl1	2662.08353182275	-0.982717594953512	0.209267465107467	-4.69598843015968	2.65320559411247E-06	0.0000553466717589073
Add2	154.033437092614	-0.984794218749128	0.315286124340091	-3.12349368628369	0.00178717699541002	0.0142015186610874
Pde3a	623.427857916375	-0.987528992149292	0.167419717377103	-5.8985226329402	3.66770663457921E-09	1.48021700867173E-07
Slc12a2	64809.1571199399	-0.990620158613368	0.321889147018386	-3.0775195988723	0.00208731112202669	0.0160801926034378
Limk2	3758.30138147014	-0.991612095390353	0.218499069788326	-4.53828978013952	5.67122929418133E-06	0.000108224449118674
Prkab1	1742.87242489971	-0.991771965356825	0.128570464596743	-7.71383978791309	1.22087717866328E-14	1.03192915870129E-12
Grin2d	99.4743075180704	-0.992265580182172	0.316951236935945	-3.13065691042785	0.0017441579509067	0.0139276142256227
P2ry2	545.936525395561	-0.994092886923571	0.219295979555551	-4.53311040602891	5.81214158361643E-06	0.000110677752430205
Lipc	124.615802977504	-0.994371525832078	0.297968898182733	-3.33716549578361	0.000846375344263854	0.00775764695338312
Scn3a	50.5676064556726	-0.994800865119356	0.351636699934454	-2.82905869980235	0.00466851353078583	0.0305310561891063
Nsmf	776.356139005564	-0.995567068306995	0.180522061509733	-5.51493296708954	3.48912920384034E-08	1.17522004142134E-06
Tchh	65.6321268580617	-0.99810180530246	0.282784597612787	-3.52954798008182	0.000416270216066739	0.00429921959752155
Adh6a	38.5097801072163	-1.00129930998942	0.302344491302969	-3.31178287943753	0.000927034633917165	0.0083517011589551
Asgr1	79.6537900567592	-1.00357564058126	0.366735878509575	-2.73650793224763	0.00620950979051375	0.0379523993203458
Pik3ip1	1103.02919774313	-1.00380832884307	0.112582486464345	-8.91620322456615	4.82547614734088E-19	6.45281396150755E-17
Sptbn4	28.725021369197	-1.0038600877321	0.379698535107632	-2.6438345026734	0.00819727250235902	0.0473681741459355
Prkar2b	679.070271523341	-1.00524322418778	0.24515050514223	-4.10051459451231	0.0000412232435554805	0.000626763544836085
Chst7	89.0892422412192	-1.00643991417074	0.377546747548965	-2.66573588755446	0.00768200177317379	0.0449996043718539
Syn1	154.976979361866	-1.00973059178752	0.240090936360438	-4.20561728440951	0.000026037051938989	0.000418062664601024
Chd5	117.61575561681	-1.0107553882883	0.36321969673399	-2.78276590553001	0.00538976791331165	0.0340667552869952
Lonrf2	118.116016810767	-1.01094693846737	0.288685567236804	-3.50189636476735	0.000461959270544882	0.00467675037790606
Slc10a4	87.1723715020169	-1.0112013886131	0.247128642943879	-4.09180164859619	0.0000428034699317678	0.000646162912980073
Tmem178b	37.5088058368525	-1.01568328226375	0.349396926787984	-2.90696112184202	0.00364958553779095	0.0252011264939021
Gm17017	30.8397172537117	-1.01583261049358	0.354836064589431	-2.86282233365699	0.00419885932673954	0.0281373823021114
Vmn2r53	89.4338166235328	-1.0177434528219	0.259601346898776	-3.92040898469892	0.0000883988178215114	0.00118122178713174
Syt1	288.730194033808	-1.01805566227135	0.29213945044938	-3.48482774478195	0.000492453954987991	0.00493528099520683
Apc2	102.706804074395	-1.01813751760061	0.213092423331108	-4.77791514913977	1.77122089286275E-06	0.0000388001310259262
Cxxc4	329.071022615211	-1.01997515364284	0.223210183332179	-4.56957267099648	4.88719684672973E-06	0.0000955001966156488
AI463229	87.0336780557877	-1.02143319699227	0.305134585714292	-3.34748417522449	0.000815486435269377	0.00751295703526579
Acss3	194.622561698226	-1.02412481890854	0.225975723157087	-4.53201257462785	5.84243711235781E-06	0.000111136550548131
Wee1	1074.26123475209	-1.02634527854903	0.135320192671694	-7.58456855762165	3.33595243699372E-14	2.64499697869427E-12
Elavl3	49.1269895906458	-1.0269598151406	0.31783436427818	-3.23111636299269	0.0012330772933257	0.0105476411664199
Serpinb8	134.128164595466	-1.03033530855323	0.334435476235252	-3.08081941590568	0.00206431806345432	0.0159648318424851
9930012K11Rik	63.2000273337003	-1.03067480850452	0.30632155457429	-3.36468261248185	0.000766317547565654	0.00712961793085615
Tnfrsf11b	56.881590137249	-1.0313051832896	0.342222062984241	-3.01355550923988	0.00258205800577531	0.0191426964855142
Lrrc4	147.202555653153	-1.03702822006128	0.190084490615001	-5.45561721898548	4.88030240398197E-08	1.58137683140964E-06
Vstm2l	37.4517051271562	-1.03762170203069	0.388349894140795	-2.67187327120655	0.00754291289640029	0.0443443097738178
Gm12474	65.2028158967517	-1.03853109964435	0.321940763445962	-3.22584530311792	0.00125601224560854	0.0107071757512176
Cacna1b	87.7040777665844	-1.03875621400017	0.329112691528212	-3.15623262408014	0.0015982134123145	0.0129879302200742
Gm45819	96.3829081118606	-1.0445723962829	0.228101809436505	-4.57941302115657	4.66282639344044E-06	0.0000915149903001744
Sh3gl2	660.778434972441	-1.05007916242832	0.216086346741298	-4.85953498804575	1.17661787813875E-06	0.0000273241090719425
Rnf186	377.028710400242	-1.05346191779526	0.333487674955837	-3.15892309343897	0.0015835327178924	0.0129037393232896
Spock3	137.224274997398	-1.05840469455184	0.280549023414042	-3.77261942198892	0.000161542602294816	0.00196516082180638
Habp2	197.442324149182	-1.05873799148792	0.379371136742868	-2.7907710654475	0.00525826499814211	0.033353221416534
Tesc	58.7668460051376	-1.05931923217772	0.343663230344204	-3.08243401866627	0.00205315241241147	0.0158921978738666
Dzank1	100.241167085365	-1.05977254084686	0.238761508291639	-4.43862391567901	9.05358548047628E-06	0.000163374821978504
Nefl	407.74349540148	-1.06040303952138	0.312028293051766	-3.39841951237882	0.000677764028018243	0.00644289316607899
Neu2	98.0473614611465	-1.06190492632367	0.25429449094472	-4.17588647862022	0.0000296827829314535	0.000471112300574593
Sorl1	7471.35109955555	-1.06466070588893	0.164101382172669	-6.48782290431096	8.70855555278456E-11	4.68614435286326E-09
Dab1	66.6987716940144	-1.06669029599569	0.3503914829633	-3.04428146190817	0.00233236816576225	0.0175973495420185
Tmem191c	68.7618203970308	-1.06925853370993	0.362586968536011	-2.94897121655307	0.0031883366935199	0.022528314357722
Car2	3952.1722753469	-1.07995196240468	0.0604149315865925	-17.8755803249861	1.82763594723761E-71	4.67848693407867E-68
Ptprt	1519.61098530255	-1.07998512804995	0.267231983968113	-4.04137675443377	0.0000531383063346209	0.000772877687670513
Pnmal1	34.5013222320939	-1.08219539234812	0.340919657281575	-3.1743414298176	0.00150176922241965	0.0123512525566279
Ccdc68	142.299973009315	-1.08282212191615	0.27254355487651	-3.97302413702932	0.0000709658548090628	0.000988831378167649
Elfn1	258.395598610904	-1.08766532173424	0.237208499833644	-4.58527128031679	4.53397361554738E-06	0.0000891814195576219
Papss2	8676.79596787994	-1.08806703708772	0.240244529652582	-4.52899817806953	5.92640099844743E-06	0.000112349399317096
Fam124a	420.07617095706	-1.09123939612947	0.289719199729316	-3.76654152416897	0.00016552456432427	0.00200590702741017
Enc1	487.648668768578	-1.09345806665783	0.198922276715622	-5.49691107859696	3.86501465918827E-08	1.28254069774064E-06
Gm13807	46.1597599162882	-1.09445080459997	0.376581187112893	-2.90628114747504	0.00365752654946859	0.0252312006453682
Mlph	13052.0283685707	-1.09455141160492	0.268598375028289	-4.07504852361688	0.0000460047533901031	0.000686393985010205
Gstm6	83.0703246335527	-1.09516705487111	0.284978120189607	-3.84298645152986	0.000121546181047977	0.00155459387451728
Mrtfb	2331.81288198824	-1.09714125421485	0.13547451368496	-8.098506681236	5.5637908677902E-16	5.53875380888515E-14
Mmp15	3816.40368328436	-1.09757232266504	0.154594358766546	-7.09969193845227	1.25035283458473E-12	8.36010165780738E-11
Itgbl1	193.883662341673	-1.09872229105382	0.318383767323459	-3.45093690011397	0.000558644163079148	0.00549716900506054
Neurl3	298.732025624357	-1.10012995742749	0.208459459993349	-5.27742879820655	1.31009082130646E-07	3.84214687839451E-06
Tnr	86.6421616427228	-1.10431868903552	0.327875896784233	-3.36809963729124	0.000756882373911316	0.00705649076905144
Rgs17	51.7592770174746	-1.10459579926485	0.354489695236542	-3.11601666877167	0.00183311910280123	0.0145279350743456
Kcnn3	61.0880594152446	-1.10872564300682	0.321337214381163	-3.45034933206235	0.000559861580709331	0.00550612495320006
Mid1-ps1	217.429611340818	-1.10943698606893	0.172215016941242	-6.44216169863665	1.17783693202111E-10	6.18934310407224E-09
Plekha5	162.233782640533	-1.11029402006316	0.423662161400402	-2.62070612205046	0.00877478670000716	0.0499001595929636
Ceacam1	21796.2508247017	-1.11970628511223	0.205164196833096	-5.45761054996904	4.82584691165415E-08	1.56656432626686E-06
Fsd1	19.6745035990607	-1.12205088138917	0.422896706129901	-2.65325046311548	0.00797206917466739	0.0463653059204365
Sgpl1	2991.67490633566	-1.12225768538594	0.192168381357557	-5.83997053759754	5.22100545133226E-09	2.05164905005313E-07
Dock3	48.0988943771181	-1.12913874484518	0.32076133643864	-3.52018344037912	0.000431248429645302	0.00442585372898864
Steap1	132.961014072131	-1.13084249987783	0.260537373179128	-4.34042335684537	0.0000142208464445803	0.000245258274726116
Sv2c	222.290966488212	-1.13796192127861	0.287824536808576	-3.95366543066979	0.0000769630080666061	0.00105969983216236
Smpd3	64.9342037213695	-1.14007503595017	0.337151293830666	-3.38149387770933	0.000720928393301446	0.00677415620323472
Slc26a4	1919.12985836359	-1.14808463535133	0.366372868477073	-3.13365080805152	0.0017264617600708	0.0137992392201733
Chrm1	794.182204091774	-1.14984008815196	0.233142794472098	-4.93191346854843	8.14279897951608E-07	0.0000198788576177042
Abca1	2666.71585144419	-1.15293400919717	0.188282640976517	-6.12342169845047	9.15868738102077E-10	4.09263140101026E-08
Gm32219	80.8828934691282	-1.15847227009607	0.347711627604903	-3.33170414252704	0.000863159667797737	0.00789112442718046
Ptprn2	192.776497175885	-1.16183557886939	0.268917401689112	-4.32041798549191	0.0000155733929932608	0.000265265807078175
Ltb	29.1196038422314	-1.16362740542258	0.4183712515846	-2.78132735223869	0.00541371174484383	0.0341682209780395
Itpripl2	1765.45948518092	-1.16689592978198	0.220524500526611	-5.29145708071184	1.21345669565124E-07	3.60595862842034E-06
Cenpe	63.9563270257601	-1.16953706646033	0.411925877183266	-2.83919299864718	0.00452277925264456	0.0298833633584579
Pde9a	761.460308949605	-1.17110799586828	0.17025713497044	-6.87846647996047	6.05002817398976E-12	3.68568852968144E-10
Lypd3	87.6571009868445	-1.17111810922778	0.440768344525973	-2.65699232663196	0.00788412375432237	0.0459432889605537
Cdk5r2	48.4881367385844	-1.1756494922726	0.413873098731531	-2.84060378863913	0.00450282179491318	0.0297844458261533
Birc3	1495.55317547194	-1.17615617032351	0.169833021670966	-6.92536798056972	4.3484369442879E-12	2.75174706732243E-10
Sesn3	5916.25564172655	-1.1774748838935	0.171159763754878	-6.87939068191158	6.01091037691607E-12	3.67609225406004E-10
Prph	741.695803192478	-1.18063945928021	0.313654672476588	-3.7641379608918	0.000167124602910202	0.00202071913599724
Ttbk1	42.3509215128748	-1.18100096989924	0.358275710329435	-3.29634674037296	0.000979510412210684	0.00876589823280959
Slc35d3	48.7050517511538	-1.18493965964015	0.39507760295369	-2.99925799585013	0.00270638028804725	0.0198752575334093
Slc5a9	434.427602974367	-1.18527293526676	0.292317821173097	-4.05474059196993	0.0000501899693491336	0.000732745888855212
Dnajc10	47072.9656760451	-1.18688716674425	0.136784262453969	-8.67707399558239	4.06080916937961E-18	4.95004350381723E-16
Gm45899	50.0416017031501	-1.188181172658	0.394049734512757	-3.01530763401527	0.00256718726881361	0.0190639986199217
Hhipl1	49.8954898044359	-1.19289038684083	0.323330642409932	-3.68938241655561	0.000224799096611575	0.00259172357831831
Nefm	288.364240163685	-1.19345110606742	0.339923119337885	-3.51094420524284	0.000446518106195455	0.00456426579858321
Tekt5	61.553229737011	-1.19705661926242	0.379061529445175	-3.15794805401257	0.00158883867023421	0.0129352113275452
Cenpf	113.329277725195	-1.19865898701357	0.282750190910298	-4.23928621641088	0.0000224231618947514	0.000365273307265501
Spink5	23651.2433696581	-1.19868413429256	0.349339194679888	-3.43129014020588	0.000600717725962556	0.0058279701849069
Evpl	1478.56362684636	-1.20816847612668	0.205624246721477	-5.87561289774923	4.21281734614321E-09	1.67382425777251E-07
Atp2c2	2050.99597105803	-1.21099192929412	0.299817792510585	-4.03909294092801	0.0000536583019394453	0.000778545030326251
Dgkb	95.9213925809655	-1.21409459048373	0.332736272278703	-3.64881947546373	0.000263448141770621	0.00294493278377278
D630003M21Rik	122.584104013876	-1.21646782683426	0.213009949217521	-5.71084980444755	1.12413423652673E-08	4.15327038852008E-07
Fam107b	1123.84923891052	-1.21988528002148	0.221238977252202	-5.513880488748	3.51006996755712E-08	1.17880900435788E-06
Slc18a3	107.626368094378	-1.22293603298519	0.330279888294415	-3.70272631282667	0.00021329494482711	0.00247862004951815
Tmem35a	20.1941971435043	-1.226954119096	0.429430629301762	-2.85716489550589	0.00427443715245935	0.0285371234481815
Lyzl4	21.8328798605966	-1.22973531598632	0.39814887636855	-3.08863188866069	0.00201080419012181	0.0156319307083699
Phox2b	50.9410976253287	-1.23091462091882	0.322437098606605	-3.81753410584004	0.000134792158336581	0.00169378729679747
Baalc	104.113114969185	-1.2331959671897	0.328138833114575	-3.75815308259815	0.000171172152797599	0.00206408735261116
Gdpd1	2408.55110411361	-1.23459796035753	0.249407267976766	-4.95012823953688	7.41645967867644E-07	0.0000182548820030499
Shisa3	48.0258086543968	-1.23597920106106	0.390903436256871	-3.16185299596312	0.00156768683045624	0.012797895359884
Mapk10	58.1394251539525	-1.24608720011616	0.419923102015785	-2.96741759177926	0.00300312774607076	0.021577003240514
Kdm5d	179.199622648005	-1.24706846026772	0.399725987720465	-3.11980831513966	0.001809687625094	0.0143676528817277
Pcsk1	52.8063042714629	-1.2478228686153	0.35340874845498	-3.53082054156975	0.000414272716801306	0.00428827582148438
4833419F23Rik	23.5290537616421	-1.25174080081573	0.416403446969485	-3.00607694274795	0.00264642023624698	0.0194748271923243
Ap3b2	71.3796780550546	-1.25353865027744	0.39201033566805	-3.19771836663746	0.00138519490939877	0.0115771024167521
Soga3	41.6507195200183	-1.25970923109442	0.455425911401289	-2.76600254741424	0.00567480915051479	0.0354608781590943
Ceacam12	20.5616427575907	-1.26096583478512	0.458192021884798	-2.75204668470234	0.00592240774273162	0.0365256468960758
2210009P08Rik	24.0973964577359	-1.26189549207511	0.450472506019066	-2.80127083276798	0.00509017798737373	0.0324825140155804
Dhrs3	1864.80712603507	-1.26402705226015	0.175653340895094	-7.19614580524871	6.19383954407922E-13	4.26874656885983E-11
Tmem132e	20.0419170414455	-1.2666814337045	0.43607915384055	-2.90470530991642	0.00367599024055379	0.0253443898116519
9330154K18Rik	22.514416402814	-1.26848249844743	0.446664237155941	-2.83990163735579	0.00451274464254564	0.0298390668818359
Cemip	148.372384064848	-1.29092506392407	0.249897417496155	-5.16581994667445	2.39387153461836E-07	6.58345212004803E-06
Cytip	102.673991325268	-1.2965453370789	0.273568337280554	-4.73938376775397	2.14369159767194E-06	0.000045784040212972
Gm50323	257.438037926026	-1.2974406291398	0.341793463313873	-3.79597847355069	0.000147062259699405	0.00181738526314045
Zc3h12d	46.0965473093485	-1.3017059994196	0.392657108983087	-3.31512143710016	0.00091603320864799	0.00830268035698702
Gm41804	15.1337679519789	-1.30401325536761	0.461548257656149	-2.82530208648106	0.00472360590952173	0.0308126298844994
Ccdc177	19.095072902591	-1.30767957738271	0.432125504618764	-3.02615689980249	0.00247683740880278	0.0184787759203761
Slc6a20a	68.5375715096078	-1.30961623519573	0.416671823810115	-3.14304006260943	0.0016720295378407	0.0134596124387096
Slc16a11	134.901145085003	-1.3098254270454	0.236127142304867	-5.54711929454628	2.90414604043053E-08	9.95017072628579E-07
Mfsd9	489.106136145744	-1.31071893211879	0.222638181227834	-5.88721541332341	3.92756660376163E-09	1.56744022211146E-07
Gm20752	622.79845418796	-1.31308863004188	0.401223943845995	-3.2727075494425	0.00106522632585077	0.00937514269789779
Plk1	46.3880136186082	-1.31401011034126	0.488385119487763	-2.69052036581182	0.00713406804563688	0.0424984592120237
Fam3b	510.49011230832	-1.31644877572102	0.231506545679481	-5.68644299821929	1.29712653810496E-08	4.75321276816007E-07
Stmnd1	79.2052832252975	-1.31744451879981	0.307691498188356	-4.28170595078752	0.0000185465959056886	0.000310015347046673
Adamts17	36.4723610634992	-1.3177782298584	0.457057507941293	-2.88317817115403	0.00393684697059409	0.0266809231717381
Trim36	324.909219268316	-1.3212367955397	0.340482552335723	-3.88048311573079	0.000104249182215462	0.00136452965384869
Asxl3	24.3704472920261	-1.32231898675277	0.481786540668425	-2.74461587266054	0.0060581763120336	0.0372151050172541
Cd44	1145.0753569099	-1.32644346268184	0.223989903733857	-5.92188951631459	3.1826342450132E-09	1.29464874649022E-07
St8sia3	22.2925541298262	-1.32947529260144	0.445296960188189	-2.98559256285869	0.00283029466251229	0.0206211308061156
Egf	11809.0660694808	-1.33280061857354	0.171283949047323	-7.78123476243128	7.18200763522883E-15	6.24730071920706E-13
Cspg5	101.823104390234	-1.33455693755772	0.321137545961512	-4.15571755573441	0.000032426821648705	0.00050747267871017
Cyp26b1	151.404526579527	-1.33741683564413	0.356389097185079	-3.75268729096275	0.000174949034844519	0.00210810482479485
Bcl2l14	1123.94015174316	-1.34422889472922	0.154404857851743	-8.70587178040688	3.15142954081746E-18	3.92156013485473E-16
Nek2	46.8151093781308	-1.34701485583387	0.318045202670614	-4.23529373976728	0.0000228253134568474	0.000371486641083786
2610035D17Rik	36.6515071801251	-1.34732847704884	0.493815328296847	-2.72840553916326	0.00636413144099467	0.038709407586366
Chodl	437.546586924795	-1.34787583286289	0.241870400126293	-5.57271924203662	2.50793570951804E-08	8.72615533569976E-07
Rnf125	64.1323115849825	-1.35129383979908	0.267333883259111	-5.05470471354112	4.31057174668161E-07	0.0000111563337468993
Col4a6	936.039470579089	-1.35382714200147	0.227616158702015	-5.9478516363763	2.7168467200615E-09	1.12173217458023E-07
Gm2568	202.118203851638	-1.3552029832951	0.418927194778616	-3.23493676272619	0.00121669674822787	0.0104565894635469
BC016579	117.885985228816	-1.35744256274944	0.403258199077548	-3.36618713730952	0.00076214984028879	0.00709821361129669
Tnfsf13	207.949160243144	-1.36164082201822	0.191058924205843	-7.12681089186504	1.02721065996997E-12	6.91976985563984E-11
Csta1	218.567026372165	-1.36429323389325	0.361259460519348	-3.77649136698576	0.000159053069768671	0.00194544160899988
Ccdc18	14.0828963296852	-1.36796601883508	0.484833400928588	-2.82151769291277	0.00477970008808661	0.0310992904424198
Creg2	194.412774269386	-1.37079088397711	0.22680115505025	-6.0440207355796	1.50320179638684E-09	6.53783324986793E-08
Tmem154	129.528014224809	-1.37183461001311	0.458646145434674	-2.99105230397822	0.00278017869514207	0.0203421894807068
Rxrg	384.29677327939	-1.37601510739938	0.33480420725583	-4.10990984455564	0.0000395813621309969	0.000604653391325945
Dact1	383.55987235865	-1.37764480339726	0.237599259754338	-5.79818642878626	6.70359064478253E-09	2.58640130549851E-07
Slc1a2	24.2783108564128	-1.37873010404667	0.50951905348494	-2.70594415383805	0.00681104989721531	0.0409829426152455
Gm38273	67.5134868303682	-1.38001291443732	0.363147736166986	-3.80014186238172	0.000144613277600616	0.00179330472064044
Cpm	2623.90961501142	-1.38445639477696	0.223395885515496	-6.19732271067688	5.74316712988618E-10	2.67999509896954E-08
Psd	58.4422479306302	-1.3863136858748	0.503224852126144	-2.75485934372591	0.00587173720394496	0.03638162481241
Phox2a	53.5332068095503	-1.38743494057393	0.39212066399971	-3.53828570629718	0.000402734032786036	0.0042005769112299
Grap2	45.35323017198	-1.38816069556373	0.359450643069231	-3.86189515119705	0.000112510853594438	0.00145146291256928
Syt4	238.062311985569	-1.39041989333838	0.389373623896085	-3.57091443284164	0.000355737104992091	0.00377409898422337
Cd160	32.0357655414816	-1.39518530820285	0.416989205891316	-3.34585473314744	0.000820293585828297	0.00754851336007824
Septin3	59.218902708202	-1.39534912114523	0.354023404377844	-3.94140360182513	0.000081006190021688	0.00110539249909603
Rap1gap2	805.69197319154	-1.39784845345288	0.248192086601126	-5.63212337909624	1.78004261252644E-08	6.40493646061471E-07
Otud7a	79.9022303556726	-1.39866547891613	0.358244695415524	-3.90421825309607	0.0000945304452928128	0.00125195199497554
Slc6a2	1332.05404474494	-1.40162547973918	0.182516070390503	-7.67946338500675	1.59756368244665E-14	1.33769830026923E-12
Scube2	121.414847746046	-1.40372612757866	0.318775353015041	-4.40349642562369	0.0000106520039761581	0.000189546434209312
Gm49417	60.3761737725343	-1.40888402387163	0.351685221281951	-4.00609391186816	0.0000617311133800348	0.000876513328571191
Pcdhac2	74.5861306015542	-1.41228433308252	0.355649496557748	-3.97100051244753	0.0000715714253300892	0.000994948309146523
Nostrin	89.3506567323595	-1.41404587058228	0.335903014199459	-4.20968497097982	0.0000255727007480393	0.000411344007813389
Gm11365	72.3145339567648	-1.41748123814251	0.335959198115252	-4.21920651702543	0.0000245163629562835	0.000395417378770157
Rassf9	449.136346180821	-1.41890058957053	0.27030284948744	-5.24929941456816	1.52678744740236E-07	4.41266197903273E-06
Kcnq2	78.1213616065289	-1.41975893245607	0.494936225108938	-2.8685694447675	0.00412332670037696	0.0277177460067448
Krt23	582.308899540969	-1.42375012760521	0.176112083145437	-8.08434096159916	6.25012482789143E-16	6.18762357961252E-14
Il17rb	59.1500080111924	-1.42410210426934	0.383979338601517	-3.70879878447636	0.00020824482905016	0.00243097009234516
Srgap1	120.077254144658	-1.42482157635288	0.269965357124505	-5.27779412710266	1.30748237221637E-07	3.84078305372871E-06
Bank1	61.9873794061529	-1.42976291916813	0.374192582630235	-3.82092800749335	0.000132950460829168	0.00167770373774498
Acvr1c	99.6885902027283	-1.4355103589274	0.411029497420616	-3.49247527959875	0.000478565890371897	0.00481765291549102
Clic5	781.966087679534	-1.43795339852579	0.202702970686722	-7.09389405421268	1.30389966214667E-12	8.68571674572722E-11
Gm4544	65.5954160362857	-1.44084897953352	0.371693878140653	-3.87643989925572	0.000105995976361172	0.00138335171188335
F730043M19Rik	25.3443611323815	-1.44347436950063	0.413198958968786	-3.49341240622457	0.000476889405731687	0.00480617618746124
Prrt2	27.3626641706594	-1.44959211420593	0.395497803618017	-3.66523429699242	0.000247112249023046	0.00278841586287403
Gm11535	156.428430042543	-1.45441756451265	0.218577911295603	-6.65400065309303	2.85231406023648E-11	1.63816075786466E-09
Slc5a8	1847.90208596557	-1.46048741095764	0.37922704360513	-3.85122167731891	0.00011753005060533	0.00150645277310222
Esr2	158.599143964381	-1.46386840689785	0.30612290524909	-4.78196300177771	0.0000017359163423213	0.0000382136178600189
Mapk11	181.832883099556	-1.46389773347333	0.212163143399705	-6.89986823354809	5.20507965231614E-12	3.20514853229735E-10
Celf3	58.1279757487188	-1.46478273962734	0.359970480166094	-4.06917461385021	0.0000471799794075308	0.000701009992540253
Nanos1	30.469666368257	-1.46787886269466	0.418355499266202	-3.50868786300009	0.000450323072197361	0.00458745828920097
Cd28	46.4631795163229	-1.47233633489014	0.412254495704881	-3.5714257824471	0.000355043162147099	0.0037689682597831
Ano9	14.3436142762811	-1.47401892011811	0.534644588744782	-2.75700708685512	0.00583330872461887	0.0361560218043741
Mylip	5236.9730082222	-1.47919272828198	0.376392727519956	-3.92991846050893	0.0000849746727029045	0.00114658219891818
Mmp24	23.2050157705831	-1.48072396026301	0.514988366545665	-2.87525710569952	0.00403698620917677	0.0272565018395774
Gm31105	24.1512884352677	-1.48625330757803	0.460255767174557	-3.22918997126732	0.00124141400891206	0.0106029063992828
Birc5	69.1067153229801	-1.48941608476927	0.508814164183177	-2.92722999793116	0.00341995865920015	0.0238359545757322
Nos1	577.60549929724	-1.49501892117864	0.32424336574427	-4.61079263024229	4.01136534223146E-06	0.0000804022992924447
Anxa13	165.630479501975	-1.50218733124006	0.314840574303548	-4.77126347060895	1.83073879135805E-06	0.0000398119034009041
Piezo2	10241.1931754794	-1.50306511202836	0.411805473579253	-3.64993961581982	0.000262301963653083	0.00293631881901016
B430010I23Rik	17.2194894813822	-1.5069821539255	0.563973769940664	-2.67207844450648	0.00753830239712806	0.0443348566417981
Efcab5	62.2543480108454	-1.51052513776084	0.501522912234971	-3.01187662798771	0.00259638096041859	0.0192012176763272
Pamr1	298.764428033961	-1.51627135071518	0.256053215719597	-5.92170399599921	3.186227452437E-09	1.29464874649022E-07
Erich2	63.0693526361953	-1.5208143255435	0.348085660684926	-4.36908065259281	0.0000124770683655408	0.000218336511759889
Lratd1	2166.54104686074	-1.52258180466495	0.192863133546784	-7.89462338739617	2.91193189632668E-15	2.63529836617565E-13
Colq	58.2422777027106	-1.52807787604893	0.380872225091823	-4.01204859629902	0.0000601941044971636	0.000857407121211984
Gm48260	11.1040200382976	-1.52856630234341	0.529809071986627	-2.88512670538415	0.00391256158257078	0.0265665748382288
Bex2	163.831375289445	-1.53009951078115	0.219478553487432	-6.97152175676595	3.13530819156262E-12	1.99934475034202E-10
Gucy2g	560.75217433416	-1.53684515266854	0.291349480641071	-5.27491982922688	1.32814136032635E-07	0.0000038823760253977
Rimbp3	19.2425838714594	-1.54072659458058	0.548923943816849	-2.80681251371073	0.00500343533389825	0.0321234531523191
C130026I21Rik	53.7327905574775	-1.55333082658796	0.445253336950739	-3.48864499753274	0.000485475438001092	0.0048817071495323
Car8	566.982173287717	-1.56700244514921	0.218957968221955	-7.1566358505883	8.26809418951564E-13	5.633307216043E-11
Fabp6	16.9269330548109	-1.56820881799429	0.526834055591798	-2.97666561481625	0.00291401645974515	0.0210974791685549
Gm6069	71.9810182826327	-1.57431601136135	0.300171815537355	-5.24471629204454	1.5652298987046E-07	4.50922098953179E-06
Slc10a5	555.250161646642	-1.57839624258317	0.286266165211547	-5.51373663533292	3.51294161687097E-08	1.17880900435788E-06
Gm38244	33.357044855611	-1.57846854586332	0.539527408476845	-2.92565033965473	0.00343737044331428	0.0239386867367853
Gm48427	146.130439703918	-1.58045586150353	0.30557393574678	-5.17208988273529	2.3149017642198E-07	6.38164995585454E-06
Slc24a2	59.1084534314895	-1.58413444941422	0.432284625908311	-3.66456347154531	0.000247760793903658	0.0027939746167147
Fut2	1994.93833603754	-1.58600236838411	0.205576481268107	-7.71490181464723	1.21075404400091E-14	1.02822283006883E-12
Fam183b	21.1996025248393	-1.59590874940569	0.505421339232427	-3.15758086476793	0.00159084107306612	0.0129407789193732
Gm31748	14.6468105058495	-1.59643126153937	0.575409311932243	-2.77442722673101	0.0055299004611671	0.0347441396787003
Gm37847	14.6468105058495	-1.59643126153937	0.575409311932243	-2.77442722673101	0.0055299004611671	0.0347441396787003
Gm26912	18.4273088935148	-1.59864564527087	0.53128526872497	-3.00901556918274	0.00262095684321443	0.0193350867326305
Platr4	19.1077632632298	-1.60494624143638	0.5957824428333	-2.69384615263904	0.00706327592238334	0.0421882328507937
Tmem28	32.5030373088777	-1.60507103462461	0.442074087232992	-3.63077384759416	0.000282572707461232	0.00311212067916277
AC147806.2	35.7587046031737	-1.6051457513676	0.365664201654804	-4.38967157327283	0.0000113521980937986	0.000200611476965263
Gm44751	41.0777984199512	-1.6075466916498	0.318779346369727	-5.04281946103664	4.58722017150873E-07	0.0000118271076623403
Cdh8	115.76836659661	-1.61544077689317	0.332063736581313	-4.86485152978333	1.14542757438913E-06	0.0000266903988367736
Gm35363	119.791108905231	-1.62240869100181	0.293319028149793	-5.53120846347979	3.18032092292753E-08	1.07932141321853E-06
Syt7	2283.57958745854	-1.62656053308698	0.190544384053122	-8.53638663332903	1.3848442448753E-17	1.63256736999477E-15
Gm37886	12.0348499655819	-1.63374447457691	0.55467464212915	-2.94541042710315	0.00322526518546591	0.022726514690666
Hcar2	36.2634759028427	-1.63716733897305	0.494177904108162	-3.31291084721327	0.000923304063426439	0.00833905519785199
Gjb4	17.2052488717812	-1.64286288753398	0.50102531623559	-3.27900174761125	0.00104174990770914	0.00922744270698965
Plekhs1	1336.37426981894	-1.64428581440761	0.164439706479082	-9.99932345790694	1.53441734219838E-23	2.98861134291877E-21
Gm32391	17.4465776803608	-1.64798599978383	0.511047277998544	-3.22472317285002	0.00126094532844986	0.0107390110933902
Iqgap3	59.9759503677582	-1.652431535836	0.391252755359416	-4.22343744088914	0.0000240604178131827	0.000388763414602724
Oit1	4784.30701980883	-1.65274384177951	0.172518239379107	-9.5801107623619	9.69409181599154E-22	1.65436601191193E-19
Gpr85	18.5572178959102	-1.65588210506034	0.492393776294901	-3.36292249166978	0.000771220138870733	0.00716778717241943
Wscd1	121.4806922729	-1.66630102982488	0.346478519496101	-4.80924771973817	1.51499365425927E-06	0.0000336813539586499
Naip6	3733.64752113848	-1.66688852600355	0.575079256488649	-2.89853704023569	0.00374908022344503	0.0256803396498133
Tnfsf15	23.861271972433	-1.67390996313675	0.466766092401799	-3.58618586565159	0.000335549839047025	0.00358973902848256
Gm30948	11.0615617794525	-1.68333017091378	0.593775131895131	-2.834962396524	0.0045831079910631	0.030181812602668
Gm7714	93.4217674320019	-1.68434324013232	0.615284562364159	-2.73750284528581	0.00619075845456399	0.0378969200830937
Cracr2a	707.962132308439	-1.69318453117105	0.283278124188844	-5.97711007872358	2.27130731033638E-09	9.53151187211186E-08
Gm49863	13.926281873353	-1.69498345881576	0.540767455133177	-3.13440360126393	0.00172203823826407	0.0137816896790772
Gm5733	26.4212877205395	-1.69863751340979	0.410443188458713	-4.13854477592495	0.0000349515666487416	0.000543189178472508
Dlk1	9.16565501476842	-1.71648642364624	0.611115989400028	-2.80877354449754	0.00497306141136598	0.031974268902141
Hdac9	1119.25963115724	-1.73220044907845	0.269328424810418	-6.43155452417531	1.26305458055591E-10	6.52238473457674E-09
Klk1b11	9.85386763688956	-1.73659522086054	0.62514383949059	-2.77791303562335	0.00547092584319047	0.0344218820871243
Havcr1	25.2890474353875	-1.75866562475306	0.491696739595045	-3.57672826181738	0.000347921515591399	0.0036977494886609
Elfn2	25.7479734293624	-1.76067059595911	0.385474381644906	-4.5675424354945	4.93475795416942E-06	0.0000963245400661893
Tm4sf4	13.9604996340966	-1.77468475781479	0.666901659686953	-2.66108913066408	0.00778883359563616	0.0454378337661011
Trpm3	509.080836788551	-1.824340275309	0.335027970733619	-5.4453372096491	5.17073340546405E-08	1.66643218503544E-06
Gm44308	111.47830346582	-1.83739519247005	0.384449143473954	-4.77929323984703	0.0000017591246982896	0.0000385823200350689
Cyp2b19	22.5292187799781	-1.84434025571147	0.463082700940356	-3.98274487897361	0.0000681238729215571	0.000957420924612848
Gm37915	37.1283829048393	-1.86968511270561	0.507878158841114	-3.68136546169241	0.00023198819482575	0.00264959500240614
Nxpe4	1314.75586101355	-1.87614190056954	0.47786679285269	-3.92607715922184	0.0000863424685677908	0.00116153956025994
Gm16026	14.7229859290879	-1.88934803305453	0.678066326029226	-2.78637643623833	0.00533009345683853	0.0337490970505617
Gm37726	22.0666375983161	-1.89204532016365	0.559113769552931	-3.38400773366132	0.000714359909829872	0.00673008161106282
Smgc	59.8307271608181	-1.89920818179265	0.454686032790728	-4.17696618067608	0.0000295422928784171	0.000469298179156343
Gad1os	8.71535982544141	-1.90527993963729	0.658311707306411	-2.89419118404115	0.00380136629399028	0.0259789026018352
Pdzk1	1126.09666609198	-1.91009547697288	0.415809102440173	-4.59368365378126	4.35489403204026E-06	0.0000860367653364161
Gm38303	16.8932401322165	-1.91230299807478	0.556290838949153	-3.43759570387167	0.000586903276822543	0.0057187165945531
Slc40a1	779.208936972004	-1.91705131946783	0.294162206106163	-6.51698715767712	7.17335647665513E-11	3.87166791280673E-09
9030624G23Rik	10.513408963602	-1.92404857871187	0.659529527996027	-2.91730468013778	0.00353070701013645	0.024484032087707
Cxcl15	1771.38892462342	-1.92657086387509	0.220674887771093	-8.73035841700993	2.53866820416967E-18	3.22626918797988E-16
Prr9	467.849366419502	-1.94794818468153	0.55522533116774	-3.50839213438738	0.00045082400886998	0.00458995194030748
Ptprcap	17.91458475108	-1.9483410877789	0.689112369630154	-2.82731985905952	0.00469394166378125	0.0306749601288462
Dsg1c	42.2548660785098	-1.95604220526162	0.403516499587159	-4.8474900215056	1.25033319446043E-06	0.0000286872221658597
Slc9a2	5375.4359945163	-1.96086627483816	0.207127369798688	-9.46695879324866	2.88109672592982E-21	4.82489460111556E-19
Tcaf3	19032.2655533552	-1.97051052045532	0.449099201037169	-4.38769544881074	0.0000114558033724432	0.000202043839203554
Olfr78	27.7210984918224	-1.97566250955478	0.413856460044299	-4.77378680845842	1.80793767614613E-06	0.0000394117216774482
9130019P16Rik	27.1960483953938	-1.98454066791146	0.565333411256738	-3.51038984853171	0.000447450151055807	0.00457102278899545
9130015G15Rik	67.8324996655934	-1.99966250099744	0.603507711911111	-3.3134000801169	0.000921690334111191	0.00833768131199978
Yeats2	2944.94420590411	-2.00031588777292	0.275544854940108	-7.25949279004942	3.88544502194587E-13	2.75190866989123E-11
Vnn3	123.261580850492	-2.00095875570533	0.267231927505874	-7.48772339585564	7.00785202632781E-14	5.36639745554564E-12
Gm10113	11.3682932531445	-2.01376925825206	0.676507688197126	-2.97671304167836	0.0029135657547431	0.0210974791685549
Erich3	20.8355387592247	-2.01456400951133	0.619166181654736	-3.25367255060244	0.00113923514473741	0.00986607909165521
Noxa1	47.9763780872958	-2.0255974400516	0.534969471273335	-3.78637950167562	0.000152858168012663	0.00187993514936095
Pcdh11x	10.9899914333361	-2.08119558141546	0.632925248918102	-3.28821702874546	0.00100824083160134	0.00898392215885846
Gm29376	13.458762778043	-2.09460144788126	0.613764912651359	-3.41270966245519	0.000643204284857697	0.00617993435944508
Cntn5	17.5388179610564	-2.10731795621491	0.584281960101296	-3.60667982261436	0.000310139955251554	0.00335794432516773
Gpr83	1006.86906836832	-2.11077410444417	0.401451301019196	-5.25785842289059	1.45742649280404E-07	4.21900247569558E-06
Serpinb1a	626.433393869944	-2.13465903142871	0.186284557798327	-11.4591303576527	2.11629027656462E-30	6.89487372104752E-28
Gm7609	19.5029290300022	-2.14917626171282	0.648935486112478	-3.31184887821085	0.000926815969573571	0.0083517011589551
Klf8	206.70545357739	-2.17167746633022	0.297429266598816	-7.30149218724819	2.84593606296611E-13	2.05630356097943E-11
Depp1	94.8298682761802	-2.19476446899178	0.653111529369075	-3.36047423800952	0.000778087868184434	0.00722412254403983
Tgm5	181.223626365992	-2.19854465152617	0.312536867999994	-7.03451296992652	1.99958202717022E-12	1.29352022905643E-10
C2cd4a	438.865027266049	-2.2036436346455	0.412850466916923	-5.33763144584	9.41686301699654E-08	2.87462978537583E-06
Edn1	277.120138938316	-2.20636903034306	0.315003743675512	-7.00426288462101	2.4828953127226E-12	1.60039572333368E-10
Ppnr	8.55809286981572	-2.21711210149016	0.838414072680292	-2.64441184103979	0.00818330206367306	0.0473173893768821
4930546K05Rik	8.93821714881794	-2.21946642649254	0.679804479153562	-3.26485996275876	0.00109518207341865	0.00958230838554144
Gm42927	63.6818221874017	-2.22219799816061	0.679830431513516	-3.26875334664455	0.00108022422935751	0.00948849900287119
Gm42765	121.640063873037	-2.22789717179253	0.613318132719829	-3.63253106819566	0.000280654772503869	0.00309480176522882
Lman1l	58.9540310612916	-2.2538501209365	0.516325252649181	-4.36517507011783	0.0000127020985948991	0.000221841037740739
Syt17	35.385327808008	-2.26269573507086	0.497113722956883	-4.55166620951865	0.0000053222727433145	0.000102548177728444
Gm33782	215.808350060827	-2.26727128564383	0.207823015505782	-10.9096255779271	1.03682501571226E-27	2.77296529202209E-25
Mme	21224.7465567579	-2.32258142185542	0.226695271428934	-10.2453898010992	1.24123537163757E-24	2.71240202736264E-22
Tmigd1	15.0434761745727	-2.32332505650618	0.621831814779436	-3.73625955006864	0.000186777881289904	0.0022208844424909
Lrrc52	268.884573053893	-2.33448814447588	0.401222350021423	-5.81843993573944	5.93993963796875E-09	2.31386474723396E-07
Igkv1-117	42.3668612036599	-2.35046256320263	0.856538018730822	-2.74414271381139	0.00606691562012794	0.0372432548808059
Gm32461	17.1449037944352	-2.36274957475864	0.77205171537668	-3.06035143462619	0.00221077411498867	0.0168573878155242
Ceacam9	12.6296875572804	-2.36464541542147	0.727387668209408	-3.25087366581627	0.00115050969407371	0.00995460319078071
Vmn2r97	8.46247221632652	-2.40742236193149	0.861224070544802	-2.79534960095643	0.00518436180444148	0.032977841382246
Gm40040	15.0488418540112	-2.42740743069254	0.732607587176505	-3.31338014126751	0.000921756051067111	0.00833768131199978
Gm5924	129.514876154464	-2.42958925072523	0.584705571320044	-4.15523533535029	0.0000324952901002129	0.000508100439184743
Nwd2	7.8776194303719	-2.47045081471218	0.78636387394042	-3.14161280366672	0.0016802007131473	0.0135132480156582
Gm49506	17.6355301658592	-2.47802014636928	0.570634954456431	-4.34256634126062	0.0000140827940474396	0.000243111355044383
Tfap2e	6.40654464761116	-2.56944943461399	0.963444518902556	-2.66694073628734	0.00765451683023443	0.0448973116467989
Fmo3	144.712502029543	-2.57744719634395	0.398746097125166	-6.46388068730086	1.02051347799544E-10	5.39427168501482E-09
A930001A20Rik	14.7516119839768	-2.58895222329835	0.525971482101737	-4.92222926793126	8.55638886674905E-07	0.0000206633331675574
Gm12339	6.26571789252139	-2.6023991549332	0.949758175553679	-2.74006502067338	0.00614270309612468	0.0376440139464631
Gsdma3	22.648871790852	-2.6154899015866	0.6244166824147	-4.18869318396838	0.0000280565416401616	0.000448479187912628
Gm6525	5.82918785441311	-2.66935730492859	1.00713094824218	-2.65045703300809	0.00803829509995788	0.046659608000047
Gm44873	47.8696918274799	-2.6766541398298	0.348049861345057	-7.69043300142609	1.46637901992674E-14	1.23361716704541E-12
Ankfn1	48.1884140904495	-2.71786906577725	0.486627326809376	-5.58511393841617	2.33547046706211E-08	8.15775736828187E-07
Gm5547	41.2450363453557	-2.73200713207329	0.413692748483213	-6.60395218937262	4.00338684886999E-11	2.26298703296219E-09
Gm5860	86.871657651181	-2.74216351906916	0.338574701489463	-8.09913885179784	5.53495817054536E-16	5.53875380888515E-14
Gm26737	9.19227112343265	-2.7982149623311	0.7209350373628	-3.88136907947636	0.000103870064508533	0.00136155646373695
Sell	30.4225273951298	-2.8089976624188	0.917005696111874	-3.06322815041282	0.00218963050484912	0.0167317650389729
Gm34225	11.8308063778602	-2.87304396026812	0.595183741422099	-4.82715464203279	1.38497576621535E-06	0.0000312561470463638
Gm43085	209.155500796005	-2.88419037686488	0.247709770741023	-11.6434259667547	2.47855493843025E-31	8.70847567484934E-29
Spin2f	47.911606856415	-2.8874463152107	0.650017736997413	-4.44210388557781	8.90835289303507E-06	0.000161241187363935
Igkv5-48	10.0720809489525	-2.9832603699442	1.04251603762872	-2.86159662035498	0.00421513002428335	0.0281936972396914
Spin2e	199.852476758501	-2.98883091884553	0.484488959586689	-6.1690382406139	6.87066117483396E-10	3.17307674205798E-08
Cacna1i	22.7727664350918	-3.0786726674	1.10118534549633	-2.79578063764768	0.00517745290918486	0.032945589019774
Gm38409	254.700325190832	-3.19355206249978	0.398563045789432	-8.012664737079	1.12249330204734E-15	1.07561269943242E-13
Gm17322	28.9421583143307	-3.210308700225	0.638083174173938	-5.03117591900314	4.87480583996927E-07	0.0000124966589193719
Muc19	1008.61938977819	-3.24911028820805	0.563286467473168	-5.76813127214498	8.01553610200354E-09	3.05596577471918E-07
Cxcr5	7.46105146510037	-3.3580514362075	1.21406591684249	-2.76595478846901	0.00567564030137186	0.0354608781590943
Saa1	29.6030055067183	-3.46197199991252	1.17997191695584	-2.93394440169722	0.00334684153858057	0.0234530500887741
Dnah7c	12.1858660077659	-3.47696784277005	0.971819403374352	-3.57779216045422	0.000346508806370788	0.00368492065362502
Cyp2b10	213.723217216417	-3.55112279478453	0.388012786358988	-9.15207673465443	5.58493937215208E-20	8.00612228876744E-18
Mc4r	6.78472751678715	-3.64029770116127	1.35367039912389	-2.68920536603098	0.00716223416334453	0.0426378983298906
Cxcl3	12.0102871889103	-3.77248351869597	0.878762681517656	-4.29294916368177	0.0000176315386774596	0.000296656846536524
Cd79a	25.134791303256	-3.80371774356958	1.04367860370497	-3.64452977196879	0.00026788112629733	0.00298889284067364
Pck1	144.995685723986	-3.84571242899872	1.19551739699564	-3.21677663467137	0.00129639485869778	0.010993894686704
Cxcl5	87.0522596476327	-3.96707490425088	0.473362294779414	-8.38063138531035	5.26445305498837E-17	5.85923815480352E-15
Capn8	6.37973290565796	-4.12435403133253	1.01161531247364	-4.07699842072133	0.0000456208025168005	0.000682266369613071
Gm50207	11.472478196619	-4.31141090962013	1.40975679417377	-3.05826574302624	0.00222622059928082	0.0169436147962291
Krtap17-1	9.10806256075079	-4.33971198915551	1.21569205673311	-3.56974610890974	0.000357327377925604	0.00378754602469921
Ighv1-72	17.3045830192542	-4.37128531720424	1.35202438884807	-3.23314087620017	0.00122437168796003	0.0105074311669329
Igkv4-80	8.06765628184537	-4.7905360065286	1.70936040555128	-2.80253128068895	0.00507032991754411	0.0323904605320759
Igkv3-2	94.9714738060767	-5.78448293348017	1.9317108747582	-2.99448691264641	0.00274906849117076	0.0201474676046171
Igkv3-5	14.9085802893113	-6.40848648740228	1.58709915784321	-4.03786143778888	0.0000539406968987198	0.000780745838229531
Eif4a-ps4	113.413128872646	-9.23820561575338	1.7052696517322	-5.41744562589809	6.04565266558146E-08	1.91399381827834E-06

## Sheet: T+E2 vs Ctl
	baseMean	log2FoldChange	lfcSE	stat	pvalue	padj
Spinkl	2792.40584799242	10.5178557368113	1.77139726923769	5.93760412724222	2.89217357143725E-09	4.47009441747935E-08
Scgb2b17	345.205296747591	10.309655796885	1.38076710891952	7.46661455815862	8.22843391870034E-14	2.34623011475849E-12
Scgb2b15	289.867725590808	10.025217213518	1.38286590090432	7.24959463311808	4.18020811077351E-13	1.10145965521225E-11
AC139579.1	85.809656823332	9.68882235585325	1.24159845205151	7.80350711604405	6.02100085796935E-15	1.98911312332009E-13
Aqp8	1563.90231484123	9.3859358081826	0.49101072786086	19.1155412206031	1.87465229431419E-81	2.73324304511008E-78
Gm14542	137.054178726238	9.18167889441221	1.21218303659501	7.57449874913553	3.60516867743662E-14	1.08751777897295E-12
Gnat2	36.1605224404836	8.11631394859055	1.2695854777321	6.39288499352481	1.62784699852026E-10	3.0903657862533E-09
Spink11	65.6865637842757	7.87107096437045	1.61047654110894	4.88741733484091	1.02167371163798E-06	9.83450883517723E-06
Mroh4	33.369589940457	7.69159398168684	1.22092878769903	6.29978919260513	2.98050723911457E-10	5.43197444328631E-09
Cuzd1	27.2524720385353	7.66124397574882	1.35569434819843	5.65115874823094	1.59369820588966E-08	2.16351208955971E-07
Slc9a3	214.403044701793	7.53574685362372	0.85671333394021	8.79611248603449	1.4163761177024E-18	7.33895144256919E-17
BB123696	2704.27965984803	7.19764539476393	0.280065949555614	25.699823224439	1.1742125756326E-145	8.56000967636168E-142
A330049N07Rik	487.044391478367	7.1394069474048	0.412924734411217	17.2898505525099	5.60975203128119E-67	4.71866449708153E-64
Orm3	43.9993019390009	6.94628345181627	1.99583251939225	3.48039396308238	0.000500676968411837	0.00262207981301889
Gm20412	17.9225609148329	6.93830733345605	2.79348471419052	2.48374630375115	0.0130008392218461	0.0438304846279903
Gls2	16.2148524132836	6.93136400544552	1.29146187017936	5.36706825458416	8.00267783253724E-08	9.49124534694086E-07
Dupd1	88.2037597547257	6.91024103298114	1.0693752027732	6.46194246421728	1.03367403904434E-10	2.02204393863146E-09
Ccdc17	18.845090407115	6.88976174632568	1.69933471118695	4.05438769712021	0.0000502657913835359	0.000339178894145357
Gm15941	20.5901837405589	6.79720700392218	1.29400683914775	5.25283700076803	1.49774076934556E-07	1.68669364704363E-06
Gm34701	27.4479535885696	6.69942201945892	1.23369785579487	5.4303588094854	5.62408598107396E-08	6.83706283524667E-07
Gm14332	48.9654490798521	6.6923145446487	1.06383802145944	6.2907269806617	3.15982650126426E-10	5.74442274169987E-09
Gm48099	401.883792455734	6.60195158203429	0.397302115309372	16.6169555299082	5.25334978079596E-62	3.70615353890347E-59
Klk1b24	38.1562333619028	6.5581600414916	1.07044035945146	6.12660012637445	8.97767194303109E-10	1.51732368928972E-08
Gm5923	13.2140742216338	6.53622025452068	1.40625315701624	4.64796841301969	3.35220229858112E-06	0.0000291617598528119
Cib4	34.7169021245622	6.47724294324077	1.13457039568613	5.70898286070972	1.13653334344737E-08	1.58824180327118E-07
Defb10	12.1260846574602	6.45023024395168	1.2773423330995	5.04972713798661	4.42441581292212E-07	4.56424404851919E-06
Atp4a	229.781992705856	6.43107590393356	0.709497931799802	9.06426307349434	1.25449354886389E-19	7.31620637697419E-18
Gm44775	12.3479962502691	6.42226987205773	1.91198299184362	3.35895763689043	0.000782370599857076	0.00387464787565087
Gm10936	8.34225162902097	6.33548422219199	1.36440537680125	4.6434031482968	3.42716685305182E-06	0.0000297075462054076
Pkd2l1	9.28590480699761	6.31337439457028	1.2968109394982	4.8683845904425	1.12514200289781E-06	0.0000107359753941428
B230323A14Rik	14.1590915337256	6.3082283126596	1.32254891796495	4.76975046213509	1.84454271616504E-06	0.0000169354110841853
Cela2a	16.119234986668	6.25972006865149	1.24037050761315	5.04665342349771	4.49615865895429E-07	4.62516415199108E-06
Gm9095	36.2477500406074	6.23079240622305	1.22151735627594	5.10086277056184	3.38108652253124E-07	3.56149651996986E-06
Cd5l	9.234586784408	6.07562501428816	1.85895516326931	3.26830099742861	0.00108195233927135	0.00516094882130341
Gm20752	622.79845418796	6.05014475978988	0.322199786889191	18.7776187507865	1.15128764436268E-78	1.57366629888823E-75
Abo	10014.6240848894	5.99949117039486	0.249446652599554	24.0511993561448	8.11001025300579E-128	3.54731848466473E-124
Gprc6a	7.69418002032375	5.94718051014515	1.36270688363641	4.36424045519973	0.0000127565202555726	0.0000978208618476065
Lao1	8.90449437413176	5.90081412914168	1.49849221182258	3.9378343661624	0.0000822203157313814	0.000529025685509065
Mrip-ps	30.7745107275148	5.85709644707025	1.33052006691676	4.40211056766924	0.0000107202897032562	0.0000834808550414692
Pate8	138.308572325777	5.81223394498118	0.741458783933278	7.8389171062868	4.54448411975584E-15	1.52904411844708E-13
1700019N19Rik	55.3253029972752	5.75090228511676	0.792548492585208	7.25621503153446	3.98072084670455E-13	1.05525290809004E-11
Gm6161	9.28427794877796	5.71807466697488	1.38105632623064	4.1403631107367	0.0000346756488205758	0.000241599442911748
Spin2d	5.75346603051378	5.70488598598875	1.50800940388158	3.78305730143627	0.000154913732809167	0.000924158029606244
Adam7	9.79302570325055	5.70305371050211	1.58492797739105	3.59830464971028	0.000320298299896595	0.00176668948770202
Defb11	9.65231933307921	5.69508242700796	1.53126016532758	3.7192128130556	0.000199844624968603	0.00116115885974053
Zscan4-ps2	4.70355893643122	5.66564522961845	2.03818815739653	2.77974592731195	0.00544014436655434	0.0208619949669548
Speer4c	10.302496699973	5.6334201313467	1.41283789530666	3.98730820433149	0.0000668271890057172	0.000439949013713136
Calb2	27.9664693361288	5.61581524650772	1.23153468099226	4.56001388607506	5.11502383268406E-06	0.0000427775818404515
Olfr566	13.3807120710977	5.59334164563599	1.75029719278388	3.19565252615168	0.00139515019675429	0.00643711704704987
Got1l1	21.1266792402868	5.56292654583487	1.10221227492164	5.04705551952807	4.48671002574174E-07	4.61839132664336E-06
Gm47325	4.88966155596182	5.49813565019031	1.50788932356519	3.64624615630991	0.000266099086465298	0.00149834887255305
Cfap54	29.1398273717881	5.45520541509967	0.868458051532814	6.28148406877145	3.35356170833599E-10	6.06100133575577E-09
Defb43	9.21817019736058	5.40307649542957	1.40525853666447	3.84489853963411	0.000120602328228499	0.000739437319416114
1810063I02Rik	4.95877473299032	5.38234862569002	1.55114192509966	3.4699265996206	0.000520600612622951	0.00271213325346926
Gm5926	17.2697643032537	5.37273437277395	1.18563183544407	4.53153686680624	5.85561153006306E-06	0.0000483801375755494
Atp13a4	73.3309125431868	5.33945263788194	0.599222556087691	8.91063359287256	5.07417478528052E-19	2.74005438405148E-17
Tff3	5.49829771568135	5.31880046139475	1.58225992027577	3.36152132354318	0.000775143712804157	0.00384495191631365
Gm43662	3.99303618572993	5.30722603542011	1.50794014356979	3.519520358982	0.000432327854018994	0.0023016090962501
Rnase12	5.55768797559148	5.25865887252569	1.64279866245712	3.20103673852543	0.00136934071542347	0.00633139142628146
Tktl1	6.66406724163455	5.23809925199775	1.40650345279937	3.72419935519697	0.000195936053849652	0.00113996315448041
Krt87	5.24609965930966	5.21988890728209	1.50344615941782	3.47194934423418	0.000516693823204909	0.00269499020116655
Spink10	71.8675329808349	5.21654148992903	0.952854438249906	5.4746467881392	4.38385127466709E-08	5.45363068128381E-07
Xlr4a	55.4708814376033	5.17359228849765	1.27955463916865	4.04327578528341	0.0000527095604708195	0.000353606775305773
Mroh2b	3.38162669587132	5.16319804864492	2.07649931431941	2.48649157408328	0.0129009624611297	0.043547468594676
4932435O22Rik	5.25612188563515	5.08126796989194	1.82246296929924	2.78813235467043	0.00530128804424986	0.0204334102093311
Igkv6-32	7.50169816833156	5.06850079142474	1.60333273627633	3.16122828203216	0.00157105319375588	0.00713581170247997
Serpina1f	125.798765619212	5.03910141598433	1.27605778255505	3.9489602154963	0.0000784913942522184	0.000508022134446882
Chst13	67.8116770365157	5.02591897988531	0.534890675033948	9.39616114931586	5.65901442842364E-21	3.84356042079581E-19
Ighv2-9-1	7.26287432897307	4.96195035505241	1.59984409162498	3.10152119261352	0.00192529090590004	0.00852634336331393
Pgk1-rs7	5.23832991357722	4.91928691266437	1.98805603214054	2.47442065672957	0.0133452460059858	0.0448051166949507
Defb30	10.092656114059	4.90931835371733	1.6883328443603	2.90779058768915	0.00363991993367225	0.0147307640542953
Dcaf12l2	2.99623176101541	4.88658712614456	1.8534269831543	2.63651450559342	0.00837626188316297	0.0301893288373062
Gm30124	34.8109739162905	4.87851787146522	0.764380022484268	6.38231995599496	1.74425045095758E-10	3.29704039433382E-09
Tg	10.9866026191638	4.78962289643595	1.25110557566622	3.82831232598853	0.000129024960530159	0.000785572351557509
Patl2	4.83160416916583	4.78169611890448	1.5288268466201	3.12768979003459	0.00176186027864171	0.00789102688795702
Defb48	2.56774158327163	4.75591498282562	1.49944951990159	3.17177398752161	0.00151510871488265	0.00690753128923983
Wfdc13	2.58721490726937	4.74061752409611	1.70795831552777	2.77560493192203	0.00550991160383433	0.0210814847403528
Pramef12os	2.47742477774622	4.73140578907851	1.55919454075792	3.03451921193784	0.00240919410530467	0.0103089561892023
Gm41715	6.37958440035993	4.65189432188723	1.37126840137083	3.3924024773245	0.000692825900047952	0.00348484416606456
Serpina3m	8.72140464525538	4.62890550989107	1.58906618727065	2.91297212600161	0.00358006556363835	0.0145153937480109
Dnase2b	170.799624878895	4.6110368322583	1.50595010557332	3.06187888642091	0.00219952428990586	0.00954057838560912
Gm5114	3.77825293214898	4.59554634646439	1.56949628183778	2.92803901458326	0.00341107239751606	0.0139413480346993
Kel	90.0386629839572	4.5825899536773	0.538476716739351	8.51028430983302	1.73507381849633E-17	7.72832269053254E-16
Mug1	1772.87588912484	4.56456458363322	0.712787761193967	6.4038200880263	1.51536668270268E-10	2.87932835366704E-09
Gm14249	2.98605273205335	4.55596301286575	1.48269563027195	3.07275675455394	0.00212091291917358	0.0092575558528869
Xlr4c	17.1899167242491	4.52859637265405	0.91613784662735	4.94313862190665	7.68747809495945E-07	7.59372836209409E-06
9230019H11Rik	12.784512812149	4.49831731916492	1.23865015716771	3.63162858627551	0.000281638266035894	0.00157369158870848
Gm19391	3.49180658586903	4.4875780906874	1.42238323617442	3.15497116146912	0.00160513970509384	0.00727703261824261
Bglap3	611.612330162807	4.4874109997331	0.450132856830926	9.96908119821747	2.08145391977857E-23	1.71133072276531E-21
Gm5540	6.15756474214105	4.44304814419883	1.30856799474881	3.39535137801664	0.000685405745455042	0.00345228550278714
Defb2	25.1786544843082	4.42195234771066	0.731711641486466	6.04329915911615	1.50994304759908E-09	2.43348964266705E-08
1700045H11Rik	3.1092813563535	4.38768193523954	1.76098570191068	2.49160565612706	0.0127167138480841	0.0429852444911283
Dcdc2c	3.20894088374361	4.38732919023386	1.75593345661517	2.49857372083512	0.0124694203835195	0.042240740983205
D030018L15Rik	69.9563014979285	4.38512819659676	0.698067659079273	6.28180970649835	3.34654323195981E-10	6.05868381481465E-09
Gm48371	2.15448710319627	4.36322807856051	1.7302193788452	2.52177737222703	0.0116763580228747	0.039993065810001
Rapgef4os3	68.8544557132882	4.36015625831286	0.708981896842295	6.14988376675395	7.75397503084369E-10	1.33212438275374E-08
Tex24	32.1086353445304	4.34214770326682	0.656004283883376	6.61908437177031	3.61430531486489E-11	7.57134647855318E-10
Ttc23l	2.36742604026755	4.34011439850409	1.76237510509769	2.46265076370533	0.0137914177183264	0.0459784002286279
Krt83	5.38418549541143	4.33064054177118	1.47080114371402	2.94440928352529	0.0032357178836369	0.0133493963620334
Gm47805	1.90364085109852	4.3116538583535	1.70069372068327	2.53523242069787	0.01123727413215	0.0387755104559988
Olfr372	2.54432779073855	4.29908147047632	1.69156451782239	2.54148241180341	0.0110383499734417	0.0381372375859669
Eppin	2.2749108388086	4.29621155633508	1.67777266775971	2.56066369353348	0.0104472433610255	0.0363707755978394
Syt10	247.764371511144	4.28957576547042	0.297247751572363	14.4309780066618	3.30363121723473E-47	1.18443302821186E-44
C2cd4a	438.865027266049	4.28142572916499	0.339564435860169	12.6085811027868	1.89371667775298E-36	3.53979348226134E-34
Rnase13	2.88485078453917	4.27750646089121	1.57799733970861	2.71071842344239	0.00671376130311935	0.0250221471880062
Gm11377	5.164704368428	4.24695928667902	1.57677466088644	2.69344719447194	0.0070717346524743	0.0260920421114385
Gm13869	34.9559730195131	4.22737231115827	0.723471611767211	5.8431764873706	5.1214707334844E-09	7.60397589553998E-08
1700055D18Rik	2.85650804947071	4.2056121573546	1.70121414451592	2.47212390686494	0.013431295460401	0.0450291417340644
Gm12923	2.16922317087914	4.19702913398735	1.70218182188997	2.4656761575137	0.0136754912208294	0.0456706603639717
Kiss1	31.4570602324852	4.19157750065084	1.47130942788857	2.8488755806221	0.00438740344183189	0.017310574287004
Gm9351	3.41936747507459	4.18084190615176	1.65164761460557	2.53131592307005	0.0113635445986535	0.0391484843862237
4930597O21Rik	8.69719061507267	4.15519376756925	1.25308055871765	3.31598294990827	0.000913214001462447	0.00444673527590847
Abcb5	32.4024458953799	4.11875505548162	0.729220590374713	5.64816066612323	1.62173580274414E-08	2.19884451370206E-07
Gm42765	121.640063873037	4.1164468105231	0.490539495876204	8.3916725261241	4.792743519631E-17	2.00799426770747E-15
Gm12860	2.44479445343187	4.10422910819246	1.6563658687925	2.4778517750939	0.0132176042670286	0.0444379716095183
Gm15471	16.4108503588097	4.08800250056405	0.838210834906576	4.87705757349186	1.07680013998539E-06	0.0000103061790203416
Slc22a2	2.13870097500642	4.08268621931199	1.65074112307502	2.47324438837915	0.0133892547155623	0.0449374739624953
Gm6467	2.14928667467609	4.05754630404317	1.66312357409883	2.43971426250858	0.0146988831079608	0.0484679326664366
Defb42	448.525661330017	4.04540469024379	1.02659148735118	3.94061780181109	0.0000812720271839216	0.000524035458137555
Gm10267	2.54243296409961	4.02308446832569	1.60483777278989	2.50684806684968	0.012181305898324	0.0413994032628353
4930470G03Rik	2.87373877231342	3.98491935739736	1.61462280976106	2.46801874301965	0.0135863205525867	0.0454331545084206
9130230L23Rik	87.7390080981661	3.9760788957748	0.396758802503686	10.0214005856565	1.22750938608688E-23	1.02464237685955E-21
Gad2	17.0058992822094	3.94688908320323	1.36937673976246	2.88225217253792	0.00394843599255929	0.0157577180943926
G6pc2	22.8696833466565	3.94526738033845	1.01130451193566	3.90116659599108	0.0000957302395913526	0.000604393862547021
Psg27	6.21558171943969	3.91937143327066	1.40699320234926	2.78563636748669	0.00534227639005372	0.0205518229158785
Adamtsl2	25.7980718102882	3.87089761437698	0.727758885488411	5.31892868855754	1.04380033813271E-07	1.20576607194624E-06
Rasd1	1064.93155448514	3.8702939002957	0.211052839135114	18.3380328649262	4.11416891938143E-75	4.73562496141431E-72
6030407O03Rik	6.68839306904811	3.8666003926617	1.44628909335869	2.67346300986228	0.00750725549587201	0.027492243418406
Spink1	22780.0248601953	3.84612996303899	0.537163478524978	7.16007345398882	8.06338436769917E-13	2.05053739676257E-11
Timp4	2617.36188657135	3.81813410035317	0.352165493156563	10.8418745576976	2.17958559605616E-27	2.48268421800772E-25
Plekhg4	19.6221279295803	3.8006971808166	1.13135637297225	3.35941642404998	0.000781072727360811	0.00387089912849076
Defb29	3.66048444697351	3.78828775719263	1.39761047253623	2.71054620127314	0.00671724896029296	0.0250308800070893
mt-Th	2.98626977200548	3.75466198247917	1.47206463751913	2.55060945476342	0.0107534751783111	0.0373003175495106
Defa20	5.5200153926821	3.74750915620947	1.42663758341497	2.62681230312115	0.00861888613297101	0.0309058927247214
Gm5924	129.514876154464	3.74005429529719	0.465171615426029	8.0401601715785	8.97211171835823E-16	3.29228327651836E-14
Spin2g	38.1643846165607	3.73845688468051	0.569354150964076	6.56613617087053	5.16375984202316E-11	1.05741037214463E-09
Gm50323	257.438037926026	3.72950311960028	0.286088170119417	13.0362018046518	7.61574714807889E-39	1.77187649072857E-36
Gm20711	4.23952365555996	3.70341707528231	1.39938454303649	2.64646132738208	0.00813388050138049	0.0294907106374654
Gm9750	17.8850941991389	3.6623916061292	0.748621294200139	4.89218198106729	9.97241709919109E-07	9.62899611299378E-06
Cyp3a57	846.326332153906	3.66093767158955	0.177413185152756	20.6350935441321	1.32888009637222E-94	3.63282596345756E-91
Gpx3	109304.023116744	3.64338596496113	0.149562511214369	24.3602887874692	4.51041213387331E-131	2.46606783419523E-127
Cyp21a1	7.46205134602197	3.63119372913063	1.25200959708719	2.90029224822127	0.00372814884073757	0.0150294221468997
A630072L19Rik	9.63177314296926	3.55718306841848	1.01524592095065	3.5037649450368	0.000458730074525759	0.0024250487623588
Fem1al	19.2509393958459	3.54734257875076	0.734152484685492	4.8318879970425	1.35244337606544E-06	0.0000127162238325672
Fam166c	9.62061319730022	3.51234075499772	0.905889691106919	3.87722786723176	0.000105653397713472	0.000659052997145932
Gm2854	12.107476625417	3.5031205373314	1.32380993350663	2.6462413135487	0.00813917311095292	0.0295001186504044
Reg3b	14.4971317045369	3.49127671027659	1.43800901202634	2.42785454129869	0.0151884335027593	0.0498156929672084
Wfdc6b	8.17226322573323	3.49025309478393	1.11623575974617	3.12680637966445	0.00176716267297073	0.00791315472110356
Slco1a6	156.423550570077	3.47991153542589	0.308461200602707	11.2815210750216	1.61921732832248E-29	2.10787398633409E-27
Slc17a9	276.227347684068	3.47672376280039	0.235597720455706	14.7570348137305	2.77202919137928E-49	1.08257640027616E-46
Defb50	26590.9954385665	3.47503631067752	0.23944647244753	14.5127897486108	1.00546666541886E-47	3.66492599545175E-45
Crhr1	4.92740504911934	3.46032906912825	1.42447562410416	2.42919500381371	0.0151323908687635	0.049671645873933
Gm29791	10.3004387926651	3.43518937139131	0.980463684101992	3.50363754118808	0.00045894957725929	0.00242562282616256
Gm29825	13.1408359585663	3.43375452410874	1.32848127577615	2.58472180731536	0.00974575960782403	0.0342944107197283
Gm50376	14.2376623276049	3.4210565573119	0.996638145307187	3.43259644778843	0.000597831205385605	0.0030619598271155
Defb15	8.64730013421074	3.41176397016077	1.03892699865352	3.28393041530589	0.00102370194700116	0.00491188275140749
Dusp13	6.65649137758405	3.3944878480301	1.34974881206091	2.51490337883469	0.0119065009498334	0.0406296108242873
Wfdc10	16.9583128548509	3.36447002062222	1.10573204117923	3.04275348395812	0.00234424287288396	0.0101001953565745
Prss53	361.33298336516	3.3635353701197	0.234502503367056	14.3432812947626	1.17372106098743E-46	3.94911993904541E-44
Defb28	10.0842590046698	3.3610383383138	1.01273950961598	3.31875897642058	0.000904184359847153	0.00441099976575
Gm12876	9.60826301098186	3.35390834320247	1.26955756065023	2.64179305228563	0.00824684286679385	0.0298162429321841
Kbtbd6	7.73834896432592	3.33073382780061	1.04484157611716	3.18778837283474	0.00143365422112406	0.0065855950044073
Nrn1l	10.1306046771977	3.30641834105859	1.00066897255682	3.30420791664032	0.000952451662377838	0.00461149388005387
Cdcp3	219540.022149043	3.27917301116542	0.3517459035708	9.32256204799095	1.13564288153061E-20	7.43608078415404E-19
Dcaf12l1	2814.70203540106	3.2743473036453	0.396246777128276	8.26340425372167	1.41575765690509E-16	5.67080951584513E-15
Gm31912	6.5158126464551	3.27372581379122	1.04332900464202	3.13776938935431	0.00170238757716434	0.00767021349661808
Ccl28	53.8753126643279	3.25814593166948	0.802177144158703	4.06162897484011	0.0000487314832319185	0.000329853772294045
Nkx2-6	140.578249131857	3.25724095245762	0.432664474096433	7.52833002815858	5.13933608945814E-14	1.50464899968473E-12
Gm11769	20.3109995110318	3.24782774393078	0.651222973348827	4.98727452323934	6.1237022441195E-07	0.0000061461848590589
Olfr982	8.05861007294926	3.22413940050152	0.965659158856915	3.33879648003136	0.000841421865163701	0.0041324716351067
Greb1	735.480512600767	3.22338822380161	0.28972066607691	11.1258484506795	9.39081261247707E-29	1.12844544964216E-26
Cthrc1	103.013632868074	3.17891702621947	0.394651461964685	8.0549987332973	7.94796319486195E-16	2.95113675843176E-14
Slc38a5	28.4796905305072	3.17707625219144	0.562709459778059	5.64603312950262	1.64192218688636E-08	2.22070737335836E-07
Slc30a10	70.7515677014785	3.16736984975603	0.46482828028787	6.81406442782369	9.48791794735995E-12	2.16372018257312E-10
Apof	839.498733068953	3.14636528509841	0.19545613280714	16.0975521203163	2.65398472694529E-58	1.65836131366553E-55
Snorc	27.6841707473581	3.13031387497312	0.634001292867003	4.93739351984221	7.9173609237502E-07	7.80318537189801E-06
Slc2a3	1516.70194252898	3.04419726533699	0.393643842083696	7.73337961854801	1.04728401629253E-14	3.37818605255422E-13
Lrp2bp	14.1496219749329	3.02792296092709	0.874083209252682	3.46411294585545	0.000531983096160428	0.00276287587580825
Cd52	2327.58902462009	3.02027093968326	0.497713956562361	6.06828661294499	1.29282038960661E-09	2.10999865079825E-08
Gpr150	30.277567423418	3.0170689435243	0.920295536012407	3.27836963829805	0.00104408577024248	0.00500310162033369
Ighv6-6	51.5023879002895	2.98476101933941	1.18688178138088	2.51479217742038	0.0119102568278239	0.040636086868098
5033404E19Rik	66.2746367385509	2.97312410866994	0.452632569038777	6.56851563948161	5.08192958816032E-11	1.04162886685161E-09
Crabp1	504.234860281295	2.952852575338	0.347948282099795	8.48646976360438	2.13009053649906E-17	9.33568738140971E-16
Bmp8b	64.3281289747206	2.95033625083066	0.384325087418954	7.6766683919712	1.63279377197564E-14	5.12327113244005E-13
Scgb2b7	66.649837883587	2.94912336469115	1.0446176063419	2.82316069228294	0.00475527309227361	0.0185776746209403
Spin2e	199.852476758501	2.94083113457765	0.397504674990587	7.3982303092342	1.38011340307138E-13	3.8547995051304E-12
Wfdc3	4940.03138171669	2.93273079492502	0.256700991496273	11.4246960162895	3.14755075524181E-30	4.2231248476772E-28
Sult1e1	342.97144067377	2.91720663119777	0.554969590443366	5.25651617932292	1.4680986653443E-07	1.65672434525696E-06
Ccn5	73.5641141235442	2.9064854837001	0.591186093094987	4.91636308371873	8.81668097745605E-07	8.60807200790017E-06
Pdlim2	1301.87528638825	2.90088790454437	0.201627365871465	14.3873719324075	6.21115945535681E-47	2.15615963950244E-44
Fkbp11	1761.86791874795	2.89831423693027	0.130732869133996	22.1697439682105	6.72920594378618E-109	2.10239619986577E-105
C7	452.690856174777	2.8960807407071	0.690731078401196	4.19277607634294	0.000027556141533596	0.000196239926844593
Ttr	9.17340456464296	2.88238638718303	0.918485057812804	3.13819627512165	0.00169991005968987	0.00766062909652122
Mettl7a3	23.3480356479617	2.87197609856663	0.764264824583289	3.75782844661543	0.000171394317984867	0.00101198534944089
Ncald	3277.18191412319	2.85549073802102	0.147561800094608	19.3511514239474	1.99338831730586E-83	3.35349249995994E-80
Asrgl1	5084.85975489892	2.83275512353915	0.219531376462121	12.9036457985673	4.29296053390138E-38	9.11524726955565E-36
Cenpk	11.1880782840177	2.82251069955614	1.0146628835586	2.78172262461904	0.00540712312985148	0.0207608467081903
Angpt4	132.414029053421	2.79409354679303	0.547126140225515	5.10685441869284	3.27565918077964E-07	3.46582807371315E-06
Vsig8	50.7391726848774	2.79124064896314	0.644940609822036	4.32790338591541	0.0000150535471983185	0.000113524509388698
Tent5d	30.246404692459	2.78737360294982	0.674527643287931	4.13233413142713	0.0000359097891629179	0.000249079317790363
Gale	912.310833437492	2.78430698387321	0.144133948523064	19.3174960680944	3.82772611496958E-83	5.9794550095989E-80
Apol7a	14.7558320706139	2.76290592472586	0.839309843017261	3.29187837806525	0.000995206402949056	0.00479197799042181
Ms4a5	2369.27532417455	2.7599895591987	0.262030966507142	10.5330663623052	6.08203448385575E-26	6.10156395238189E-24
Gm50207	11.472478196619	2.75415339250113	0.985228173426058	2.79544725454183	0.00518279582911987	0.0200402660507163
Gm16316	58.9287029869848	2.7128062249615	0.432528355677729	6.27197313043397	3.56501114055289E-10	6.41174289834635E-09
Bpgm	2281.73463944309	2.70320916158544	0.298216943383448	9.06457269300642	1.25093597490049E-19	7.31496517943149E-18
Serpine2	9298.71597931004	2.70303746760125	0.379070788397438	7.1306931326168	9.98647410061891E-13	2.50751077589593E-11
Dnmt3bos	9.97826642888975	2.70231513271551	0.916570103243817	2.9482907233738	0.0031953640759679	0.0132128213918355
2300002M23Rik	23.3733942393496	2.702194211975	1.05103438666236	2.57098554173477	0.0101409560577198	0.0354568679428189
Acot5	9.0231528007819	2.69039847416038	0.99498318195222	2.7039637683942	0.00685177596962415	0.0254238785978419
Gm15848	126.261261597051	2.68314274678641	0.294654588678895	9.10606129983066	8.54270686545696E-20	5.14680438422985E-18
Mthfd2	742.472172100014	2.68289866904035	0.20755500595398	12.9262055458938	3.20237487537369E-38	6.93425133905175E-36
Folh1	21.3473273253276	2.66546433567186	1.07527190450722	2.47887471485028	0.0131797591274245	0.0443311799625922
Tph1	53.7426848549511	2.6635046201402	0.453738147223987	5.87013597255548	4.35437868658937E-09	6.51815618588019E-08
Spin2f	47.911606856415	2.65325764458303	0.412117002122794	6.43811740577611	1.20964421069587E-10	2.34321690769873E-09
Wfdc8	12.8200641452248	2.61424883358133	0.99321147540824	2.63211702473211	0.00848546294448047	0.0305275661450547
1700092C10Rik	15.9469904863182	2.59441120158279	0.619990426446759	4.18459881139081	0.0000285670167520159	0.000202778531764553
Cdo1	8974.47673010314	2.59376023370773	0.576329114622456	4.50048447649025	6.77987562670247E-06	0.0000553888232932323
Nfil3	1163.45717511837	2.58249061439109	0.169785569579658	15.2103068640322	3.0212362536606E-52	1.34845789525627E-49
Aldh1a7	999.225919927888	2.58158859339574	0.133381915073945	19.3548622537362	1.85489745591557E-83	3.35349249995994E-80
E330013P04Rik	40.9980731959878	2.57474026215941	0.601502884230277	4.2805119138443	0.0000186463904329468	0.000137908880205799
Sdf2l1	6234.30921243166	2.56761207992637	0.1326693274173	19.3534717474685	1.90563058958715E-83	3.35349249995994E-80
Fcamr	255.579308045374	2.55624606775223	0.266543187462569	9.59036354328586	8.77751851955655E-22	6.35643476896364E-20
Derl3	2234.15823639388	2.55594875951982	0.197209243929008	12.9605930665193	2.04659066699547E-38	4.56723855991744E-36
A430078I02Rik	67.916770476313	2.55123493611857	0.473350246532344	5.3897403768316	7.05595438078994E-08	8.43244384196043E-07
Lrrc74b	48.3519997562167	2.5308073364412	0.408770500179505	6.19126706875823	5.96824861002016E-10	1.04755695907818E-08
Sorcs3	6.94829754388239	2.51976199718194	1.03640634358659	2.43124910685326	0.0150468653800364	0.0494477754863105
4930526L06Rik	47.2891552114627	2.51619065536731	0.47033472508558	5.34978712215959	8.80577510883248E-08	1.02985188037522E-06
Cckar	52.8562307467748	2.51392608801715	0.472417233214763	5.32141063294848	1.02965689719815E-07	1.19209085980538E-06
Fkbp5	6406.69093573719	2.49801500383676	0.232197671266457	10.7581397789738	5.42542722630755E-27	5.81637712937971E-25
Defb13	12.8937173207861	2.49439881259252	0.939438067840132	2.65520303890538	0.00792606857270456	0.0288328542390301
Acrv1	91.5093790302438	2.47161371310007	0.326296063897957	7.57475797769054	3.59797748121694E-14	1.08684761759965E-12
Gm12872	8.65054907413065	2.4522937433587	0.952180926903217	2.57544934378628	0.0100109936197051	0.0350641304392939
Tulp1	11.7783472089326	2.44606615541142	0.733787249814728	3.33348140899017	0.000857664031148077	0.00420186208808433
Aloxe3	86.0569006535862	2.44280340350624	0.400892245821721	6.09341644535716	1.10526036060677E-09	1.83121546109622E-08
Trpv6	3537.09307943643	2.43824855165999	0.214975228051478	11.3419977443919	8.12677829641063E-30	1.07067856230422E-27
Rhbdl2	141.477718160985	2.43524670111621	0.246457671376055	9.88099371189957	5.03312923173089E-23	4.01731884299105E-21
Upp2	12.5615932979882	2.43514202288628	0.827566668121793	2.94253274894814	0.00325539351739159	0.0134153865131626
Cited2	3752.37876267009	2.42710327504469	0.124583313340258	19.4817685448441	1.56769583450996E-84	3.42855079007328E-81
Ugt2b35	81.9004666591063	2.42299514235087	0.455322872215107	5.32148787203069	1.02921973739663E-07	1.19209085980538E-06
Atg9b	12.1939132048495	2.41665799321043	0.825620119962861	2.9270822437311	0.00342158386955909	0.0139738635345018
Nkx3-1	9066.89263059649	2.39408837336324	0.117086459998281	20.447183845155	6.36450095805567E-93	1.54657373280753E-89
Gper1	74.0541071764096	2.38803962257297	0.397533424340375	6.00714173037255	1.88822447143438E-09	2.99164346636252E-08
Fuca1	12821.1494649724	2.37060928528233	0.0891796564980342	26.5823998249488	1.08464016957449E-155	1.18605402542971E-151
Calr	54520.7802654154	2.36140765722111	0.129732187263584	18.2021725450702	4.96010095855201E-74	5.42387039817662E-71
Gm3448	37.0361132333275	2.35082952966636	0.718903527723696	3.27002085677604	0.00107539554995697	0.00513625260483924
Dna2	31.8279429351168	2.35031884866875	0.926018926104987	2.53808943036903	0.0111459498276094	0.0384825349865557
4933427J07Rik	22.8807073444321	2.35025354188906	0.863487134506013	2.72181651349513	0.00649241793352865	0.0243215450850071
Lgals12	73.6613213742709	2.34861185821998	0.453484446714412	5.17903508099596	2.23036528524278E-07	2.44624316891974E-06
Uox	16.178213344823	2.33730348717864	0.663255219111613	3.52398808155524	0.000425103370087983	0.00226922399409914
Gm29260	17.4046543983004	2.3349466485525	0.926230075164901	2.52091430753509	0.0117050353278188	0.0400659352135703
Creld2	6114.9964967939	2.33068270375922	0.188014113492764	12.3963178107314	2.73610371194754E-35	4.63865024653432E-33
Msr1	47.632062813405	2.31798252635673	0.831137247132769	2.78892870504027	0.00528827051542263	0.0203868281636335
Gm37767	19.3529533127141	2.29457855962064	0.744852954118863	3.08057925652594	0.00206598361654163	0.0090474693019154
Suox	2396.23665183003	2.28246884711958	0.187558879835804	12.1693456962301	4.52696701409285E-34	7.33368656283041E-32
Cyp2j13	128.857565101788	2.27993947720377	0.5854703191771	3.89420164015882	0.0000985226722472355	0.000619698257706943
Cbr2	10080.5070899023	2.27246416771583	0.183215584062989	12.4032253006085	2.51012753916816E-35	4.34730456229578E-33
1700020N01Rik	8.35067484878475	2.24545777979859	0.794479432576577	2.82632587796054	0.00470853351681454	0.0184214003600597
Rab39b	901.787620074079	2.24108422549293	0.139476821503792	16.0677896250453	4.29116883266452E-58	2.6068850658437E-55
Olfr147	62.3459934331499	2.22876061785493	0.51360380959524	4.33945499666634	0.0000142836513195933	0.000108203482632319
Dynlt1-ps1	61.0376535052055	2.22551322281709	0.685364075371606	3.2471985369388	0.00116547058778841	0.00549328486097682
Iglc2	56.9016935823639	2.21561538684725	0.85522135012041	2.59069232373035	0.0095783084215202	0.033792160861211
C2cd4b	47.8124512546532	2.2099656693796	0.5193001269393	4.25566171609643	0.0000208431647045388	0.000152556898289245
Slc35b1	1706.51453796699	2.2098433611373	0.156557015184289	14.1152624718606	3.05874978524532E-45	9.55640825761644E-43
Nucb2	14696.3611562448	2.20504052305433	0.173359633528494	12.7194576855857	4.61048899212987E-37	9.00280305873931E-35
Msmb	7777.10868925372	2.2039673589098	0.227767308468497	9.67639901322642	3.79860191704997E-22	2.83533870054208E-20
Gm45151	43.3328052643067	2.20394547435043	0.40427714952944	5.45157072794175	4.99268571896747E-08	6.13771988048446E-07
Isg20	437.646832475331	2.19259958644337	0.221401126178333	9.90329012453753	4.02801037053387E-23	3.2386980442491E-21
BC021767	85.6208812949624	2.18115776948261	0.354733152579896	6.14872828665583	7.81066488452043E-10	1.33975875313303E-08
Il13ra2	17.5078100170718	2.17948922241546	0.805886493841136	2.70446178099753	0.00684151393905093	0.0253987285430392
Mfsd2a	209.069476094821	2.17334603266013	0.421804027119205	5.1525018561426	2.57034072616644E-07	2.77322899266207E-06
Rab9b	57.4715011245423	2.16791452042321	0.405945380656886	5.34040938442302	9.27369228123727E-08	1.07823312169409E-06
Pyroxd2	214.443427865431	2.15812171486793	0.407954154732201	5.29010843457303	1.22243864089805E-07	1.39388597895935E-06
Pdia4	14623.0952782526	2.15377151780592	0.131460518049958	16.3834096332059	2.5125493791369E-60	1.71717046630387E-57
Cdc7	84.7295273564868	2.15261221019915	0.330760692658721	6.50806537166199	7.61247923007609E-11	1.51763829317925E-09
4933421A08Rik	54.9338169905772	2.1388133129515	0.327940824167248	6.52194894729151	6.93996390662098E-11	1.39757836683058E-09
Manf	5991.83592788402	2.1331551471178	0.120249532370565	17.7394049279477	2.08127402532787E-70	1.97902012756176E-67
Nek10	12.1181935802803	2.12420711791581	0.727328566930005	2.92056054787166	0.00349402295225829	0.0142273031972294
Fzd9	16.5989074138556	2.1193861671017	0.845005033922817	2.50813436845784	0.0121370504133547	0.0412746528595968
Gm13496	10.9992564194779	2.11618730708599	0.864377508231238	2.44822116139546	0.0143563503486339	0.0475573132572891
Cela1	104.986708614522	2.11103274916355	0.353795136488044	5.96682241061528	2.41918460448354E-09	3.7926571541258E-08
Gm3417	16.1547218853065	2.10854241047398	0.801738184493476	2.62996381020085	0.00853939581246061	0.0306711424566454
Cbs	1614.02867020821	2.10662655043869	0.160303050053662	13.141525066014	1.90351237406567E-39	4.73066086600184E-37
AU022754	39.9027312286975	2.10054082762966	0.361918256648684	5.80390955427448	6.47862330924986E-09	9.47742419888257E-08
Gm10734	35.6567999220964	2.09697720193997	0.485766550207018	4.31684149731246	0.0000158277728259609	0.000118626933414587
Tdo2	24.079468320434	2.08913880401977	0.66893193111404	3.12309624768625	0.00178959215031984	0.00800048657553046
Hspa5	57387.3517123091	2.08602444628488	0.140149418324371	14.8842890054446	4.16894702708863E-50	1.72028059400808E-47
Odc1	7106.35154739386	2.08285859206475	0.118965836341297	17.5080397542813	1.244048079195E-68	1.13363881216645E-65
Rpl17-ps10	11.9496297550208	2.08285295583488	0.7160693769111	2.90873066632127	0.00362899352680602	0.0146947025423528
C1qtnf6	161.406041860369	2.08115054769441	0.349886525153886	5.94807286956558	2.71317812381637E-09	4.21129918863478E-08
Edn2	24.5956708212065	2.07780785120772	0.475602193145668	4.36879367074603	0.0000124934732149898	0.0000960394584224349
Zyg11a	7.11217521932916	2.07166733003735	0.85289930501156	2.42897059226619	0.0151417604524951	0.0496924221332635
Gm29183	10.934441617327	2.06281242584168	0.76441055533466	2.69856611927419	0.00696389027477322	0.0257612111483915
Mpp3	75.9789369340181	2.05707151231827	0.317095589861169	6.48722838819329	8.74297574303478E-11	1.7257119088463E-09
Agtr1a	1752.1690168548	2.05072156012252	0.217205588329086	9.4413848920659	3.67884458012989E-21	2.54608642302028E-19
Mrpl23	52.3230019834713	2.04965997640426	0.548336726085274	3.73795859168023	0.00018552049182772	0.00108571933536854
Pgap2	6053.24972524145	2.04625093589251	0.149064814953177	13.7272564054453	6.9724166896791E-43	1.93021206333268E-40
Cpne5	17.849371898009	2.04146253732446	0.573461097733716	3.55989716720488	0.000371000043125431	0.00201234398391696
Bmper	71.9555629982484	2.03701119488034	0.660666912126944	3.08326504247414	0.00204742715951741	0.00898239357645853
Rgs2	4715.63413976116	2.03595260221435	0.15998236005566	12.7261068126888	4.234317583242E-37	8.34275004914438E-35
Pfkfb3	3528.3796401598	2.0305663236662	0.576104682734913	3.52464818377555	0.000424045566779999	0.00226578952980176
Tmem238l	274.451601114449	2.02185703030691	0.22566856145078	8.9594093980516	3.26422048026668E-19	1.81650132069802E-17
Hapln4	338.747849293516	2.01845791048052	0.18029091689281	11.1955607374307	4.2868141470707E-29	5.38808191933541E-27
Cwh43	656.658289260526	2.01505794848537	0.775731037865278	2.59762449886055	0.00938710840197351	0.0332140528638021
Tiparp	864.305122691001	2.01393828649089	0.242001267021495	8.32201546412569	8.64800245062222E-17	3.54843927945793E-15
E2f1	136.677261234928	2.00967541454273	0.34196443730631	5.87685500390963	4.18134143988247E-09	6.2849441436584E-08
Gnmt	800.687782272026	2.00113681111758	0.12734048581265	15.7148513950367	1.19661443442627E-55	6.23094230497679E-53
Isyna1	1563.85485029897	2.00000218473208	0.14487062875883	13.8054359387198	2.36338458263788E-43	6.62656677208851E-41
Pycr1	965.313783796619	1.99929333959995	0.179072197548031	11.1647333699789	6.06729709593881E-29	7.45459480270685E-27
Fam90a1b	18.1338539140562	1.99727254751487	0.679563499874217	2.93905212373024	0.00329217702743797	0.0135236498103059
Hpgd	3664.5879476579	1.99138999579606	0.132915008111227	14.9824314356555	9.56526143446928E-51	4.10180916807536E-48
Gsr	3121.14722497161	1.98464901329363	0.0858134854420166	23.1274723672032	2.4507116760383E-118	8.9328440591596E-115
Card14	580.682471911573	1.9842260773164	0.175205946343273	11.3251069311814	9.85585282484287E-30	1.29070360047493E-27
Cgref1	306.075311619965	1.97286623851233	0.192321977479421	10.2581424357673	1.08779074109812E-24	9.83057169744458E-23
Hsp90b1	50238.0076407062	1.97102316035534	0.15212204756809	12.9568539989123	2.14880970048693E-38	4.74691597471203E-36
Ank	4310.34937747201	1.96995424632531	0.213687253221176	9.21886643508081	3.00257535699257E-20	1.89787060859617E-18
Kdelr3	481.541995842757	1.96053445579339	0.139372896283469	14.066827253169	6.07336387112844E-45	1.84478427585526E-42
Coro2a	7408.42694577934	1.95878427712154	0.223253285724805	8.77382059915594	1.72704300778338E-18	8.80863119983059E-17
Spon1	798.103492852666	1.95747200872886	0.30964296941093	6.32170661731088	2.58690180871581E-10	4.7526383500617E-09
Orc1	20.5360147455274	1.95474924165007	0.58985724978672	3.31393611311359	0.000919925235852039	0.00447381919236916
Timeless	100.564430617153	1.94805651507656	0.334628415994539	5.82155137449041	5.83038775309007E-09	8.58079274293942E-08
Shisa2	196.327372039095	1.94416108987143	0.372350627983381	5.22131814413968	1.77654034104918E-07	1.97724871545779E-06
Slc7a4	4101.69139740618	1.94411632740635	0.127696258845762	15.2245362940081	2.43075935493322E-52	1.13107887430616E-49
Papss2	8676.79596787994	1.93842404922276	0.239642035826296	8.08883150461894	6.0239836648539E-16	2.28326729203388E-14
Amigo3	111.754826179248	1.93450703936446	0.226633863497289	8.53582518301639	1.39158634950154E-17	6.32723356831574E-16
Gm49471	23.9058580515092	1.93000822270831	0.646069513578709	2.98730737504949	0.00281446593077612	0.0118369942127065
Cenpu	25.6486643607985	1.92996636098366	0.649518354665195	2.97138078873612	0.0029646394468493	0.0123710484072876
Gm42067	22.6447559934354	1.92234228827372	0.647446206190939	2.9691150707072	0.00298658733530017	0.0124483828898446
Lncbate1	75.3384647662802	1.91831555225281	0.369693668683065	5.1889326616988	2.11502856292365E-07	2.32791518224158E-06
Efna3	36.2323515375356	1.9149332034842	0.547508259131027	3.49754213118807	0.000469566537837023	0.00247694649843118
Gm48662	25.8146685087392	1.91363240028105	0.526346269079816	3.6356910131168	0.00027723647686893	0.00155266626097913
Atp6v1c2	1771.2243767252	1.91303168004669	0.120838561504898	15.8313013347908	1.89265933329973E-56	1.0613451184427E-53
Rgs13	32.5837942035441	1.90010336591999	0.502798388295813	3.77905619856939	0.000157423895986524	0.000937853610794136
Smarcd3	468.196318780228	1.89940965453946	0.24729994349641	7.68059073400893	1.58356638791636E-14	4.99028773828974E-13
Srm	2141.78441177302	1.89576894654083	0.123701609219544	15.3253377906851	5.17846408166337E-53	2.46202194491256E-50
Dnase1l2	554.664373049615	1.89499686807984	0.247363686375432	7.6607722655125	1.84818331990891E-14	5.76601557866019E-13
Gm20257	62.3210078385766	1.88685674828347	0.596326027503764	3.1641361625316	0.00155544006505553	0.00707959921389479
Olfr750	15.6050209968326	1.88161263690256	0.761051765950272	2.47238456184793	0.0134215052221661	0.0450095584134835
Scd3	87.1963909765464	1.88117187767246	0.325888159712298	5.77244622613232	7.81288818466012E-09	1.12413068814814E-07
Sec61g	366.524090875489	1.87868008791114	0.15193994626443	12.3646225637172	4.06114398229206E-35	6.83209376097903E-33
Gsta2	81.7267282337001	1.87618915166353	0.50964877771475	3.68133748907689	0.000232013652458209	0.00132449453909189
Rnf186	377.028710400242	1.87583326813115	0.326106089647063	5.75221784469381	8.80801967425333E-09	1.25492762394736E-07
Slc16a6	372.053360748998	1.86210086162962	0.256848776407099	7.24979455879606	4.17404260925114E-13	1.10116178364683E-11
Rccd1	42.2784302181594	1.86003040557522	0.457929791541212	4.06182441049553	0.0000486906954209915	0.00032967972410436
Ism2	22.0494034913095	1.85802548353549	0.509010488274799	3.65026954519727	0.000261965257405369	0.00147811666136621
Spink5	23651.2433696581	1.85738361074114	0.349207442104167	5.31885460272375	1.04422539564069E-07	1.20576607194624E-06
Nr4a3	441.983356454312	1.85695342723921	0.573778450575265	3.23635965306374	0.00121064743158293	0.00567563972748524
Ninj2	9.62910270491215	1.855266025809	0.701698038492721	2.64396638444963	0.008194079346387	0.0296450811092612
Col6a5	352.290147110928	1.84788908707904	0.516910792777916	3.57487038943092	0.000350401437739117	0.00191151894321639
Aox2	26.3868801337934	1.84158069002295	0.47707915623359	3.860115592896	0.000113333400070553	0.000700961951228223
Mboat2	901.771484662279	1.83105972748278	0.189090253587542	9.68352251235978	3.54294009602724E-22	2.65356506507245E-20
Defb1	9178.55097475169	1.8288962507748	0.123712266176267	14.7834673739543	1.87271738179538E-49	7.44660529815726E-47
Mgl2	131.335831658797	1.82589724940122	0.537429465551934	3.3974639770189	0.000680135419173061	0.00343048007779401
Gm27029	38.0041800886291	1.82507232749579	0.476669545677499	3.82879993917334	0.000128769628323386	0.0007848917980581
Fgfbp1	338.487900217744	1.82040261454695	0.246626591973001	7.38120978757323	1.56857616302209E-13	4.35339602605242E-12
Col6a6	38.0628822652022	1.81541777594316	0.635317387635548	2.85749738835195	0.00426996148095507	0.01690515162717
Fam107a	62.9562403501711	1.81526052740652	0.402173666147455	4.51362354177851	6.37292979701235E-06	0.0000522790602628133
Gm50321	430.838894358993	1.81234836931897	0.205278152056598	8.82874456517556	1.05857164766572E-18	5.57854504444563E-17
Agr2	11226.5282987907	1.8098506562976	0.128290140723105	14.1074804821042	3.41564681315927E-45	1.05211543385624E-42
Gm20390	1731.26267894819	1.80053425059317	0.129162188189871	13.9401033369483	3.61416555521741E-44	1.04002369332375E-41
Cdr2	354.158910422265	1.79180582670778	0.190196822888619	9.42079788450031	4.47673074437385E-21	3.06915678305505E-19
2210407C18Rik	75.8792496669027	1.79157034104094	0.474531343248079	3.7754520676716	0.000159717736225852	0.000949966519243783
Setdb2	332.268129511227	1.77447686029467	0.366731657380147	4.83862471260637	1.30740648222808E-06	0.0000123298748453334
Pdia6	26402.3170660322	1.77350647445866	0.119364154825018	14.8579485781015	6.1788408932256E-50	2.50243056175637E-47
Gmppb	1260.71689042191	1.77319755451037	0.114811084999888	15.4444804220088	8.21872409111995E-54	4.08507945165439E-51
Hyou1	15662.7481691497	1.76567905262716	0.119772999989977	14.7418788272392	3.46995111528677E-49	1.33136545423371E-46
Alox5	28.9654885666646	1.76330700563389	0.706580516921616	2.49554999523077	0.0125762031631632	0.0425826851181885
Phf11c	38.1344815417206	1.76214998537156	0.522202482567726	3.37445731147595	0.000739613861974239	0.00368795147318208
Gm37401	48.2816175934203	1.76182256184115	0.654060985945787	2.69366710398345	0.00706707099618327	0.0260899464359433
Gpr135	45.9714884192681	1.76054527939256	0.327462726333041	5.37632267069696	7.60224999328012E-08	9.06055625902105E-07
Aldh1a1	3908.90097660849	1.75943224168067	0.102202054240251	17.2152336345871	2.04122342216822E-66	1.65339097195626E-63
6330415G19Rik	24.2106213455892	1.75759613272599	0.488807602342656	3.59568084518847	0.000323544270167183	0.00178189705075706
Aldh1a2	350.383339780578	1.75302180047632	0.519710052952762	3.3730765655127	0.000743332795645306	0.00370316695043538
Hpdl	30.4445049829549	1.74671634244032	0.653174435733191	2.67419581490452	0.00749086983499173	0.0274414276869797
Mme	21224.7465567579	1.74352768547444	0.226159973075516	7.70926730209801	1.26542124008107E-14	4.06384177981982E-13
Ncaph	578.234284364887	1.74087285785458	0.223492566680974	7.78939936888189	6.73284805932157E-15	2.21092172758803E-13
Gm44172	30.1166172878232	1.73564975077281	0.583756146094663	2.97324450009533	0.0029466962024735	0.0123079155745026
Ifi205	101.646915205733	1.73006551425921	0.532439658820963	3.24931752471308	0.00115682270864167	0.00545840617863931
Gm48269	123.982522852833	1.72177655341821	0.407159507422691	4.22875193144085	0.0000234991276176976	0.00017034336128573
Gm19327	21.9017140774039	1.71976859165229	0.469824080216898	3.66045220768239	0.000251770513536787	0.00142685180903072
BC051019	13.8335562371648	1.71883437845695	0.656460242492103	2.61833736028215	0.0088359401071624	0.0315754918535362
Rcn2	5898.66959777547	1.71117143504726	0.130767623742498	13.085589430124	3.98060263421296E-39	9.46258474024319E-37
Gm34923	68.0799156814035	1.71112288461835	0.337550347486625	5.06923751481591	3.99412548200692E-07	0.0000041576165774151
Exo1	100.470040633878	1.70708934140074	0.511765221811071	3.33568845370065	0.00085088460788724	0.00417145177639407
Gm43462	48.0180585763941	1.70624363073646	0.428820903803971	3.97891897433349	0.0000692293273676806	0.000453035723977012
Dtl	128.525823960245	1.70242959198496	0.460799136286506	3.69451558808145	0.000220306379012109	0.00126326704483346
Nme1	1297.71892749621	1.69753538117907	0.136728107968627	12.4154089923381	2.15582354881441E-35	3.77182888100569E-33
Gm11627	28.7546898017903	1.69537928370291	0.557345175635249	3.04188384114128	0.00235102601244754	0.0101200580789062
Gm10683	29.2858995585281	1.6794971118439	0.644728958274787	2.60496614940024	0.0091883337298702	0.0326196036146077
Stat5a	7805.06294195044	1.67881100481427	0.138967464951833	12.0806046609266	1.33732652798473E-33	2.11937182369755E-31
Idi1	798.094548405278	1.67697022501103	0.206804307592549	8.10897144519369	5.10500407240346E-16	1.95870945725375E-14
Slc37a4	619.038081784851	1.67629548978124	0.116898313948865	14.3397747422988	1.23455502087146E-46	4.09086641006954E-44
Cd28	46.4631795163229	1.67291541760259	0.351773588995274	4.75565952060451	1.97799597757571E-06	0.0000180180756115063
Piwil2	27.4063003335897	1.6673923301538	0.543654098125945	3.06700958550951	0.00216211923637373	0.00941193226502656
Cd209g	35.0704961346265	1.66501878974735	0.636304595822788	2.61670087042883	0.00887841083298239	0.0316910143491635
Galnt18	2600.90111370988	1.66456582962946	0.123445695552943	13.484194990951	1.93768843038543E-41	5.1679568259182E-39
Ggta1	756.741403330867	1.66146221335551	0.310475075376091	5.35135456958311	8.72982805156276E-08	1.02369196663382E-06
Kcnab3	76.7672324257931	1.6566819454363	0.337000198562675	4.91596726797832	8.83451589068271E-07	0.0000086216359897024
Car12	215.920240748976	1.65628131031279	0.450395032028293	3.67739693498384	0.000235626231177163	0.00134301424963371
Etv4	70.3862507825	1.65570854340812	0.298403825533169	5.5485499907711	2.8804852677385E-08	3.72318042585349E-07
Nlrp3	19.7903193189649	1.65549847404794	0.607853769524402	2.72351436652806	0.00645914062701513	0.0242134736909189
Nkpd1	68.9688193478443	1.65481821852408	0.286896408997719	5.76799906386153	8.02182515134736E-09	1.15191934379492E-07
Cd320	739.714313878971	1.65366555004577	0.137383650601432	12.0368438515531	2.27493783409177E-33	3.52857378947426E-31
Psen2	1936.56343404411	1.64879325399366	0.124608482506889	13.2317898494792	5.75015311672292E-40	1.44546952485897E-37
Mogs	2585.84776600272	1.64811937147709	0.108283236024761	15.2204480765629	2.5875276723808E-52	1.1789422957285E-49
4930579D07Rik	14.9949907716876	1.64344838042173	0.602325372293326	2.72850598035473	0.00636219365587425	0.0239197481956283
Rhbdl1	35.0735927187984	1.6420436244479	0.534059050946083	3.07464805912198	0.00210751085442096	0.00920904343380347
4732496C06Rik	107.065121880793	1.64131723312461	0.323420526462512	5.07487032773368	3.87760344156732E-07	4.05756876875968E-06
Ccbe1	998.005947561536	1.63467694179772	0.130753184497007	12.5020048122434	7.27920834519411E-36	1.30488759433931E-33
Prom2	10601.1533694467	1.63113088438524	0.150897317529812	10.8095419526791	3.10215132147316E-27	3.44386037566589E-25
Gipc2	400.30302769885	1.62940434937801	0.177367263534972	9.18661266404855	4.0540645310536E-20	2.53321117983263E-18
Dnajb11	3899.93309950854	1.62861913159671	0.120153155395125	13.5545265227615	7.44912524859456E-42	2.01126381712053E-39
Plin5	21.9781677627542	1.62504108056434	0.531632439977488	3.05670037861714	0.00223787847630822	0.00968197868978452
Duoxa1	21.6990954595136	1.6248439697138	0.641649100929813	2.53229369036634	0.011331903312978	0.0390527458958129
B4galnt2	537.838917489607	1.62264340167576	0.196424395821021	8.26090565224034	1.44571326532342E-16	5.78021007543385E-15
Cfap53	18.2871917885611	1.61380521339756	0.586091149780729	2.75350551531331	0.00589607767503405	0.0223905571719039
1810028F09Rik	601.433671758156	1.61357569063284	0.27775945746237	5.80925562490143	6.2751215625132E-09	9.22291052232283E-08
Hells	185.9708328087	1.61241331566226	0.381730107556859	4.22396159941901	0.0000240044968413188	0.000173776347540431
Gng12	5524.74364394353	1.61230394791686	0.124561643092758	12.9438236995333	2.54633576735851E-38	5.56883632321307E-36
Nptx1	40.5463644292034	1.59610820199017	0.555870257078874	2.87136824045561	0.00408699121135132	0.0162543185656035
Mapk13	239.15726889787	1.59288045086867	0.357068065911832	4.46099946462865	8.15782941423202E-06	0.0000654001940209876
Gm44597	23.4768043412288	1.59170570059118	0.524489436910793	3.03477170096354	0.00240717825734368	0.0103023460837781
Zbtb8b	249.001876795003	1.59016397219335	0.276348816364849	5.75419136260725	8.70574973500504E-09	1.24278555290183E-07
Uso1	10284.7665056025	1.58572633740898	0.091054817029142	17.4150735693804	6.34073470336844E-68	5.54687471850671E-65
Vwce	18.4741502372489	1.5846412464396	0.615199043900546	2.57581877304701	0.0100003045408328	0.035037914179432
Ung	146.100009135511	1.58290137472105	0.347173424943563	4.55939671931506	5.13007788602076E-06	0.0000428224440333107
Ssr3	14286.283483028	1.58205441292455	0.087207873326868	18.1411878603527	1.50737721435898E-73	1.49846998536504E-70
Gm11755	25.3193364237891	1.58180141182492	0.490403983080035	3.22550686046685	0.00125749821932269	0.00586635794722425
Mrpl17	637.217653308172	1.57743078434824	0.443907656221112	3.55351110133257	0.000380125153385007	0.00205622980572102
Cth	200.667595824033	1.57698562419225	0.204629361861259	7.70654616643661	1.29268488629679E-14	4.13924135626805E-13
Npl	55.5663560891141	1.56794549587691	0.525378257866977	2.98441260634334	0.0028412335243695	0.0119312168160447
Rpn1	13011.9540988712	1.5601868065749	0.0968276191567355	16.1130348981257	2.06628730963451E-58	1.32910892534431E-55
Gm14097	99.0363119206175	1.55960767656246	0.279478913308312	5.58041269769055	2.39948566337547E-08	3.14986503349469E-07
Gm50166	33.2793999266114	1.55618523099245	0.405981080623465	3.8331471717909	0.000126514211123403	0.000772436012637863
Sult5a1	54.1067807058399	1.55569467293217	0.364506155855402	4.26795171478342	0.0000197276013640947	0.00014526688277197
1190005I06Rik	25.1894442774166	1.54652510924705	0.431486106582688	3.58418286395203	0.0003381351333409	0.00185153113824874
Dnajc3	20556.3535407911	1.54600269416154	0.13537157892019	11.4204377794324	3.3056459231048E-30	4.40819977672574E-28
Gm20627	20.8467834286901	1.54273415472405	0.514781742910139	2.99687037462273	0.00272766670063273	0.0115206780113631
Lrrc52	268.884573053893	1.53934687048038	0.38399254531515	4.00879363222276	0.0000610297198025575	0.000405074346610601
Alpl	407.627670560596	1.53700875561409	0.39618480089724	3.8795247877587	0.000104660735788623	0.000653606593859848
Abhd15	48.5156506879816	1.53700612475128	0.36456985687575	4.215944066037	0.0000248735411253973	0.000179592058241149
Pdia3	30374.9642848081	1.53541895755902	0.10285763800745	14.9276124486526	2.17930391352242E-50	9.16564934398758E-48
Hsd11b2	61.0306856443098	1.53044345943547	0.528944388774662	2.89339199340189	0.00381105337825108	0.0152959694223438
Ssr2	4657.09933046791	1.52764852348705	0.0966074601696704	15.8129457166565	2.53339116686028E-56	1.38513162048086E-53
Rrm2	321.785387600625	1.52232573009604	0.288071465395738	5.28454190353338	1.26019702117623E-07	1.43320378851399E-06
Alg3	467.960039101935	1.51922079973021	0.166294263936779	9.13573784064965	6.49622592241183E-20	3.97962075414977E-18
Adk	1862.53144691716	1.51739751127927	0.100648387129336	15.0762228244093	2.32177032256899E-51	1.01554233909168E-48
Vmn1r90	27.6147294166024	1.51656792228312	0.423063427605054	3.58472943612346	0.000337427824440131	0.00184812084159921
Anxa1	2861.7937056201	1.51552910077176	0.218547637825661	6.93454807313324	4.07521811677329E-12	9.62473220451748E-11
Gm10053	1073.76542891207	1.51282208245259	0.116712574258883	12.9619459776199	2.01080813838299E-38	4.53364680272537E-36
Fbn2	76.9651506977413	1.51279565375866	0.508102343483627	2.97734437394384	0.00290757216148734	0.0121694253325106
Gm48273	19.5282469997081	1.5120820155105	0.479132807229891	3.15587242763152	0.00160018832560936	0.00725909949825277
Slc18a1	254.70983260393	1.50708854172302	0.21219736876914	7.10229608625662	1.22700997284476E-12	3.05286781639531E-11
Olfr943	27.8916227951915	1.50338108213781	0.596834504804656	2.51892454279242	0.0117713880154095	0.0402358124540775
B4galnt4	49.5970485246682	1.4972811908048	0.363372314503398	4.12051532558572	0.0000378025919075565	0.000261049158515396
Tmem147	1665.83379617514	1.49530720064017	0.124978736101372	11.9644928992345	5.45297035758651E-33	8.2245835669253E-31
Gpr179	45.9415098765128	1.49516805308204	0.554134966035907	2.69820196292242	0.00697151315117229	0.0257763301126184
Impdh1	1423.97280309072	1.49455770267756	0.117214200854273	12.7506538609232	3.09141395455519E-37	6.20268102624973E-35
Heph	590.036797641175	1.4931381325555	0.308084311293612	4.84652440199235	1.25643140407847E-06	0.0000118747427861694
Hmgcl	1467.87707320035	1.49180163493155	0.138336324237917	10.7838750461946	4.10231768423729E-27	4.48588438771348E-25
Ampd3	509.868383684938	1.48895951598625	0.237053161281631	6.28112069012778	3.3614105825161E-10	6.06551563033226E-09
Mydgf	2564.79921939908	1.48648537957639	0.103459324576893	14.3678241246549	8.23789510959442E-47	2.81504321948172E-44
H2-Q10	1096.76989422672	1.47930517008859	0.435252854881973	3.39872594400266	0.000677005173322983	0.0034170558828926
Phgdh	5572.25363919755	1.47925467184672	0.115747406183463	12.7800243704991	2.12003091068571E-37	4.33318467445762E-35
Gm43197	359.035324296394	1.4777572027739	0.185097102142743	7.98368632283763	1.420266647045E-15	5.06708508497131E-14
Gm15473	33.9553578604081	1.47468241746755	0.525423320321147	2.80665581528853	0.00500586961967916	0.0194386307852243
Gm19439	44.0809278232479	1.47039051578954	0.438691936111126	3.35176098476784	0.000802993125296461	0.00396779476959638
Haspin	40.6348025378572	1.46924627639411	0.372785523087677	3.94126430722083	0.0000810532535527281	0.000523055371849561
Fignl1	74.4977371386148	1.46889706459078	0.494893117372527	2.96810970495893	0.00299637365933789	0.0124796594800457
2700097O09Rik	49.0950581335637	1.46676872019756	0.367866541439484	3.98723057133168	0.0000668490520543921	0.000439960508103989
Pfkfb4	544.18387415623	1.46382032217053	0.146012012219354	10.0253417504543	1.17950839356645E-23	9.88346688402236E-22
Tfrc	736.146298134153	1.46235880602794	0.23858162198516	6.12938580038201	8.8218969873718E-10	1.4956192799521E-08
Golt1a	36.5003745245528	1.46152524323048	0.512257036175374	2.85310916203816	0.00432937467866766	0.0171201585196288
Igfals	45.5038863807989	1.45908077597495	0.553675254024341	2.63526456234001	0.00840717268351868	0.0302807751298672
Psat1	1161.44159519815	1.45761855990136	0.190496134167242	7.65169627338304	1.98345278196383E-14	6.14420854696161E-13
Gchfr	234.723051468722	1.45611550337264	0.257124302183049	5.66308003953673	1.48679764792673E-08	2.03353749594482E-07
Snhg15	125.57075361732	1.45043015906437	0.303090527050951	4.7854684644121	1.70588970774341E-06	0.0000157616425468308
Ripk3	45.5293454890229	1.45027186245172	0.410228169823508	3.53528101952546	0.000407341707385251	0.00218400665371793
Fhl2	516.237957750982	1.44913437068587	0.181054894890756	8.00383978328913	1.20598282341715E-15	4.38849323596225E-14
Acy1	292.978537865598	1.44900789726512	0.1973675303095	7.34167314650427	2.10940031835012E-13	5.75937390291101E-12
Morrbid	54.7540422606765	1.44296248289678	0.387536619142683	3.72342228223214	0.000196540380579457	0.0011431750327853
Gm15889	53.1056271562864	1.44163740634558	0.389396942783792	3.70223093185924	0.000213711957736698	0.00123061624952648
Fam184a	91.9504111890684	1.44010963531708	0.450356748382169	3.19770857323763	0.00138524194886145	0.00639815024743398
Selenos	3884.36483319913	1.4381887431769	0.0933955309983362	15.3989032216383	1.66468925695445E-53	8.09038978879864E-51
Fah	373.707723681032	1.43719065189633	0.155498187376815	9.2424913508067	2.40823423405019E-20	1.5355126151218E-18
Gm16364	81.7960382904663	1.43551488978428	0.294888735405551	4.8679882187092	1.12740049444055E-06	0.0000107528341968665
Mat2a	6177.49993501006	1.43043193531256	0.12719369745142	11.2460913077781	2.42084015683209E-29	3.0961271479484E-27
Gm41517	17.4909189941832	1.42724439261503	0.58267475664605	2.44947009688635	0.0143066588743589	0.0474110063015339
Pgf	62.8510002270271	1.42320063048868	0.404047264664711	3.52236175059789	0.000427720062208539	0.00228096507205578
Efhc2	24.5859652906387	1.41863689375427	0.55649956155836	2.54921475550076	0.0107965792433899	0.0374260878194542
Npr3	114.31239424081	1.41335290576364	0.455017127010619	3.10615320141709	0.00189538489143515	0.00841495484687103
Tmem139	77.2438056664109	1.40929999682513	0.370239795051457	3.8064519688632	0.000140974655366802	0.000849109257194151
Srp19	794.831109660093	1.40604564342437	0.132664704222517	10.5984907716375	3.02827631219858E-26	3.13878686956317E-24
Wars	20477.6391785079	1.40350908423431	0.125397490998806	11.1924813890229	4.43836022048218E-29	5.54668217268258E-27
Eef1akmt3	287.565352949848	1.39857825799427	0.159586996696027	8.76373568617378	1.8888440412007E-18	9.56227295857854E-17
Gm41177	30.1741505013691	1.39771040012246	0.528634003969049	2.64400396044954	0.00819316975026694	0.0296450811092612
Adamts8	260.08968351623	1.39501916803993	0.207261344797081	6.73072525610464	1.68819473425633E-11	3.74450495316287E-10
Spcs3	8017.8075114267	1.39400410995871	0.0871148779427866	16.0019062515846	1.23921900255194E-57	7.13203146995022E-55
Acox3	1742.66941266709	1.39233837108524	0.116283053818271	11.9736997384091	4.88028734180817E-33	7.41193640037116E-31
Gm10561	20.6985999264292	1.39156514545073	0.450014591993977	3.0922667180298	0.00198634288823217	0.0087495103656873
Sec23b	2394.13273948797	1.38886842882779	0.12945448861044	10.7286231921029	7.47008483272031E-27	7.96930513617528E-25
Fam222a	145.545525466608	1.38840455261671	0.324102788661429	4.28384019264669	0.0000183694876096828	0.000135998880847584
Hmgn3	429.757354925381	1.38569260343209	0.146122923255755	9.48306105953508	2.46930901074389E-21	1.74205767951513E-19
Olfml3	327.896981542385	1.38503115836106	0.229855687794018	6.02565536512735	1.68425734794363E-09	2.69062879470615E-08
Pdia5	615.752936060016	1.38229872885444	0.252471240525819	5.47507401625446	4.37328777935209E-08	5.44358586991635E-07
P3h1	324.587513110944	1.38209078076102	0.162092748862687	8.52654292347046	1.5078624147575E-17	6.82752608918148E-16
Aqp5	294.495640698999	1.37943065443099	0.226489719357934	6.09047800642554	1.12574049657657E-09	1.86091796372861E-08
Jmjd6	349.772976664205	1.37912520263757	0.15642571515436	8.81648647907192	1.18107456326674E-18	6.1647018373851E-17
5830428M24Rik	68.4012773110551	1.37714133785158	0.349431186656541	3.94109452859221	0.0000811106516839432	0.000523271372368094
Cyp51	1168.16806131208	1.37489540060399	0.1610342780711	8.53790520299627	1.36676976838227E-17	6.25097456470047E-16
Pdss1	50.1177578327797	1.37383508800216	0.366901288971401	3.74442698703425	0.000180805944500957	0.001060967535883
Tmem199	280.73267043483	1.3735769572691	0.158725732128681	8.653776163751	4.98228793724718E-18	2.41067781388486E-16
Gm35315	56.4673544599514	1.3704724052431	0.55674679492692	2.46157215044765	0.0138329571839239	0.0460887833047557
Tmem125	347.872111950194	1.36855265198646	0.156900050615082	8.72244876035054	2.7224888977924E-18	1.35937973047305E-16
Pycr2	1735.90908244326	1.36841340497756	0.114665512398197	11.9339579648455	7.87387316846866E-33	1.17946305612609E-30
Pcp4l1	1425.9670778059	1.36752393698674	0.448829711694163	3.04686588556014	0.00231240858527799	0.0099748275660808
Rnf130	3252.35564194723	1.36099783845212	0.162403887438067	8.38032795841259	5.27804287748881E-17	2.19450185799772E-15
Tsc22d3	1390.27545481587	1.36068166910133	0.173437258450397	7.84538271221856	4.31635094622366E-15	1.46354411153351E-13
Cycs	967.148997735313	1.35852619246096	0.136476599553948	9.95427931895346	2.41566733775373E-23	1.9494702832721E-21
Sec13	2406.63915430319	1.3558128503861	0.0726603403000718	18.6595995117402	1.05519055262898E-77	1.35747161094092E-74
Nars2	384.680636161098	1.35568488121529	0.162965551885764	8.31884324955746	8.88259295060071E-17	3.63787093313928E-15
Aldh1l2	79.4741235813439	1.35507039928286	0.422572234091952	3.20671897005896	0.00134258083493855	0.00622213241366946
Plpp5	1245.4635875852	1.35260526577183	0.127973452587616	10.5694207542442	4.13037826672485E-26	4.24090951611608E-24
Cdc6	105.714363929045	1.35157556169737	0.506169649702226	2.67020269289652	0.00758054707146254	0.0277235057613521
Gm12758	39.3781187391521	1.35154941405957	0.399738218323415	3.38108630125049	0.000721998625816977	0.00360916798779824
Abhd12	13320.232239683	1.35076984722486	0.124644167605771	10.8370080459531	2.29866072722833E-27	2.60475181888515E-25
Aldh6a1	7756.57237721347	1.34284464866229	0.116782972740793	11.4986338945389	1.34019776299646E-30	1.84340409287626E-28
Vwa2	42.743954175998	1.34269913915939	0.434281558716878	3.09177102321938	0.00198966260285617	0.00876236832953371
Tmem241	90.0223785717145	1.33695559956044	0.413846448267247	3.23055955936845	0.00123548160683961	0.00577967545274489
P4hb	52813.4148335403	1.33243298239649	0.114754705519819	11.6111402696804	3.61758880948145E-31	5.07158123483073E-29
C1galt1c1	857.930299779152	1.33232018104752	0.128904156603094	10.3357425870279	4.85636012309873E-25	4.50036423271904E-23
Mrps18a	1455.02674275262	1.32829098751349	0.17882971173912	7.42768623063728	1.10513727433438E-13	3.11059873741222E-12
Ppib	9600.59810615245	1.32640709011523	0.115708501224485	11.463350368197	2.0156371250365E-30	2.75512399528427E-28
Rsrp1	1371.75679851207	1.32590759581155	0.424238896162878	3.1253796099415	0.00177575740033763	0.00794350876362939
Gm28373	26.4830368139536	1.32517595405643	0.429348962060862	3.08647760016846	0.00202543206474933	0.00890018068235238
Ssr1	8599.01155200468	1.32310792026698	0.0728496355610918	18.1621762425622	1.02865013347395E-73	1.07126563900359E-70
Nt5dc2	85.8461294208924	1.32309360417696	0.293839849901198	4.50277116811027	6.70730915862904E-06	0.0000548164616215311
1810055G02Rik	373.702505160882	1.3214364332169	0.163601253939059	8.07717790298318	6.62828134041771E-16	2.495017433992E-14
4930525G20Rik	22.7243246568741	1.32044449636197	0.456563286006144	2.89213902395166	0.00382628592783895	0.0153458414160715
Habp2	197.442324149182	1.31878403679692	0.370226298404311	3.56210253696435	0.000367896633127101	0.0019965010834962
Rgs7bp	363.536789494929	1.3158297046331	0.229164810250368	5.74184886063231	9.36483900788129E-09	1.32648334910857E-07
Sp5	576.61780747732	1.31400748174145	0.242564704619038	5.41714213452931	6.05591983017977E-08	7.30598917831273E-07
Kbtbd8	249.324968595696	1.31146687404898	0.257895324026591	5.0852681373694	3.67107058453207E-07	3.84881657160673E-06
Yrdc	601.732669703857	1.31101807824853	0.143821348837022	9.11560132657479	7.82353946688243E-20	4.75280022613108E-18
4833418N02Rik	23.3948795497019	1.30963703732655	0.512307996588361	2.55634705303819	0.0105777560944557	0.0367607700279273
Traf3ip2	2821.13194157599	1.30940918010868	0.133708707938245	9.79299852866309	1.20663376883032E-22	9.32476343615513E-21
9930012K11Rik	63.2000273337003	1.3089835049927	0.275613200488814	4.74934982312585	2.04071673282128E-06	0.0000185496570851211
Mcee	867.713045578213	1.30649680516206	0.105339131371305	12.4027679757189	2.52449784824675E-35	4.34730456229578E-33
Ulbp1	48.2277819565938	1.30643816297897	0.425980760708056	3.06689476024091	0.00216294994382199	0.00941367468087301
Gpr132	59.5453234138101	1.3045270551653	0.321762008969891	4.05432281872459	0.000050279742790089	0.000339178894145357
P2rx1	574.796833421888	1.30445790999031	0.16957098361499	7.69269530777783	1.44067319589306E-14	4.56630765133062E-13
Doc2b	865.365677605549	1.30317610560515	0.182216455345254	7.15180252593525	8.56457193864395E-13	2.17041933138057E-11
Serp1	20215.0483120864	1.29891283189043	0.103029847892091	12.6071508253692	1.92839142922213E-36	3.57406106416E-34
Bysl	716.194866424669	1.29740355419068	0.115228194918367	11.2594279126721	2.08105271483406E-29	2.67721311020123E-27
Slc6a20a	68.5375715096078	1.29448939083734	0.387264977834908	3.34264512653448	0.000829839496684179	0.00408292233801642
Spdl1	42.0593313642084	1.29358931843588	0.382586862267509	3.38116502686228	0.000721791789634864	0.00360895894817432
Ostc	2045.0094040752	1.29031346403663	0.107540734170491	11.9983694921685	3.62364734411615E-33	5.54189981928813E-31
Tmprss4	129.700144919537	1.29004601875534	0.260419397127286	4.95372477237093	7.2806167618273E-07	0.0000072211831556083
Atp5g1	2452.47632707022	1.28674443489136	0.091821729691892	14.0135068159686	1.28880509433226E-44	3.80894154230358E-42
Zc3hc1	894.631119539711	1.28657714812399	0.160115318559739	8.03531579424718	9.33381894124134E-16	3.41927337093715E-14
Chac2	111.07784888237	1.28646544609583	0.296348876513281	4.34105052542076	0.0000141803108288884	0.000107569683603118
Edem2	5233.06151535161	1.28530464957701	0.0897592194145828	14.319472227587	1.65374321856825E-46	5.39811405822204E-44
Cyp7b1	218.999390812677	1.28112197605419	0.236807979721301	5.40996117428955	6.3038414294877E-08	7.58333399685897E-07
Tmem258	1286.46608520859	1.28090480405591	0.0953808852367833	13.4293658616825	4.06880744559732E-41	1.07210625102667E-38
Tm7sf2	260.01686666544	1.28056542155689	0.186862378834807	6.85298683203083	7.23237458739232E-12	1.67377811879651E-10
Neu3	258.059151185979	1.27942593104376	0.24385019520418	5.24677017368172	1.54788793154865E-07	1.73690657070134E-06
Memo1	2123.18312036628	1.27915338410364	0.208486516308228	6.13542499896029	8.49318283660743E-10	1.44774675476699E-08
Ttc39aos1	83.6076682574462	1.2739463829162	0.2973571286671	4.28423017341688	0.0000183372999627834	0.000135850790771896
Cklf	64.0981253092378	1.27393488407605	0.384027536990201	3.31730087394373	0.00090891679280582	0.00442816000415756
Sncaip	163.288156608993	1.27024234556592	0.225472164403941	5.63369917046717	1.76384594585999E-08	2.3753270219186E-07
Nans	3890.71367687435	1.26990113585598	0.121874733723651	10.4197243928792	2.01536358629442E-25	1.93315796632715E-23
Sec61b	4224.93310489449	1.26908970344529	0.0879901278991634	14.4230919279906	3.70371530637962E-47	1.30645570565359E-44
2310039H08Rik	518.29451034324	1.2678512030622	0.141629537037205	8.95188411672305	3.49465714885418E-19	1.93488992013774E-17
Eipr1	118.037941249568	1.26727661320076	0.386631846315822	3.27773468553229	0.00104643701867373	0.00501107457814639
Etnk2	52.3394182898958	1.26691810910607	0.493648825111827	2.56643598578215	0.0102749588846103	0.0358623285678945
Gm37614	30.7795794236557	1.26435471271733	0.442158917884194	2.85950291078032	0.00424305524269827	0.0168164245916034
Gemin6	136.15642246762	1.26315782955099	0.202666741888011	6.23268434565838	4.5850947828939E-10	8.17912095447713E-09
Ddx39	521.759236059163	1.26299027336117	0.154207331990052	8.1902089677723	2.60773011247622E-16	1.02206196343826E-14
Gm37758	55.9693539249678	1.26218172254892	0.302126339368841	4.17766198467069	0.000029452090500517	0.000208384736087449
Mycl	4455.94611139655	1.26112473752362	0.162843845537035	7.7443807186241	9.60488146530006E-15	3.12587436973382E-13
Slc41a3	110.602959736192	1.25784630062849	0.386307944964317	3.25607152797408	0.0011296528913491	0.00535214660611022
Smim1	1057.18979247307	1.25695073029505	0.174567042457129	7.2003896760967	6.0040720618935E-13	1.55028401409222E-11
Rcn1	11301.1880406626	1.25528729492068	0.120806063327283	10.3909295638572	2.72682421740454E-25	2.58162968115313E-23
Hoga1	93.2166443875107	1.25524035667127	0.233180191616269	5.38313459634232	7.31997600868331E-08	8.74319362697455E-07
Ccdc80	1325.85123956002	1.25453423135089	0.40972208287106	3.06191509757041	0.00219925822922652	0.00954057838560912
Pole2	46.2694346566683	1.25370911648167	0.433002604023089	2.89538470400243	0.00378694115229012	0.0152243387868722
Mcm3	402.937259007759	1.2536779436495	0.334202115337352	3.75125675785747	0.000175950400957924	0.00103525296447399
Tox3	551.971782832305	1.25203761451239	0.236268709396199	5.29921045284438	1.16304515955292E-07	1.33311308382717E-06
Nptx2	88.1099494592029	1.24886920063965	0.420614739790912	2.96915224906399	0.0029862259974597	0.0124483828898446
St8sia2	105.695472760337	1.2487832422704	0.24390116766607	5.12003798186049	3.05474126232098E-07	3.25412525119142E-06
Srsf7	1228.18921455183	1.24854703307753	0.127993528430992	9.75476688847344	1.76004565171173E-22	1.33419520217806E-20
Abcb6	1054.39045130344	1.24691946618009	0.118835119809013	10.4928531917508	9.31715693149191E-26	9.22019104487458E-24
Sec11c	5509.33631492819	1.24659256403474	0.121565262673772	10.2545129802421	1.12943908825779E-24	1.01649517943201E-22
Nop10	1350.42499301739	1.24633645482977	0.107171825498566	11.6293293412871	2.92385667189345E-31	4.1254674460845E-29
1110065P20Rik	439.242835167603	1.24393478574089	0.160617169732558	7.74471862386913	9.57937401049556E-15	3.12221921921815E-13
Kcnk3	2662.69926898305	1.24354092407083	0.222860197403875	5.57991484597515	2.40636362846132E-08	3.15699895347625E-07
Acot6	523.356490901591	1.24265887787368	0.170095888481053	7.30563736119995	2.75955505138858E-13	7.44161146410212E-12
Surf6	1141.45519561328	1.23820881877369	0.135752060872729	9.12110512955335	7.43621192661327E-20	4.53008230738251E-18
Aifm1	1269.21801258351	1.23658637819454	0.086497205406991	14.2962581551172	2.30894831892727E-46	7.42598525513814E-44
Sclt1	99.0018045130743	1.23572948806071	0.426451791250736	2.8977003108287	0.00375909602161655	0.0151235154512057
Fdps	1418.06802430782	1.23277875063187	0.189938870647871	6.49039739168151	8.56102560344641E-11	1.69438579137894E-09
Insig1	1448.46732754816	1.23254251933623	0.156212280275913	7.8901768616349	3.01758580439784E-15	1.04753335781239E-13
Isoc2a	693.787828739468	1.23242328169814	0.114311162037528	10.7813030655181	4.21866744663935E-27	4.5901620426867E-25
Uba5	2452.70584469851	1.23219489617874	0.0965197495560333	12.7662463055129	2.53067381720412E-37	5.12461447983834E-35
Erp44	6382.86057244246	1.23107327655102	0.0757888062279288	16.2434710061096	2.48459124424428E-59	1.64660637914007E-56
Zfp932	271.371612369473	1.23009334275044	0.153378275927619	8.01999719524122	1.05747580016779E-15	3.86093418191478E-14
Pls1	730.230916809522	1.22863475683464	0.270296159519279	4.54551318457415	5.48015664619452E-06	0.000045484260285493
Mcm2	880.71109680408	1.22848985064047	0.18221566296967	6.74195527771369	1.56269188635668E-11	3.48379934297865E-10
Slc2a12	1303.70166025116	1.22547690054446	0.240255727272022	5.10071878185426	3.38365998085755E-07	3.56149651996986E-06
Nxpe4	1314.75586101355	1.21993075739872	0.476289210548747	2.56132352020572	0.0104274203823553	0.0363133254398266
Lman1	6555.82343323135	1.21933550352453	0.100771124339199	12.1000486153177	1.05548649742299E-33	1.68492625537525E-31
Fancb	52.4957708297899	1.2179903980583	0.367741591274385	3.31208225275098	0.000926043146123419	0.00449956978576298
Vcan	536.226744829022	1.21679151533923	0.235221082598519	5.17296962456414	2.30402480942795E-07	2.51945112910947E-06
Dpep1	258.972695019407	1.21490518253524	0.317287450926161	3.82903634855063	0.000128646007150289	0.000784356893330591
1810019D21Rik	154.872288737492	1.21347175593957	0.234959185954454	5.16460657203164	2.40945167896068E-07	2.61902128324404E-06
Surf4	10244.0618494041	1.21230645179358	0.0704877299894485	17.1988295264304	2.70949523102419E-66	2.11630931080354E-63
Gm42815	60.569139892033	1.20927801765648	0.364815641235531	3.31476472215114	0.00091720287892017	0.00446256439643695
Nxnl2	69.9867071773753	1.20718378101627	0.345316439572953	3.49587694842787	0.000472506542901161	0.00249065270986946
Mphosph10	944.833660869105	1.20317938591017	0.128534179984985	9.3607738116875	7.91548294689088E-21	5.27779305025926E-19
Tmem120b	169.524456614911	1.20224644795211	0.235541495368346	5.1041810958702	3.32230009665828E-07	3.50500256217639E-06
Kpna2	1347.24822022048	1.20189610869899	0.146227616916883	8.21935099566148	2.04607399262895E-16	8.10645619905707E-15
Aacs	1152.32910186059	1.2017124751286	0.132677875595654	9.05736898283562	1.33634917858815E-19	7.73173453326002E-18
Nmral1	175.599386782183	1.20089555725748	0.211606182270764	5.67514400746978	1.3857203248818E-08	1.90962214903371E-07
Uxt	103.370451056046	1.19887038883586	0.437098214939355	2.74279406289088	0.00609188773498654	0.0230341605747157
Efcab5	62.2543480108454	1.19478933208587	0.47464256431209	2.51724017591533	0.011827817112201	0.0403983659994946
Srprb	2367.62807421855	1.19453148387413	0.0822120500364634	14.5298831904121	7.83539299320889E-48	2.90440753833014E-45
Slc39a11	1991.37938146108	1.19431096000786	0.130543112391807	9.14878570095146	5.75770809140239E-20	3.53710887525197E-18
Ccdc167	396.952095021612	1.19185728570314	0.183510761385542	6.49475418609999	8.31690958613647E-11	1.65055183891837E-09
Parp8	621.173639264587	1.19070648073556	0.20451465782184	5.82210827046357	5.81098826169078E-09	8.55800089449006E-08
Slc26a4	1919.12985836359	1.18942201971842	0.365486874319929	3.25434948089888	0.00113652369542579	0.00537792680015081
Cep78	227.873514424319	1.18915310786758	0.152138146485687	7.8162718248934	5.44108107805593E-15	1.81120918077752E-13
Pecr	621.387848378627	1.18884962542837	0.125604766329304	9.46500407724583	2.93549608413347E-21	2.06428615305463E-19
Fabp5	2187.52830425914	1.18820869355173	0.17799028881932	6.67569394618991	2.46065008117584E-11	5.29669461371216E-10
Higd1a	620.067685907103	1.18726902625107	0.157686409591733	7.52930470878902	5.1011217337339E-14	1.49546289968848E-12
Tmem52	35.6626485653887	1.18100056909826	0.428851589863384	2.75386776454409	0.0058895559032461	0.0223735604662137
Tfg	3013.57792360178	1.17974084609526	0.116508636711532	10.1257801944437	4.24579011780022E-24	3.71421719505163E-22
C130013H08Rik	77.8119822726123	1.17817228055815	0.289548912854544	4.06899224363521	0.0000472169189556622	0.000320594230847666
Tarsl2	1029.08376654002	1.17803709409345	0.110179150327519	10.6920146923588	1.10934625348022E-26	1.17773798852487E-24
Ddost	10785.5731499267	1.17609577617147	0.0832202133247135	14.1323331097759	2.40057239925649E-45	7.60877077851296E-43
Wdhd1	118.361228498228	1.17577041761135	0.320339858695681	3.67038439237222	0.000242185988287173	0.00137717305352067
Mvd	395.259915222121	1.17572452160218	0.138947816061193	8.46162649353474	2.63673854996274E-17	1.139633835725E-15
Glt28d2	460.280334135905	1.17422900113492	0.278173327310332	4.22121348760712	0.0000242990665809606	0.000175734320808733
Mpi	1040.09951932247	1.17287852488266	0.126790864415943	9.25049711022538	2.2345099304652E-20	1.42891029763959E-18
Gmfg	147.661913124358	1.1702822528964	0.243900742886859	4.79819060427903	1.60105384288904E-06	0.0000148810231806134
Preb	2504.79070656118	1.16903214536035	0.0956116836881787	12.2268754221812	2.2336640244238E-34	3.64553971747377E-32
Tsacc	48.0607990809564	1.16901487868211	0.301703814448681	3.87471030427081	0.000106751617845403	0.000665144695805971
Man1a	16789.7514057858	1.16833482582129	0.198995652002574	5.87115755577502	4.32762739316126E-09	6.48254870468745E-08
Lzts1	120.123475348225	1.16798344652904	0.282025769819305	4.14140681994191	0.0000345182100378325	0.00024072378685238
Bdh1	377.991650214468	1.16746520219243	0.124644177173683	9.36638380279605	7.50601674931486E-21	5.02007909197296E-19
Tk1	119.84179757365	1.16640715147579	0.450378546163559	2.58983728557132	0.00960213064823754	0.033866973123621
Slc38a10	7600.62451919699	1.16255452396741	0.104922226253521	11.0801549440855	1.56601320874558E-28	1.85128156082518E-26
Cystm1	9920.43070243843	1.16223547969395	0.112150457231764	10.363180930169	3.64630118853959E-25	3.42251532160347E-23
Gm48275	4531.26199742522	1.16114264016185	0.202015168243929	5.74779928782278	9.04124719326707E-09	1.28314131159475E-07
Gm44126	83.2286020315637	1.16066029215865	0.256461678004062	4.52566754297018	6.02051622145758E-06	0.0000496114128723727
Kcnk1	4234.7798027498	1.1598178793985	0.101462509450995	11.4309993481748	2.92720387933478E-30	3.95172523710196E-28
Mtrr	250.525201181507	1.15889226924176	0.226618809435532	5.11383972110857	3.15675237284443E-07	3.35136768903436E-06
Gm35240	27.6775319631104	1.15788346243065	0.459690945660506	2.51883025619951	0.0117745404529536	0.0402358124540775
Ttc13	945.269680473485	1.15730483482903	0.111962522677854	10.336537683765	4.81624911467751E-25	4.48218587821264E-23
Sgo1	40.3613870644901	1.15654813451876	0.439316536237804	2.63260778759467	0.00847321321527617	0.0304985472380003
Sec16b	47.2736446515968	1.1561906317444	0.443277356454003	2.6082781240922	0.0090998983877057	0.032375919593155
BC031181	1823.00858775182	1.15598085226991	0.0882247832705279	13.1026771550718	3.17845134874315E-39	7.63876164802337E-37
2310040G24Rik	84.5802447844706	1.15552439767211	0.264244441113469	4.37293739388795	0.0000122585886688521	0.0000945329105034538
Gm10177	2098.99138602357	1.15480262359591	0.0864868349969854	13.3523515299891	1.14767910540365E-40	2.98806452799735E-38
Kcnip3	275.572503503361	1.15447758875893	0.208396236862407	5.53981974982192	3.02783131157231E-08	3.89750858058189E-07
Ufsp2	967.141749317637	1.15121649787799	0.0989317333255002	11.6364735477778	2.68905624343921E-31	3.81880909376724E-29
Gcat	544.836107165153	1.1488005186626	0.129367737319617	8.88011603561066	6.6790652847366E-19	3.58897193555748E-17
Pemt	54.6773462387119	1.14878820695118	0.306267637984076	3.75092913672748	0.000176180491452089	0.00103632795805734
[truncated: 2,024 more rows]
