# Supplementary material for: The estrogen signaling pathway reprograms prostate cancer cell metabolism and supports proliferation and disease progression
Source: J Clin Invest. 2024 Apr 16;134(11):e170809. doi: 10.1172/JCI170809 (PMC11142735; doi:10.1172/JCI170809)
Supplement: Supplemental table 3 [file jci-134-170809-s117.xlsx]

## Sheet: R1881 vs Ctl
	baseMean	log2FoldChange	lfcSE	stat	pvalue	padj
AL139317.3	28.0091218356377	20.9671669892243	3.3602742105331	6.23971904539836	4.38357512809985E-10	3.7427898725606E-09
AC022149.1	20.5207528851171	20.7467042690663	5.13580273616495	4.03962249620172	0.0000535373012475007	0.000252022476851736
PLP1	81.9641113973974	9.94276784625487	1.19132504467163	8.34597399821762	7.06293474086928E-17	1.00640476104027E-15
STEAP4	7107.94298924422	8.35279321439465	0.165395873860107	50.5018234098118	0	0
ORM2	140.30417453318	8.06117307475941	0.735659316739491	10.9577529861068	6.09950193624004E-28	1.5182400426231E-26
AC004542.2	12.4929377091148	7.84819952613044	3.1159933269911	2.51868303380126	0.0117794642770825	0.0336136385582751
SLC38A4	18.6175784100802	7.80512662409927	1.22030150437143	6.39606408427697	1.59433112075907E-10	1.41986165230475E-09
C22orf42	32.4621225301969	7.69734295622032	1.22166842640845	6.30068092931691	2.96340865616714E-10	2.57738568648221E-09
MINOS1-NBL1	7.83550735558762	7.11911055247333	1.87881182685948	3.7891557050571	0.000151160151507423	0.000661579357232047
AC129492.3	5.60153791990749	7.10398440429652	1.98597294767368	3.57708014734942	0.000347453665431996	0.00142429068434449
AC003988.1	7.56618609790723	7.00775440431316	1.30997901793981	5.34951652533654	8.81895084348792E-08	5.99074377024375E-07
AC016885.3	8.70846680580998	6.68216862766749	1.28703425629427	5.19191202175716	2.08145360860726E-07	1.35070275621539E-06
ST3GAL6	10.3714252266837	6.61841073630253	1.59141808714972	4.1588133186021	0.0000319905207632654	0.000155801562030836
AL929601.3	14.5493501356553	6.53986387919074	1.57020710800868	4.16496896863785	0.0000311394916035482	0.000151999044553443
SLC26A3	6.93676033470247	6.47385009737754	1.32512204065602	4.88547461950942	1.03179997426245E-06	6.17678294026397E-06
AL669918.1	4.22689508163125	6.40761294609248	2.37348571537171	2.69966358111786	0.0069409623898217	0.021083372610186
NOD2	8.69569912620829	6.39315772962932	1.54594841750899	4.13542758427263	0.0000354294329015642	0.000171322655014351
AZGP1P1	15.8321745470968	6.160880300529	1.09475556794365	5.62763093509667	0.000000018270147063	1.34059950512226E-07
AC027309.1	4.64257363636345	6.12578551584974	1.5772175370366	3.8839192261071	0.000102786066797566	0.000464205208865986
EPHA5-AS1	10.738036716345	6.09300761348282	1.33193236967072	4.57456230678525	0.0000047721657831629	0.0000262502212150126
AC012615.5	2.31839683994883	6.05243878282777	2.64459400251905	2.2886079213152	0.022102143242689	0.0577071100069153
KIR3DL1	2.75613160097485	6.03702626992101	1.69144779409493	3.56914726602681	0.000358145072216462	0.00146383032264908
RHAG	29.7312024848877	6.00445079417013	0.882610044072615	6.80306193487656	1.02418589424196E-11	1.00708791485048E-10
FKBP5	29498.3780500457	5.99026295343079	0.0602678193804097	99.394054986797	0	0
AC009119.2	6.74307333316742	5.97108974256906	1.52864217842338	3.90613959685945	0.0000937823465359093	0.000426049010723272
RBM24	6.77313387098261	5.96232252446566	1.45402440269333	4.10056565310836	0.0000412141485702332	0.000197529079431474
CRLF1	3.65897155464106	5.91607593460404	1.36629487224569	4.33001400706434	0.0000149099857596411	0.0000764650907621594
NCAPD3	27658.1800694244	5.85787688728416	0.0538425911915363	108.796340548428	0	0
AC012588.1	3.1671684737688	5.72542132330833	1.53445637438529	3.73123760237365	0.000190541406805632	0.000819765560720814
SLC2A5	170.840695301505	5.69448528342937	0.345317492471481	16.4905786923021	4.28822632230531E-61	2.76538302345738E-59
IGLCOR22-1	8.66427646791414	5.63258612542197	1.28291593148011	4.39045613762361	0.0000113113131176552	0.0000589754616449876
AC092143.3	2.62885062034563	5.61686969830339	2.48854657974607	2.25708843226738	0.0240025495580022	0.0620022437345008
AP006748.1	23.1216915879237	5.61312171358308	0.894635151106064	6.27420206622042	3.51431865153955E-10	3.03105207075155E-09
BTNL8	2.49236184893404	5.58873424895254	1.80605925122045	3.09443571420813	0.00197187662589821	0.00684404553527915
GIMAP5	4.56486875892934	5.57610556250621	1.7537097897089	3.17960565381333	0.00147475596587379	0.00527163781942806
ORM1	4.30233705692592	5.55772102884716	1.46872706935831	3.78403935271332	0.000154303409388977	0.000674220332320987
AC092868.1	19.4646284912977	5.52554590352148	0.909723089638312	6.07387672848704	1.24858589953524E-09	1.0189077525837E-08
AC073316.3	9.20721920553756	5.48280984960543	1.2975950133119	4.22536291628577	0.0000238556009417763	0.000118560543026422
TBX15	44.4111746784287	5.46652131900015	0.57322605946127	9.53641452403211	1.47855936153993E-21	2.78793966459621E-20
AC084782.1	1.92221952504896	5.42538086511721	2.54252651551956	2.13385419267045	0.0328547181704533	0.080599059132382
IGHV3-74	11.8382893253103	5.4039366213346	1.11423205227757	4.84992027494503	1.23511107670756E-06	7.31293933349913E-06
AGAP14	3.41220126648247	5.36332601972377	1.54296164714193	3.47599438369606	0.000508962944561746	0.00200717305747287
AC025162.1	1.7640905699338	5.35255663823776	2.18616852879814	2.4483732922367	0.0143502893780782	0.0398133946648885
AP1B1P1	4.93201271199232	5.33808312406849	1.39536810158045	3.8255734225416	0.00013046804086228	0.000577925819128594
AC040173.1	8.16428156605823	5.31907733039719	1.30198057285175	4.08537380764962	0.0000440059124035819	0.000210274034448923
AL033519.3	5.94269992561089	5.30899550505545	1.43735952180966	3.69357521517745	0.000221123065414378	0.000940622893207104
CRISP1	7.78694912755721	5.2664390430096	1.27149429622431	4.14192895607023	0.0000344397031786829	0.000166706097811216
AC241584.2	3.02698212669465	5.2185073521883	1.50627032756406	3.46452244108644	0.00053117381959472	0.00208957054241626
C1orf87	22.7244581400196	5.20771145084494	0.922223331962037	5.64690923592824	1.6335801762953E-08	1.20348835526697E-07
MFSD2A	6.31040123424621	5.19060186601126	1.58853293403599	3.26754438312052	0.00108484854973699	0.00399243057369958
AC011284.1	5.91565507840767	5.18155985239836	1.3050539018757	3.9703799551506	0.0000717581045303759	0.000331628637678156
AC006001.4	3.32623510298684	5.1391603447579	2.23850625443231	2.29579896619999	0.021687378587007	0.056779938481287
GGT2	2.82840827408118	5.06806068307879	1.86216445830921	2.72159672066797	0.00649673704893181	0.0198761063019261
AL392089.1	3.16029971727918	5.06032964249756	1.87105167337165	2.70453762154992	0.00683995238349871	0.0208164096326557
AC011487.1	634.611719171806	5.04819054755693	0.208257456688936	24.2401430797129	8.40055444028275E-130	1.63852125787679E-127
CYP2E1	2.2748229252935	5.04235679663223	2.33445499830894	2.15997172799856	0.0307748582752648	0.0764899110903193
EAF2	383.51628416169	5.01483670781057	0.213654333512297	23.4717294302946	7.93231640418546E-122	1.32927747291547E-119
AL450426.1	2.49787870566126	4.97802384927813	2.05261605713412	2.42520944527176	0.0152995571992697	0.0420402151401643
AC126323.2	9.62801468211674	4.95837621174051	1.12654124459072	4.40141560333366	0.0000107546900173243	0.0000562953373630111
SPAG11B	1.91871514734731	4.9446034793064	1.68205312840462	2.93962384172503	0.00328610919943129	0.0108215132175017
SLC2A3	69.703820518653	4.92412199795702	0.467005797509103	10.5440275564481	5.41299223762761E-26	1.23497184359143E-24
AC005632.2	3.67388418439865	4.91283412904838	1.42955252880076	3.43662371971019	0.00058901327481733	0.00229547328653016
AL023754.1	3.11756770038287	4.90722430683735	1.60159528895329	3.0639602530577	0.00218427928337619	0.00750680384564121
POPDC2	1.7168894729357	4.88628629760781	2.28033970679164	2.1427887621545	0.0321300640958778	0.0791149632890635
PCAT18	9.33190183766996	4.84669243657476	1.16419635620871	4.16312283639022	0.0000313924373842239	0.000153076729507171
EFCAB12	42.2661975843715	4.83699620593132	0.58611978704671	8.25257278943535	1.55020419437356E-16	2.16228950816608E-15
AP001775.1	4.49494492510301	4.80192308389597	1.4173160059394	3.3880398328764	0.000703940403870562	0.00269524792445759
SLC37A2	2.73409085013899	4.78323340354228	1.68417638160912	2.84010241194108	0.0045099052625363	0.0143588046062769
AZGP1	108.681708723198	4.77084137599767	0.334739446901823	14.2524026377953	4.3311937021228E-46	1.940962059053E-44
AC132807.2	3.59631834587683	4.77078271468862	1.90339638399181	2.50645780080937	0.0121947613301364	0.0346243336847542
AC096536.1	1.77190197588206	4.76570097423187	1.83982809371255	2.59029688182185	0.00958931927466944	0.02812268196451
LINC02170	7.06507607567079	4.70420561428416	1.3231744184088	3.55524226348122	0.000377630969628367	0.00153477481695587
LAIR2	1.82951538044391	4.70022063833604	1.82768369631591	2.57168165794242	0.0101205904591808	0.0295315230615165
AL392083.1	63.8542323807138	4.67242678249344	0.394461914970445	11.8450643906739	2.28242981221145E-32	6.67232184415032E-31
SPINK8	8.14023182490714	4.63681090168829	1.30194570713139	3.5614472065081	0.000368816274368286	0.00150202842116511
LINC00844	34.4639164779417	4.63172891298937	0.556486059737582	8.3231715007803	8.5640395224307E-17	1.21303502664143E-15
MSMB	5.70183409716206	4.63119958843578	1.31599523352518	3.51916136962753	0.000432913301607156	0.0017348610517083
AC013356.4	2.38373775797259	4.54135498039336	2.15690406835158	2.10549696995291	0.0352480708005709	0.0855008249511097
GLB1L3	130.852896570499	4.53480858790999	0.296925787062509	15.2725320113585	1.16557940794671E-52	6.13631141404863E-51
AC109587.1	3.39234629889635	4.48489006159079	1.9299057968493	2.32389066290836	0.0201313548250003	0.0533220969964055
TMPRSS2	18143.9059198869	4.46596506064597	0.0744953134069778	59.9496110077129	0	0
BEAN1-AS1	1.72191106222792	4.45204520084612	1.7532777385017	2.53926979341602	0.0111084123733565	0.0319516234541753
SCEL	3.33487567862555	4.42898850807924	1.43165768523253	3.09360858658045	0.00197738176130748	0.00686015109958781
KRT15	3.45317567843732	4.40857424837547	1.46293197321235	3.01351965033274	0.00258236317044954	0.00871506367948052
Z83839.2	2.46375368316561	4.37227871832691	1.56640912255962	2.79127506049141	0.00525008354087529	0.0164534423730632
LINC01762	3.68236474473294	4.28340611714321	1.42201830889222	3.01220180524966	0.00259360113252572	0.00874802729264098
ITGB3	4.26789904639232	4.28010498000158	1.44342370548724	2.96524503770485	0.00302441925164844	0.0100319320479825
SEMA3G	5.29105487332911	4.27382860015069	1.22986129687282	3.47504926857833	0.000510759533469031	0.00201325722352643
STARD4	131.283280794587	4.27051902940649	0.273146098761105	15.6345598519476	4.23390217731819E-55	2.3817951823041E-53
USP9YP28	2.68572968098635	4.263810047405	1.47675344922035	2.88728633046774	0.00388580431950443	0.0125668115774569
LINC02406	2.0785184907715	4.25961550173444	1.66783079034519	2.55398540810775	0.0106497719534757	0.0308186760798865
GCGR	4.45349422090543	4.2445246765585	1.37584983606947	3.08502030184068	0.00203538259306869	0.00704801574282051
AC011523.1	39.3366259126101	4.17623975864777	0.506501983572359	8.24525844734653	1.64803624443837E-16	2.29410315041808E-15
AL512624.2	31.5742254652461	4.17273844125336	0.598977879663626	6.96643162114215	3.25080784663476E-12	3.30864942337557E-11
ABCG2	17.2097371517201	4.15141849497869	0.725852994937439	5.71936538656357	1.0692264418835E-08	8.00104163869805E-08
AC006116.7	55.3100124471713	4.14356666138548	1.29280510513894	3.20509769408759	0.0013501664545727	0.00486722632222573
MPP4	1.63121145118624	4.13940620403377	1.93048463159571	2.14423162779193	0.032014332067065	0.0788828309680009
LIPG	436.854347245351	4.11378809211949	0.187721803091028	21.9142796648117	1.89874254070948E-106	2.75502911577578E-104
AC008735.2	2.94044412818608	4.08680596057268	1.76175474813488	2.31973602733256	0.0203551616287688	0.0538070902153057
LDLR	320.231176045705	4.07733247374397	0.262927533003976	15.5074382175194	3.08961926858939E-54	1.7058139237901E-52
LINC02309	1.75770075530462	4.07660117831889	1.67846665700718	2.42876506441167	0.0151503460901074	0.0416927993015144
BCRP3	6.0344535536739	4.07171359381198	1.38860005626076	2.93224357542974	0.00336522697482151	0.0110606272227697
TUBA3D	251.038453254322	4.07161932784485	0.207285966804021	19.6425227940991	6.69863516708404E-86	7.08447655270808E-84
IKZF1	15.1391934445159	4.06206023645169	0.804483619753878	5.04927650073774	4.43486451329422E-07	2.77715884100919E-06
AC123912.2	1.78936868378205	4.05487623583831	1.86961445050108	2.16883017498691	0.030095579439242	0.0750843372128541
ELMO1	89.0001916891493	4.0432995379661	0.301508582632783	13.4102303246557	5.26749803942339E-41	2.01844417626601E-39
PDLIM4	131.417532204653	4.03903360816976	0.261522007429744	15.4443354418454	8.23722421343104E-54	4.50604568696103E-52
AC132825.2	5.66047992915507	3.98213176772226	1.32442798385815	3.00668048112516	0.00264117215822167	0.00888329790488239
AC012103.1	3.11317520796487	3.96520575835389	1.5362470822342	2.58109896787384	0.00984863434325065	0.028822789673102
CRACR2A	1.48083594976981	3.9546577886413	1.71666093218948	2.30369184414153	0.021239947996317	0.0557742002339837
RFPL2	203.61191639991	3.95218268347451	0.302333139446153	13.0722774576235	4.74241204785072E-39	1.7150522354203E-37
ADAM2	2.33599080807276	3.94424452508888	1.72526146394662	2.28617204262259	0.0222441956505093	0.058027064207358
AC009686.2	216.786899666673	3.91080531511903	0.186765003812068	20.9397115910123	2.32864531301831E-97	2.96323229243764E-95
TPH2	2.1362024065133	3.89716750496771	1.61683002327692	2.41037551805792	0.0159361085223779	0.04361808585214
AL731557.1	2.12433265454041	3.89019612751288	1.75030800073176	2.22257804105706	0.0262442662799086	0.0668996850987365
LINC00628	2.1632727996912	3.88626762206926	1.60276880689125	2.42472127318668	0.0153201439597929	0.0420870636882049
AC093802.1	1.96400699295701	3.87425737359167	1.75302363508142	2.2100428631196	0.0271021876527401	0.0687443027070987
ROPN1L	3.16917768516192	3.85327012487523	1.7075312998916	2.25663220646078	0.0240310661846738	0.0620556973337492
SLC15A2	813.24917816741	3.84058228800472	0.114708012756247	33.4813775927398	8.99743287677503E-246	6.69071602299183E-243
CCDC168	2.09942035996849	3.84024044096201	1.8037391142518	2.12904427842103	0.0332505971970889	0.0814023879528732
SNORA20	1.65858728057729	3.82984393486488	1.77749160348892	2.15463405134941	0.031190482214407	0.0773080544889839
ADH6	1.70260609718994	3.82045942193876	1.84387345188915	2.07197485164965	0.038267786546197	0.0915748439916837
EFEMP1	3.27011700486173	3.81274037557247	1.64023847262707	2.32450368601941	0.0200985142399312	0.0532706888898867
AP001627.1	158.376723827293	3.79977106790823	0.252834942761872	15.0286626777177	4.76529139436402E-51	2.41780115181847E-49
AFF3	179.74424877659	3.79263579488731	0.226653249922729	16.7332072060749	7.50840093846848E-63	5.09031079007966E-61
KLK3	786.838641800264	3.78323755879047	0.158075981897519	23.9330321619837	1.38807548194928E-126	2.560515051819E-124
MC2R	5.36489560713338	3.78038299318397	1.17630973332358	3.2137649516023	0.00131006868341128	0.00473487156598645
MYO16	10.5920283007363	3.76891818955407	0.951101162938736	3.96268907705756	0.0000741102718505374	0.000341835245000075
AL645941.2	50.1650058982503	3.7665842742109	1.20846938995819	3.11682224267278	0.00182811764857712	0.00639921852979423
AC002064.1	2.24988262249834	3.74753618188617	1.65721169524927	2.26135031066293	0.0237375731093088	0.0614044232752594
PHGR1	49.0242606118687	3.73692947219377	0.367642844668238	10.164564675714	2.8539404205627E-24	6.06360412925982E-23
AC010551.3	5.08319699704993	3.71801440350036	1.43371069833379	2.59328078378805	0.00950651222496487	0.0279349178692596
RFPL3	12.8960477985635	3.71781236368101	0.680753979348577	5.46131565362077	4.72618850324922E-08	0.0000003321452499212
CST2	4.89775487956472	3.70681012332808	1.20872642402739	3.06670727936704	0.00216430690971484	0.00744246347161478
RNY3P8	197.367746558621	3.69011937925942	0.416107999512366	8.86817697228567	7.43530976836853E-19	1.20360973638162E-17
AP003072.3	13.1391270393344	3.68032195078563	0.792045510064521	4.64660414587266	3.37443809222846E-06	0.0000189605971293196
AC009704.2	2.06661487011642	3.66124909569138	1.61765902035087	2.26330088704185	0.0236171476544754	0.0611616898561576
AC016734.2	2.47900927955596	3.65470450938333	1.71052717987497	2.13659540309114	0.0326309138380232	0.080132634230093
AC114947.2	6.82672194559099	3.6475317054794	1.2138319146009	3.00497265033495	0.00265604731145369	0.00893080427064463
AC117503.5	4.77228576536238	3.64347827125008	1.30409922403567	2.79386583788844	0.00520820812360359	0.0163415770713701
AP001775.2	3.96601181064681	3.63570422674415	1.45697920209763	2.49537139686675	0.0125825356062788	0.0355936777564206
SNAI2	23.7568535752192	3.62649315587348	0.59398825266884	6.10532807606773	1.02589731762059E-09	8.43838664711355E-09
AC092427.1	3.73808962902349	3.6198101602207	1.46799679293112	2.46581612279487	0.0136701489487911	0.0381846301661502
TCAF2P1	18.0904700369634	3.6100184759717	0.712052404366097	5.06987751721099	3.98071797659597E-07	2.50529396908431E-06
AL157366.1	2.03277547272726	3.58668969342449	1.5736866579704	2.27916381908599	0.0226573289716273	0.0589948353440029
DBET	24.1575954120844	3.57530253140035	0.930863236472207	3.8408462073871	0.000122610916023886	0.000545355020131664
AL662797.3	75.648484342823	3.56613117934589	1.5273068869871	2.334914619799	0.019547881456698	0.0520489411596268
BHLHA15	42.6676650643536	3.56442597360421	0.405695052024068	8.78597349368894	1.55016154569424E-18	2.47070623853584E-17
DBI	3800.25372544927	3.56134316383383	0.11914615759509	29.8905414636769	2.61168116352362E-196	1.12995572667651E-193
FAM189A2	168.594895956655	3.54099444978243	0.220245424506871	16.0774938126897	3.66925276730413E-58	2.22738619517268E-56
KLK2	6833.78043591609	3.5220756851451	0.155557126085673	22.6416865223218	1.6847309594064E-113	2.67265719400231E-111
TMEM8A	3249.28124432521	3.5130588879452	0.0953609752494289	36.8395864110695	4.29353039119275E-297	4.86518329470584E-294
ACSL3	9576.29526614695	3.50655502031692	0.0788358328941871	44.4792030677648	0	0
AP000550.1	11.89045938673	3.49986954524472	0.785196086927587	4.45731913787222	8.29910048982474E-06	0.0000441702964115119
EPHA5	72.0378365629096	3.479679112717	0.369407843342353	9.41961351235351	4.52751446424957E-21	8.31943893368979E-20
WIPI1	211.762688865554	3.47151321066892	0.265804104260137	13.0604198920549	5.54212565830798E-39	1.99818821462268E-37
PGLYRP2	7.71489798426533	3.46372078530783	0.977408120314419	3.54378146990798	0.000394432031915021	0.00159539718531161
DHCR24	18032.1804927073	3.45136095797107	0.0687153562250234	50.2269237558609	0	0
NPR1	54.6401354785865	3.44748726407123	0.364222241347993	9.46533976429341	2.92608225010774E-21	5.44402292600186E-20
AC009133.4	56.4693619547438	3.44507087908478	0.724936446599962	4.75223848275607	2.01176885889644E-06	0.0000115912958271912
PUDPP1	10.1529124217226	3.42575264937224	0.755010117111499	4.53735992635226	5.69628407821246E-06	0.0000310393349954531
FBXW10	24.4035050067423	3.42076617204873	0.557931978414937	6.13115272898857	8.72445994055298E-10	7.24127132003484E-09
AL353803.2	3.30760680567286	3.41714001436346	1.38389296138339	2.46922277207592	0.0135406892705251	0.0378763655673463
AC008132.1	42.5841908612671	3.41245586738657	0.457765103466211	7.45460027762569	9.01406956843109E-14	1.02729310081603E-12
ANGPTL3	18.6463110386324	3.40042746442477	0.647061259548479	5.25518629688571	1.47874707642768E-07	9.75284518588502E-07
ST18	5.07473348946329	3.36919603318192	1.32279714271871	2.54702397244169	0.0108645969402614	0.0313570187973072
AC036214.3	72.5522320917944	3.36749720844844	0.310786720338417	10.8353960709182	2.33950805463058E-27	5.69232450592939E-26
MICB	7.13781242182908	3.34842925606138	0.965010885514942	3.46983573586801	0.000520776754084543	0.00205002541607871
CADM2	6.66239227340968	3.34541576370595	1.00835407136875	3.31769946559033	0.000907620844802665	0.00339373752717225
MYBPC1	650.197080411238	3.33852616471646	0.104727269972984	31.8782888695339	5.33947299114594E-223	3.25789998198228E-220
TPM3P6	259.893621651115	3.33827422443537	0.211083626484228	15.814936857193	2.45455647937779E-56	1.43863610796241E-54
SDK1	1540.27231176577	3.33629285204954	0.110522680088089	30.1864997246759	3.56211762813104E-200	1.66204217801973E-197
AC096772.1	10.3624168554139	3.33075482506105	1.12592370390287	2.95824203142312	0.00309399088733041	0.0102412862922401
AL358394.1	3.31341849557765	3.32036043783278	1.3295100007697	2.4974317123681	0.0125096556525649	0.0353959293589102
PROKR1	6.10017071951456	3.30285986413102	1.07091942935431	3.08413478511863	0.00204145084729007	0.00706594390721665
AC024601.1	3.27823420275644	3.300090210886	1.2722720101267	2.59385586149722	0.00949062658455639	0.0278985732187898
AC092667.1	2.68348327491623	3.28719922131236	1.33089481928921	2.4699166107416	0.0135144551471421	0.0378163187536917
MYO15A	4.0255099518624	3.27049412259878	1.40129772817404	2.33390382132453	0.0196007586172767	0.0521488877523163
TCF7	18.3104004653093	3.26327940320953	0.772720670108742	4.22310354756047	0.0000240961045369942	0.000119655864683287
HES1	316.011185161675	3.26041605229686	0.170066811532114	19.1713834282192	6.41791796881294E-82	6.36336566607803E-80
AC018865.1	22.9929110904825	3.2561150223011	0.540914782863322	6.01964510022246	1.74799901646652E-09	1.40430062781355E-08
TPM3P9	7193.03700292861	3.25083589112981	0.100253105409954	32.4262862266112	1.1698114823342E-230	7.73245389822903E-228
HMGB1P5	22.6527938292973	3.24916385411195	1.14220536449575	2.84464068818863	0.00444615462109406	0.0141823988422995
BMPR1B-AS1	122.435745504524	3.24647109107767	0.25948072021406	12.5114154469722	6.46616315727609E-36	2.1702231098807E-34
AL355916.2	3.004480062585	3.19882147436753	1.43414265051776	2.23047649633228	0.0257158261162787	0.0657427802173365
AL662890.2	23.4367720660865	3.17909309131081	0.513380921191215	6.19246442570217	5.92307208143708E-10	4.98216413043042E-09
LCK	39.8698568747186	3.16944504297552	0.353888689739103	8.95605068732805	3.36515339529631E-19	5.54935482983167E-18
MUM1L1	974.686143000937	3.16505119809417	0.111639892295827	28.3505396951415	8.24274336119944E-177	3.16361808101777E-174
LAT2	341.303769103035	3.15931955576538	0.308315850353706	10.2470228246162	1.22044845573498E-24	2.62346806257179E-23
CKB	20894.8747675463	3.15881730986739	0.436130890352038	7.24281948320066	4.39451659618203E-13	4.75326895103398E-12
AC003991.1	65.8958664100617	3.15528530439397	0.723701806327426	4.3599245943659	0.0000130107270336954	0.0000671630645487836
SLC5A4-AS1	407.325164468855	3.1527829289047	0.181337880881989	17.3862345449844	1.04903849091501E-67	7.84997482069611E-66
AC104823.1	3.22811543970938	3.11343648794519	1.38678937098937	2.24506803489847	0.0247637652833631	0.0636644942397264
PFKFB2	966.849664588595	3.09642276044175	0.109827178941043	28.1935927909426	7.00702924606595E-175	2.6053010615529E-172
AC078864.1	252.479053828428	3.08697886895143	0.172712496237234	17.8735119705016	1.89668798461149E-71	1.51964940342812E-69
CPSF1P1	2264.59361820024	3.0868449603854	0.0876348627141275	35.2239378802356	8.60138966563525E-272	7.5806914253132E-269
GATA3	20.7147582799051	3.08673139924433	0.568980751620093	5.42501901945767	5.79483693042092E-08	4.0308079390908E-07
AC011487.4	27.5860996497062	3.08564134513809	0.517451224663985	5.96315400962052	2.4741502065061E-09	1.96642880140344E-08
DCST1	2.67320710681259	3.08493138223855	1.34198831727964	2.29877663055372	0.0215176264913998	0.0564099856769141
MME	2686.86847098843	3.07451242314316	0.0979431118120724	31.3907978443891	2.70193185767031E-216	1.49523652290983E-213
ATP10A	166.674166715014	3.06736405161243	0.299323752072673	10.2476466714466	1.21259881753264E-24	2.60895130759555E-23
CHRNA2	2584.56593215922	3.06294284189113	0.075879539539439	40.3658596306998	0	0
FZD5	2751.73097873498	3.0478261096059	0.0691082002518751	44.1022353135755	0	0
UBE2FP1	41.5804728298528	3.03913458462776	0.358155150166935	8.48552529039783	2.14746415527147E-17	3.16219412369058E-16
TCAF2	642.611863714841	3.03838821046227	0.123646491163716	24.5731858774646	2.44486235561504E-133	5.01534005294961E-131
GPR45	2.2564107324663	3.03580162444377	1.37383240580589	2.20973214171853	0.0271237576637429	0.0687805772982125
CSMD2	10.5743545144903	3.03351866834448	0.952153566033031	3.18595526663106	0.00144276903617769	0.00516350308089701
AP003071.1	5.10918279680004	3.03140694165267	0.956839477078848	3.16814576976621	0.0015341457752434	0.00546320062979399
MICA	39.0009069028752	3.02645054052231	0.355651691672225	8.50959129785763	1.74547508882146E-17	2.5943363656212E-16
ASRGL1	529.439696061801	3.01838565761318	0.225471818487129	13.3869752675343	7.20559337902443E-41	2.74342880075625E-39
AL606489.1	3.35325333324855	3.01138203315769	1.36292024557832	2.20950715416212	0.0271393853524344	0.068805541641437
AC009630.3	25.880865519527	3.00372012761873	1.20792833488757	2.48667080725308	0.0128944653786416	0.0363206318833045
NARF-IT1	3.05561611236828	2.95785755643056	1.43093625242185	2.06707849593188	0.0387267580277024	0.0925150019101703
FZD9	35.7921086691582	2.95427110396138	0.412936007302865	7.15430733022657	8.40964693183309E-13	8.91385115322496E-12
CCDC141	7.83080889430868	2.93684039864415	1.00298044224693	2.92811332598359	0.00341025721398855	0.0111900828273678
FKBP1B	146.229735609074	2.93255470105093	0.193636338063767	15.1446506909525	8.21901530540119E-52	4.24250950558193E-50
ACSM1	4.46084052745197	2.93118334375797	1.39541594186991	2.10058037593441	0.0356778181866932	0.08641593553116
THSD7A	1322.33595416664	2.93099573058007	0.117552399080162	24.9335254194289	3.22265657140791E-137	7.03544364891951E-135
AC244093.1	6.16593299840768	2.91680683203947	1.13698655613022	2.56538374733905	0.0103061750851417	0.0299740962758802
PHOSPHO1	8.15549192817443	2.91433966527099	0.908786614801502	3.20684703956334	0.00134198330258396	0.00484066009827011
CACNG4	403.062993006892	2.90879216968092	0.117510229697907	24.7535229669688	2.84099211190387E-135	5.9826768402535E-133
AL008723.1	361.314072817397	2.90199244293332	0.146488117543839	19.8104289384758	2.42013619532365E-87	2.62966031524756E-85
ADAMTS8	8.77603423202022	2.89612103600265	0.822435397028856	3.52139638744298	0.000429280392241757	0.00172175226930471
DACT1	54.5013106723608	2.89563828193612	0.298511577634663	9.70025452573898	3.00747440198272E-22	5.84688405797228E-21
ADAMTS7	20.1255503667724	2.887214805605	0.514160478594965	5.61539621538946	1.96112339666257E-08	1.43193901034006E-07
AC010624.2	12.3544643400761	2.88621830521849	0.678026394716697	4.25679343416188	0.0000207379797341543	0.000104175842464415
TMEM204	11.41176952451	2.88090757033161	0.606817934255263	4.74756497410924	2.05880262251645E-06	0.0000118450839471473
SULT1C2P1	4.68897492898108	2.87946561826215	1.40092433396519	2.05540409888669	0.0398399899319413	0.0947085315105369
AL079307.1	913.838286898395	2.87219234884039	0.125353435366776	22.9127533715892	3.46723148784065E-116	5.6126694207249E-114
CYP1B1	260.916770971059	2.8488029031975	0.14808799558872	19.2372304849705	1.80603936143289E-82	1.82103867138378E-80
ERRFI1	2141.87252698905	2.83413437935778	0.0746138981247846	37.9840009781819	0	0
LINC01805	2.24213272356099	2.83366372692163	1.39619589115016	2.02956028225187	0.0424012555814536	0.0997016084798687
AC011466.1	3.70714552565979	2.81991662997848	1.07001723944114	2.63539364230364	0.00840397584934912	0.0250665592016936
TRIB2	600.690010047562	2.81436561568324	0.137042009154601	20.5365174740562	1.01591073432503E-93	1.22713765654815E-91
TUBA3E	15.3044196622749	2.80966561874248	0.588255263522358	4.77626940712565	1.78577113602801E-06	0.0000103518172845122
DIO2	5.60566626252142	2.80892719328174	1.13948332968211	2.46508844852111	0.0136979433552763	0.0382353384260592
SLC45A3	18504.3811686975	2.80837618775431	0.108020420734386	25.9985673881042	5.14033848279825E-149	1.27416140142362E-146
TESC	322.859152818144	2.79262120636688	0.193191179172394	14.4552210837478	2.32382434605653E-47	1.08426910076002E-45
TGFB2	409.247291629775	2.79018616108919	0.207827855892382	13.4254676742372	4.2886830908373E-41	1.65671270827215E-39
HYDIN	6.22644095699786	2.77064522416833	1.32778646866824	2.08666475336751	0.0369184494803464	0.0888552062136466
GPRC5B	136.233246685701	2.77017782106431	0.254600168231384	10.8805027125777	1.42773381793348E-27	3.50251071459228E-26
DCXR	3042.21925843062	2.76577961140416	0.175658604847921	15.7451985560211	7.40981738318038E-56	4.29012200608663E-54
IL20RA	439.662913559046	2.75964660939488	0.10824309317599	25.4948979045528	2.24556329589311E-143	5.3975175948558E-141
SOCS2-AS1	245.629362881734	2.75897035843459	0.17031648542055	16.1990799165569	5.11872011866823E-59	3.16376789464491E-57
TGFB2-AS1	6.07136358043244	2.75769601141752	0.903098155673743	3.05359499860808	0.00226117116845065	0.00773642402939635
AC104532.1	7.02486542486639	2.7522795957046	1.34201549028324	2.05085531100965	0.0402810392504609	0.095537487292332
AC125611.3	173.143303622029	2.74913831790985	1.0597448231801	2.59415121242131	0.00948247717305819	0.0278780611329494
TMSB4XP4	3.3674499170164	2.74864953906385	1.30751819512865	2.1021883667121	0.0355367784611986	0.0861133584788882
AL359198.1	4.59410518590959	2.74243661488921	0.954008576496739	2.87464566090154	0.00404481149850249	0.0130244024923363
BMPR1B	3523.22114672683	2.74026294072272	0.0667183207541948	41.07212096687	0	0
SDR9C7	12.9442640676155	2.73689110949792	0.556513023351735	4.91792823286385	8.7464965067494E-07	5.27717116822031E-06
INSIG1	2119.28673339243	2.73621767256374	0.0985456757646372	27.7659841624996	1.11744687291607E-169	3.85373417216097E-167
AC036108.1	4.52954659580539	2.73553740090442	1.29360764300315	2.11465772925846	0.0344591295508516	0.0838520755488358
CYP4F22	8.36998046142384	2.72059098224429	0.755275532756958	3.60211719332865	0.000315636002110295	0.00130487739857828
AC099518.4	3.35793074054075	2.71456152077814	1.21350469883636	2.23696004093035	0.025288951799907	0.0648080956634651
PGBD4P8	9.58359061135716	2.7112029331274	0.716936401602254	3.78165054399279	0.000155791961541369	0.000680224865474941
SLC45A2	3.87620983157856	2.71061892238216	1.1894028682505	2.27897459703391	0.0226685754115829	0.0590112045174519
GNMT	126.361135810462	2.71032821332524	0.232746944002689	11.6449572514857	2.43443694819753E-31	6.83941695623477E-30
LIFR	4887.52646168336	2.70982780700937	0.114444441251962	23.6781077120502	6.06200813155311E-124	1.05293098903969E-121
VSIG10L	24.9984777434625	2.69956271822529	0.597968864196241	4.51455398410067	6.34501586180992E-06	0.0000342916187707538
AL355338.1	586.164066259384	2.69545041955637	0.128689734585639	20.9453413532579	2.06910808036633E-97	2.64712343442996E-95
SLC6A14	3.07106118324328	2.69482416078817	1.31906405460889	2.04298203060897	0.0410542169784043	0.0970617135835179
KIF22	3537.79649386331	2.69383539190877	0.0981167194205947	27.4554164449911	5.9864722021014E-166	1.97852906279451E-163
HS6ST1	2634.33475109723	2.68674435527308	0.0973897322484317	27.5875525401329	1.56943750489036E-167	5.33519069519585E-165
ZNF761	8045.89461601371	2.68578445119867	0.119296795010955	22.5134669456294	3.06352170235105E-112	4.79602384402274E-110
UGT2B11	4.28185035666086	2.68504967320401	0.949266550719642	2.82855186582575	0.00467591236571574	0.0148357347539429
DYTN	8.8199452278537	2.66367999246084	0.887925639284661	2.99989084064155	0.00270076377716098	0.00906450985068021
AMACR	2621.13755023811	2.66337608144801	0.0773782392227328	34.4202208295474	1.2566635891576E-259	1.03115747474463E-256
AC093583.1	3.94794798707382	2.6624619697728	1.15069907270636	2.31377780075106	0.0206799136795348	0.0544839709829729
GPR137C	76.7054019043969	2.65857903447675	0.371953332647139	7.14761450194845	8.82988608623968E-13	9.33463467693431E-12
CORO1B	10414.2616237874	2.65648482519621	0.138477972306632	19.1834468756804	5.0892086744642E-82	5.06706316391423E-80
RXFP3	6.91917625521272	2.65564205802487	0.850263270862278	3.12331738772123	0.00178824795656385	0.00627072625617351
AL008723.3	44.9744868073632	2.64186208649783	0.362632659424541	7.28522933011655	3.21123578671309E-13	3.50525535690939E-12
SMOC2	2998.11071420882	2.64118502103554	0.0522486604053533	50.5502916351313	0	0
SERPINA3	16.7280447660585	2.64017744603477	0.694982247128849	3.79891350741982	0.000145331795473706	0.000638183318895057
SLC26A2	3519.06505897855	2.63736922917263	0.0908271667679236	29.0372288713077	2.23079786978259E-185	9.15242519126666E-183
MYH13	23.38650456583	2.63202813482993	0.447377701254088	5.88323496556006	4.02324124107834E-09	3.14614027514624E-08
AC005077.2	8.57125726839253	2.62904243419537	0.802130755115294	3.27757340985821	0.00104703500690335	0.00386706714185101
CHAC1	135.592045480585	2.62901991715242	0.243742698559605	10.786045829018	4.00659734280502E-27	9.67928836237444E-26
RAB43P1	13.3413038739615	2.62796827512145	0.707882131487122	3.71243764777704	0.000205272640547606	0.000877905779020639
AC124944.1	8.5384334852366	2.61656118772572	0.799997109041176	3.27071330402901	0.00107276605844265	0.0039534677290849
OR7E122P	1119.23203451735	2.61639618233975	0.0782821298253003	33.4226494370896	6.42811755063762E-245	4.63525712833251E-242
SLC26A5	3.69919959464515	2.61389791196189	1.19021640594061	2.19615348848781	0.0280809591866907	0.0707604578404474
SPDEF	17087.8134074401	2.61208463526224	0.101577827970933	25.7151062140223	7.92247170805214E-146	1.94353749242071E-143
AC092718.4	83.0298201252598	2.60329525421859	0.276118888879257	9.42816793441819	4.17314023795319E-21	7.68607160234785E-20
NKILA	1170.80843428762	2.59381754351088	0.107497974687932	24.1289898813514	1.24097815216962E-128	2.34367588166892E-126
AFG3L1P	15.101297093541	2.59258680921359	1.1731048267726	2.21002143205413	0.0271036749032611	0.0687443027070987
DOCK8	17.1080986442352	2.5870277483466	0.835027748896656	3.09813386652708	0.00194743439551383	0.00677304134399985
HLA-DMB	678.299456434899	2.58526094008725	0.131122550219094	19.7163717130846	1.56027865700353E-86	1.68001768878081E-84
FZD8	1087.58467684371	2.58267100233913	0.133681284114613	19.3196154528621	3.67376985535006E-83	3.73594134520983E-81
SLC16A6	241.376241515203	2.57687043009092	0.183923509870031	14.0105548872564	1.34351135321784E-44	5.70896360020926E-43
KIAA1644	12.7315549823354	2.57401706428454	0.664129617521295	3.87577514445364	0.000106285801472899	0.000478198889273196
IL31RA	4.56290171057405	2.57322439089926	1.07330752092687	2.39747168516728	0.0165086568404201	0.0449576560053372
SLC5A4	99.7769261715454	2.57206572748667	0.320087597504225	8.03550574137043	9.31936961794304E-16	1.23614113393853E-14
CSGALNACT1	786.11481873955	2.57134135388244	0.1558167683336	16.502340418056	3.52943757448263E-61	2.28846039570542E-59
AL031595.2	488.696417201837	2.55930415494792	0.118918074880002	21.5215740544949	9.77858697191525E-103	1.33730606657296E-100
RFX6	55.4092107893108	2.55514063273092	0.278629271615775	9.17039555073886	4.71286504175806E-20	8.1089903495065E-19
AC025171.2	41.0102858287741	2.55428023440653	0.537298884833475	4.75392803988078	1.99502070617032E-06	0.0000115003664544644
ARHGAP26	313.949162491655	2.5540733490908	0.166559867290102	15.3342662349886	4.51344017050443E-53	2.40272533103632E-51
LRRIQ1	8.61099379447341	2.55182386081757	1.06450526259864	2.39719233946117	0.016521248798706	0.0449867989946228
AC092164.1	42.3014708835627	2.5470538857799	0.38588237707723	6.60059654724821	4.09506594379089E-11	3.83344568050543E-10
FAM19A4	12.5387119288045	2.54551778447623	0.588125186714348	4.32819039547882	0.0000150339480800217	0.0000770676063145619
HOMER2	5267.54811445821	2.52997308200051	0.0711404889542944	35.5630544460546	5.22138249431502E-277	4.96992071338881E-274
HMGCS1	5014.50291003291	2.52798769288348	0.0900215777621989	28.0820193971874	1.62438528113502E-173	5.94674956152138E-171
RN7SL790P	14.4450707080316	2.52048968488141	0.608086013911684	4.14495585693158	0.0000339879178332139	0.000164787386462746
PSORS1C3	3.56051490073118	2.52014289146677	1.15165685955823	2.18827584844455	0.0286495150443487	0.072012660821308
TRPM6	19.9293044233617	2.51907480365786	0.474914186481953	5.30427364640031	1.13122511905035E-07	7.57844395634067E-07
ACAD8	1462.77592817959	2.50998194441626	0.0870694582019964	28.8273522799836	9.74385190852032E-183	3.9299101697483E-180
LIN28B-AS1	3.86965131509984	2.50107596827557	1.01647707425858	2.46053357386329	0.0138730591220404	0.0386651809402756
AC002407.1	17.2792740829674	2.49480013223305	0.551931545407922	4.52012600654887	6.18028350482328E-06	0.0000334545100729697
MAP3K6	369.151817500444	2.48886582269394	0.185270836581486	13.4336621381816	3.83944580238514E-41	1.48800410934131E-39
NBL1	965.720005793282	2.48040053753158	0.32425346614506	7.64957293138674	2.01647884729775E-14	2.43574267260392E-13
MMP28	149.802828555025	2.4786228190269	0.479251538627522	5.17186199573855	2.31772739435044E-07	1.49830592436738E-06
SHISA8	11.1592725632091	2.47180284314824	0.743217147857672	3.32581514066679	0.000881603769658298	0.00330632676166885
AC090206.1	8.97950911838053	2.47163178145158	0.798416891912687	3.09566569355833	0.00196371623217563	0.00682169218406589
FICD	217.422688572002	2.47006156184858	0.14488983541194	17.0478595329058	3.62569505979125E-65	2.60655708890612E-63
IDI1	2836.25435757212	2.46645625660275	0.106189561853702	23.2269181033142	2.43468032396229E-119	4.02330923534768E-117
TNFAIP8	164.467552676421	2.46529205423332	0.203598777125087	12.1085798699012	9.5126871725304E-34	2.92082456719398E-32
ANO4	31.7296439386109	2.46009763287678	0.385384316812692	6.38349181726682	1.73094849102262E-10	1.53520873247761E-09
RUNX3	3.45709976640731	2.45737756444501	1.12491164640245	2.18450717645593	0.0289250005241631	0.0725900983413822
KCNMA1	362.810128719299	2.45468859283401	0.227922987609609	10.7698157986524	4.77956464663602E-27	1.15232543395492E-25
RASL10A	13.3834449437826	2.44821687158062	0.552275809246126	4.4329605436141	9.29478809343182E-06	0.000049107188603753
LINC00920	153.65322450924	2.44707374533402	0.193241258299107	12.6633088962106	9.44334821093833E-37	3.22864819005012E-35
AP001350.2	53.0354765812349	2.43604573949571	0.31922028087673	7.63123737879429	2.32511096206505E-14	2.79013315447806E-13
HES4	525.508625158456	2.43155089448955	0.198657197426687	12.2399335437464	1.90188292713315E-34	6.05042862754819E-33
AC078880.1	122.000712337242	2.42941096604058	0.258325986135196	9.40443895090421	5.23085229872838E-21	9.57487394619542E-20
OR2Y1	8.35965645085769	2.42758313224583	0.918038995076884	2.6443137440393	0.00818567431196185	0.0244891005692035
MBOAT2	8742.3623708107	2.42282897013203	0.0622432889433873	38.9251437586418	0	0
ALOX5	168.269232083297	2.42227571746304	0.155907905378828	15.5365804676636	1.9617548057077E-54	1.08562598503768E-52
SOCS2	1133.4612140666	2.41031702159725	0.0967310994606149	24.9177052161869	4.78347376454521E-137	1.02547334865872E-134
HNRNPA3P6	28.8401061681395	2.39854612334379	1.05389548054227	2.27588614585353	0.0228528249030463	0.0594323302068731
ALDH1A3	2136.22409890184	2.39307277655444	0.0643834941179329	37.1690416828106	2.15950319807933E-302	2.56937690507479E-299
AL031186.1	5.94857302532192	2.38386006781595	0.953505865261668	2.50010005671203	0.0124158234419966	0.0351680674474172
NEK5	85.9834341553947	2.38359724600045	0.275412556633798	8.65464260284179	4.94458608810772E-18	7.64531322629053E-17
UNC5C	71.7321560215496	2.38251847310009	0.284062577628346	8.38730146361365	4.97428252960447E-17	7.17817022889436E-16
CDC42EP2	1936.67824350674	2.3809277306495	0.0615196624599425	38.7018984735133	0	0
AC067931.1	2.76387055278441	2.38046306759633	1.17007007711438	2.03446196442099	0.0419050397866917	0.0987299333429816
CLNK	4.26622119754294	2.37683148531673	1.1173420371239	2.12721924562582	0.033401870775438	0.0817033779999125
NDRG1	63992.1991386542	2.37662195300357	0.053202572664717	44.6711847560654	0	0
ADM2	597.105202337077	2.36056502533922	0.11519262712893	20.4923273665523	2.52051690186071E-93	2.99891100983388E-91
MAPK10	49.070724440165	2.36017615996698	0.43810907353616	5.38718849376256	7.15683663715812E-08	4.91214550383082E-07
AL121790.1	39.8202855712282	2.35454765894345	0.367093115174328	6.41403382851599	1.41718739208165E-10	1.27018422530979E-09
SEC14L2	1270.86569697759	2.35290603346122	0.126337459172603	18.6239777883032	2.05376361666951E-77	1.89423872179332E-75
FAM19A1	8.19491260745392	2.35012380904749	0.811892082814374	2.89462584842672	0.00379610707475226	0.0123101886005458
BOC	255.23672595002	2.3478720409464	0.181065756569695	12.9669578910282	1.88358687205909E-38	6.68982585186838E-37
NNMT	7.14236999986389	2.34390746224164	0.918653886010587	2.5514587135972	0.0107273033030101	0.0310090997811502
FBN2	8.54045758216426	2.34023916594061	0.818057130609489	2.86072827725006	0.00422669140751303	0.0135550335219919
LINC-PINT	159.768816678826	2.33793483867275	0.177123420612352	13.1994675271629	8.83573966462267E-40	3.26991074742397E-38
VPS26B	6240.88834358064	2.33541071465475	0.0617045373232939	37.8482817627922	0	0
AP002840.2	88.8745735731988	2.33488894548196	0.21074000077035	11.0794767815644	1.57791948282064E-28	4.0030034129211E-27
FAM196A	15.0978762946401	2.33352453713199	0.638116425632708	3.6568946408459	0.000255289249006638	0.00107500671905184
DNER	102.603814960944	2.32824363741857	0.259983237977083	8.95536056683699	3.38627098386334E-19	5.58031193434987E-18
SERINC2	2487.20308154776	2.3230688849485	0.0651109330179047	35.6786299515887	8.48072585122126E-279	8.40863968148588E-276
PTPRCAP	37.5790801874774	2.32273111256056	0.890977768367458	2.60694620564608	0.00913537111292315	0.0270043839755428
ACP4	172.562340122533	2.31965215604372	0.229742624833796	10.0967426385149	5.71076186923483E-24	1.19835352240134E-22
AC073264.4	10.6172702407419	2.31906500499243	0.734602372770193	3.15689833160654	0.00159456932321739	0.00565574178197661
HES2	162.892025962713	2.31888194072238	0.339916884402709	6.82190866981216	8.98387783933357E-12	8.87423649085852E-11
AC116050.1	14.8384591335916	2.31297436263774	0.826219470845258	2.79946726536409	0.00511870062409115	0.016093609479812
PTN	4.67240930542412	2.31267497313613	1.00360498590923	2.30436775983225	0.0212020082068441	0.0556807181646685
AC092681.2	4.89565714089059	2.30851321597432	0.878188506194494	2.62872173763459	0.008570645957075	0.0254870146456582
SNRPGP13	27.0948661239538	2.30708282111448	0.650892650700969	3.54449050642975	0.000393372670831423	0.0015919551148137
AC104123.1	5.86795390439823	2.30402426419033	0.79985451149194	2.88055418965222	0.00396976704060992	0.01280875613537
ATP1A1	10040.1584023577	2.29695656965192	0.0454903735004095	50.4932448978736	0	0
HLA-DRB6	6.27223796608258	2.29561334983753	0.914509800437603	2.51021186294456	0.012065874632047	0.0343331819561383
NEK3	314.122918517276	2.29008405184523	0.144870759528903	15.807772798957	2.75018750505814E-56	1.6079474661023E-54
EPHA7	18.0574877201235	2.28656061374537	0.6905350643453	3.31128820505772	0.000928675090574586	0.00346429729664726
LINC01509	4.71690015899101	2.27921423578239	1.04862164022007	2.17353347324024	0.0297401893207132	0.0743457868553095
RHOJ	34.4407659037273	2.27865553706277	0.518206023331545	4.39720002174675	0.0000109656283319852	0.0000572860794265464
HAO1	11.7179670462201	2.27288604557581	0.618342607741924	3.67577135574723	0.000237131834988269	0.00100298420643101
CENPN	322.876528017085	2.25689874091371	0.125828379992252	17.9363251839742	6.13826552159633E-72	4.96823695074511E-70
PRR15L	232.726431412389	2.25545045142693	0.140665315127825	16.034162006301	7.37720131734329E-58	4.44425019107597E-56
MDFI	109.89714182357	2.25432091350595	0.918177622842648	2.45521221321714	0.014080144119559	0.0391689396152708
SEC11C	2638.77766211333	2.2487920200487	0.0839958926237668	26.7726426829161	6.73073499800782E-158	1.95322646356822E-155
SLC22A4	29.8824488660715	2.2465688975745	0.41426051344112	5.42308239545455	5.857997300366E-08	4.07117125465857E-07
MICAL1	682.620061929111	2.24279075174226	0.129073598613803	17.3760612226583	1.25267283581643E-67	9.31518837533991E-66
AC005551.1	15.5352425568684	2.23662397985994	0.493998515014922	4.52759251673536	5.96594837371264E-06	0.0000323531694395775
RGMB-AS1	24.3296320000576	2.23562163204772	0.562890196703602	3.97168336762653	0.0000713665362804273	0.000329883080289248
TPD52	25027.9206586365	2.23173755912836	0.0689255473768473	32.3789602558603	5.42916854878469E-230	3.49168904829407E-227
GRHL3	12.1732889186934	2.22647270941587	0.729230043117322	3.0531829159124	0.00226427873727184	0.007744829212609
AC087273.2	8.35027188587103	2.22506887826743	0.825125926484641	2.69664157536183	0.00700426163577738	0.0212620755051612
GNAQP1	4.64026965980516	2.22470173333848	1.03610906679984	2.14716944829927	0.0317797940239918	0.0784391638413971
B4GALNT1	22.9445012104857	2.22429485393461	0.708547991809682	3.13922963531884	0.00169392647022824	0.00597519630678199
PASK	1328.08965451933	2.21964274026953	0.109522776908068	20.2664943579057	2.54127593526877E-91	2.93554379396387E-89
GNB4	222.541556379827	2.21452798138949	0.156203357497294	14.1772111487928	1.26785836889201E-45	5.56641286829413E-44
TUBG1	1011.61755440924	2.20916639179662	0.0843974407859237	26.1757509614566	5.01935199340989E-151	1.29826630473024E-148
TGM2	969.133089786971	2.2028157173723	0.16245719014257	13.5593611796384	6.97408124619856E-42	2.74306177412465E-40
FGFR3	696.679023271038	2.20240553478359	0.121667774306478	18.1017985028294	3.08430317475369E-73	2.56622651560975E-71
ADGRG2	109.752009642313	2.20005190415011	0.217918271613591	10.09576612305	5.76789098740704E-24	1.20927518886641E-22
AC024267.4	3.89612903268958	2.19947196047877	1.03729381869234	2.12039435774478	0.0339728021326488	0.0828805412700955
KC877373.1	6.23433931712712	2.197583454652	0.87904652989535	2.49996260711435	0.0124206415802974	0.0351775276178002
RFPL4AP6	31.0579304029576	2.19686433039741	0.47759621238477	4.59983616584364	4.22823349329754E-06	0.0000234533902579273
MED12L	46.1378425923696	2.1935996347589	0.392455316297786	5.58942519992376	2.27822475571945E-08	1.65094900491207E-07
BVES	259.987241979417	2.19330351909181	0.136278326377898	16.0942945029264	2.79741952920439E-58	1.70685628504994E-56
LRRC26	1795.77972517455	2.19227421573274	0.179687617730762	12.2004745981861	3.09017556636169E-34	9.71384646989997E-33
LRCH1	1514.42804412185	2.18679878664172	0.0727979046363983	30.0393094768876	3.01134898112259E-198	1.35203887461874E-195
STK39	1683.47854550949	2.18342063052233	0.0647712626456732	33.7097123220615	4.16568322818482E-249	3.197632196706E-246
NEFH	2558.29495799632	2.18218940411747	0.128286955764712	17.0102204944341	6.89776883045072E-65	4.89968080863897E-63
CKLF-CMTM1	4.34191196533518	2.17937221280975	1.01639771408626	2.14421203688854	0.0320159010543349	0.0788828309680009
HLA-DRB5	69.2420331849255	2.17685294901598	0.358868153446755	6.06588500012709	1.31229007220775E-09	1.0690604093891E-08
RHOU	3882.14492504827	2.17531809142307	0.046082129779987	47.2052420712505	0	0
WDR66	63.850332888588	2.17513621300754	0.258628465017746	8.41027383763923	4.09054582363037E-17	5.92805288788722E-16
AC079328.2	85.0255607721673	2.17014774864993	0.263024943201661	8.25072984422654	1.57430077267704E-16	2.19461401210445E-15
GALNT17	43.8983455106756	2.16395327808899	0.353845397609194	6.11553320379477	9.62346417024957E-10	7.94311319442451E-09
RNF112	4.18223627324176	2.16280343236967	1.01730274873952	2.1260174859937	0.0335018035938408	0.0818910034226026
TNK2-AS1	170.232716697969	2.1614552930885	0.151439625861217	14.2727194470838	3.23705071012023E-46	1.45612209259019E-44
AC106886.3	27.3471101408013	2.14480060187575	0.435408841285559	4.92594637156001	8.39530228041547E-07	5.07428532041571E-06
EVA1C	34.2155488220999	2.14372041282425	0.604089166022055	3.54868210423423	0.000387164184057373	0.0015700338997664
ABHD3	273.446829383374	2.1415985754091	0.129821777972732	16.4964508178198	3.8910060863363E-61	2.51604295734942E-59
LPAR3	117.952622482463	2.13996468255677	0.280166513053211	7.63818865872216	2.20298907087494E-14	2.65160991049773E-13
C17orf62	827.428894702477	2.13658371821875	0.339485739243803	6.29358901195067	3.1020848809048E-10	2.69013162631234E-09
SLC30A2	61.6229635793405	2.13170877543438	0.260739741695213	8.17561895848697	2.94350858329088E-16	4.03943081014936E-15
SLC22A3	542.316567481595	2.13146373517215	0.0903962738867376	23.5791105487687	6.31416896042884E-123	1.06561677008769E-120
AC010624.1	376.001015799232	2.13105593787553	0.125100519556492	17.0347488997695	4.53684770769022E-65	3.25177192928303E-63
DLGAP1	388.708259891779	2.13083751433049	0.146049902489432	14.5897907359759	3.26196668130365E-48	1.54933650994614E-46
SGK1	126.311209701977	2.13064525693055	0.187557954118717	11.359930145015	6.61975491516541E-30	1.76596062736857E-28
SPOCK1	8684.58258565585	2.12770096362155	0.0710424396032917	29.9497170353785	4.43738432133591E-197	1.95540735760202E-194
PSMC1P1	187.351896936539	2.12367582766108	0.384424459905289	5.5242994376172	3.30802873798352E-08	2.35894072067893E-07
TMEM121B	1738.77413509835	2.1186841329722	0.0699131851875536	30.3045001781636	1.00006464893518E-201	4.85664048695132E-199
NR2F1-AS1	7.93966862925415	2.11454820047888	0.967441104857048	2.18571258742549	0.0288366393983954	0.072421812255854
RAP1GAP	11293.0538739327	2.11025641168575	0.0614070199722844	34.365067913053	8.38895393313103E-259	6.65411825975953E-256
DNAJC10	2993.09922536788	2.09877895559253	0.105760135862378	19.8447074455691	1.22439180505975E-87	1.34265564023972E-85
SREBF1	642.828791997389	2.09190418549923	0.170603186783212	12.2618118977897	1.45216080835317E-34	4.63833806651975E-33
AC008840.1	6.16220635117859	2.07387019352784	0.905674738426323	2.28986202831642	0.0220293160373013	0.057542217829157
MARCH2	294.206220747974	2.06890459772882	0.154078676847787	13.4275854391758	4.16780475750659E-41	1.61263547983133E-39
RELL2	637.104763719192	2.0687640369722	0.246195649224161	8.40292687336887	4.35485891515199E-17	6.29958800881196E-16
ERG	8978.87518833631	2.0677509250169	0.0826514310818757	25.0177268312337	3.92139528821657E-138	8.64014095170384E-136
LINC01664	40.3318168645591	2.06275187815614	0.321460187618897	6.41681911976488	1.39151088169964E-10	1.24764103017802E-09
EBP	188.056375819496	2.06245730769779	0.155405854463569	13.2714260657489	3.39066127023093E-40	1.27262106603178E-38
PART1	1611.60479498786	2.0611185191928	0.0851198011149444	24.2143248949736	1.57188869319132E-129	3.04102954009599E-127
PTPRM	329.966424135488	2.05952806993279	0.153147585763843	13.4479956681043	3.1633088539247E-41	1.22796243862956E-39
CMC2	278.162983321409	2.05899661456222	0.23398209085256	8.79980432288582	1.37054919302326E-18	2.18883144947527E-17
ATP2B4	375.386385698004	2.05399344203299	0.163404235059929	12.5700135083995	3.0867116645323E-36	1.04482774920641E-34
CFL1P5	10.6887084201153	2.05383305231713	0.722572667302256	2.8423896242646	0.0044776732624572	0.0142752830859367
ODC1	14501.5552747933	2.05359193600951	0.0571782784970936	35.915595746974	1.744120783134E-282	1.80448252849811E-279
KCNG3	199.740453275311	2.05152887528952	0.182222054666635	11.2584005215103	2.10545385691691E-29	5.50564615155986E-28
LINC00908	4.03588129137931	2.05045861435674	0.993625768380765	2.06361255877876	0.0390544658893987	0.0931202475254641
GMPPB	989.998123217037	2.04909389138938	0.148200094397404	13.8265356693678	1.76309283317495E-43	7.28377726705402E-42
UAP1	6070.15380504234	2.04902573929097	0.0654872285715244	31.2889365451318	6.59917836237504E-215	3.56895564343356E-212
OR7E47P	161.832662447914	2.04741150227743	0.250620250098533	8.16937777961867	3.09984046589476E-16	4.24662082478018E-15
SORD2P	158.103771779202	2.04137590626236	0.147277862311789	13.8607111362109	1.09583179037424E-43	4.5667974227225E-42
CRISP3	24719.4033091635	2.04102912780907	0.0592760355181392	34.4326186791708	8.19785275464782E-260	6.96700371962855E-257
AC126177.8	10.1311634739201	2.04040471038823	0.689126596611725	2.96085613357608	0.00306785207052828	0.0101604186319124
B3GNT2	183.950651425888	2.03446137079247	0.154791784275128	13.1432128670111	1.86151768636164E-39	6.81487305610177E-38
AC027277.1	23.6092866155134	2.03387108074046	0.782198189556695	2.60019916677785	0.00931696689568257	0.0274695259880637
KLKP1	77.0844167490651	2.03381852835249	0.287110093465564	7.08375837227899	1.40296445369213E-12	1.4578577353737E-11
RCC2P6	15.845207350384	2.02856233247248	0.487497094531075	4.16117830286508	0.0000316609761306262	0.00015432293896034
TMCC3	2328.34241329362	2.02276040235254	0.0802497746742549	25.2058078737692	3.45943095024535E-140	7.7660961218904E-138
LDLRAD3	1488.27281893669	2.02009514517729	0.0671805727836678	30.0696326552964	1.20929112118599E-198	5.53390221533495E-196
AC006509.1	17.9243745145112	2.01983019916527	0.90350474898433	2.23555017440235	0.0253812514954854	0.0649776941770675
AC034238.3	4.84507726361448	2.01214855956934	0.991887636192863	2.02860534414212	0.0424985038099375	0.0999105311856623
MSMO1	2763.57657084663	2.00304747068141	0.0932004539490842	21.4918209709116	1.85684346312984E-102	2.52488268849358E-100
VLDLR-AS1	79.6929966055462	1.99903859808758	0.37943025874912	5.2685270929047	1.37522747671185E-07	9.09783515035732E-07
IRAK3	13.8676401852427	1.99319559617592	0.654104559231858	3.04721251066742	0.00230974351996545	0.00788560355826368
MYO1E	658.676203155994	1.99160227586352	0.124877179790333	15.9484885805989	2.91875533241599E-57	1.73636754725427E-55
AP000697.1	30.0970982400108	1.99106665115529	0.490757963164394	4.0571255091144	0.0000496803873422958	0.000235356260640508
PER1	334.707113042487	1.98898609108118	0.117391520591065	16.943183639386	2.16106130628231E-64	1.51695029039215E-62
AC112512.1	4.88186668109707	1.98182140156229	0.900067143551319	2.20185951210571	0.0276752337252483	0.0699702360524872
FGF23	132.283603504541	1.9807707364858	0.670475975651259	2.9542754825209	0.0031340410407192	0.0103652036977004
CYP4F12	23.7937237085085	1.98054774745463	0.45002459402304	4.40097668829457	0.0000107764703235713	0.0000563721450471979
NSDHL	573.747464099133	1.97565606099804	0.113428679003277	17.4176061853013	6.06625395180374E-68	4.56811958978234E-66
CCDC57	171.608370034644	1.96851890533194	0.220867556543298	8.91266665027842	4.98195951427387E-19	8.12547694322557E-18
YIPF1	465.485407524047	1.96797425088408	0.170228700064131	11.5607664873354	6.5124867361858E-31	1.80408771099275E-29
GADD45G	409.642538728637	1.96667483985927	0.215398006565268	9.1304226590572	6.82323805353455E-20	1.16642078104819E-18
IDH3A	577.619267432542	1.96609011819987	0.183381816186232	10.7212926509748	8.08651779488897E-27	1.92234542904274E-25
OSGIN1	224.911715171271	1.96377414249406	0.150053461781329	13.087163196247	3.89899736040433E-39	1.41433751811252E-37
TSC22D1-AS1	211.767134751288	1.96096128461265	0.211522923553389	9.27067975267324	1.84963342172914E-20	3.24825659804182E-19
NUCB2	1315.05317991325	1.96001629215801	0.0899735110843339	21.7843704056503	3.26401304734764E-105	4.62324133777884E-103
LRIG1	3392.0960174873	1.95642559446911	0.123459739676133	15.8466687164684	1.48233200426697E-56	8.75274748723001E-55
AC037441.1	6.78641239923366	1.95094832679107	0.744751586612313	2.61959606647559	0.00880339733296871	0.0260878758325434
AL359220.1	19.4512439940886	1.95037347094434	0.541485751654071	3.6018925059183	0.000315908997424811	0.00130555236240375
HMGXB3	2778.76103908453	1.94807739076137	0.0688436729307211	28.2971158834271	3.75015239168977E-176	1.41648613194682E-173
FAM196B	16.7604833106091	1.94625849110055	0.512219746861891	3.79965532962032	0.000144897470613262	0.000636628547029759
AC008738.7	207.407817777104	1.94530848996573	0.200931705006787	9.68144121357068	3.61582357862819E-22	7.00098762221615E-21
AC009078.3	9.32507237230848	1.94509613685011	0.659607886100177	2.94886731623263	0.00318940874942678	0.0105322190676325
HIST2H2BE	746.431110615295	1.93643239684715	0.0783290736260205	24.7217579272363	6.24153017460759E-135	1.3028372985523E-132
GDF15	158.308201766969	1.93381072503075	0.221731268977849	8.72141639717913	2.7474305757102E-18	4.3239324060582E-17
AGR2	8277.8939554422	1.93283422485177	0.101788546001886	18.9887202516475	2.11418237379432E-80	2.04508470596788E-78
FASN	22773.118404837	1.93273137695637	0.106799404515006	18.0968366418636	3.3750311417919E-73	2.7983359250899E-71
SYNJ2BP-COX16	63.9590210607314	1.93184113791589	0.734082330367054	2.63164097268208	0.00849736061193232	0.0253070329313569
HIPK2	16166.2280190526	1.92732751339399	0.177884393882841	10.8347195126256	2.3568656994955E-27	5.72870032535188E-26
CDKN1A	1214.78008676193	1.92088647923741	0.0916947250388019	20.9487130085679	1.92770705913716E-97	2.47955227995826E-95
ZNRF3-AS1	6.95514400323199	1.92079006260957	0.817687981019279	2.34905013549941	0.0188213723554349	0.0503737910887334
AC008522.1	128.346132909765	1.91158379043523	0.74453499400847	2.56748682844783	0.010243868110221	0.0298290608848284
SDF2L1	259.907725345133	1.90862847568734	0.315206381368068	6.05517079763251	1.40268755013333E-09	1.13958186899872E-08
AC099548.2	95.9897740195301	1.90674785282988	0.574363836171787	3.3197561071021	0.000900961221315233	0.00337095490918511
PEBP4	15.2128522837841	1.90180323454205	0.5671726496027	3.35312930881672	0.000799033667234101	0.00302286250325956
TRPM2	763.039075546362	1.90136584232247	0.181310554942575	10.486790705178	9.93456231055816E-26	2.24291124043683E-24
MPC2	4993.00978372716	1.89973525055077	0.0863349566769053	22.0042416614654	2.62268355081982E-107	3.8524307268709E-105
AC010325.2	5.79484845414395	1.89766654397142	0.931103901006841	2.03808247599371	0.0415416853739106	0.0979805674653164
C16orf54	10.946838268797	1.89573000003443	0.65748290145501	2.88331452550201	0.00393514308566274	0.0127073775093541
PRSS30P	3.97158712304513	1.89430490051189	0.896348426059754	2.11335775847684	0.03457015856863	0.0840534886378991
ORMDL2	901.841140148915	1.89386019882328	0.119970143049987	15.7860960291945	3.87853317088918E-56	2.2620974346686E-54
AC068987.5	4.99073434820435	1.89150723165847	0.915241689302067	2.06667512392368	0.0387647767233426	0.092568652976283
AC129492.2	11.4742938907136	1.89052645340087	0.654948778623329	2.88652565682261	0.00389520987130442	0.0125938062632554
LUC7L	129.14715563862	1.8866515691352	0.241118991951298	7.82456642617465	5.09409498619956E-15	6.4546903243666E-14
ZBTB16	796.234059004618	1.88346539570016	0.118634050546739	15.8762630713526	9.25293234884092E-57	5.47718353664225E-55
HMGCR	2239.77943754402	1.88065847746301	0.0672605904272746	27.9607786003078	4.87537431568376E-172	1.75779404872743E-169
IGF1R	12616.5798569154	1.8782523162613	0.0955151315080361	19.6644477854619	4.34876296617352E-86	4.64050060731233E-84
ZBTB8B	135.87323988744	1.86933824369098	0.188651049359982	9.90897347262529	3.80535761387012E-23	7.68695159419809E-22
SPA17	88.3254091740702	1.86702972080211	0.262379390563445	7.1157636153997	1.11294902503567E-12	1.16822827524256E-11
CHKB	72.6531337433445	1.86447008746206	0.323046845121724	5.77151616125371	7.8561422517431E-09	5.96505300007909E-08
PLPP1	2572.8525199951	1.86358852882244	0.0832671999764271	22.3808237739472	6.0516231459832E-111	9.2906080246333E-109
AC103923.1	8.75358739647094	1.85434894891716	0.72659606970844	2.55210429318899	0.0107074461791426	0.0309629832639295
SPOCK2	70.2731088779019	1.85351784630449	0.261773565950392	7.08061503297758	1.43516075120971E-12	1.49001244484233E-11
DISP2	616.275661868386	1.85139517418077	0.0992825365313295	18.6477424818467	1.31722933542073E-77	1.21964160566816E-75
AC010719.1	16.0133179584165	1.8475777339837	0.493213522986238	3.74599975036624	0.000179676768869627	0.000776109709933134
OLFM1	2983.1892370837	1.83954819470546	0.0731321676946802	25.1537490640972	1.28583630383952E-139	2.85960380244535E-137
AC009119.1	15.4319958650779	1.83524040181087	0.511382741885376	3.5887804798509	0.000332228435883406	0.00136682362729625
P4HA2	105.312631899997	1.83497653304574	0.216187090005839	8.4879098608348	2.10386649657606E-17	3.09991375557423E-16
SETD8P1	14.252704703166	1.83461001457774	0.637071805148057	2.87975389862274	0.00397985699820225	0.0128378307074991
AC079781.5	23.1503048837567	1.83220058693466	0.658771926923626	2.78123658895239	0.00541522565955142	0.0169219579507138
ST20-AS1	388.913398743573	1.83137693331883	0.123426635366449	14.8377773394012	8.34762409068621E-50	4.1469741724837E-48
ARMC12	54.3462949248921	1.83078375885182	0.329566934878095	5.55511965886087	2.77421650593614E-08	1.99261261621662E-07
EMP1	332.614743156577	1.82512877788253	0.219920423218058	8.2990417678164	1.04954468529964E-16	1.47955955754682E-15
AL133517.1	7.60478077464497	1.82258227974705	0.71721119862454	2.54120722493232	0.0110470423146737	0.031802010515361
AC023449.2	13.6346481895752	1.82196155083019	0.556238287083018	3.27550546796191	0.00105473072569684	0.00389242747343083
UNQ6494	9.15298517546279	1.82116711172089	0.673756007754726	2.70300686117796	0.00687153279259275	0.0208986000287697
FAM157C	17.1078090626842	1.8209932385503	0.60685819532949	3.00068986884423	0.00269368759870087	0.00904714045147295
LINC00969	848.975138935052	1.81928397267062	0.0853411849661706	21.3177725782901	7.76681036016225E-101	1.02109955431172E-98
RPGR	128.119723722751	1.81749677786886	0.254526233208621	7.1407051248001	9.28533527746974E-13	9.80274348991438E-12
AL354674.1	5.6376804595591	1.81676245986648	0.793739994848265	2.28886344603787	0.0220872877108408	0.0576746514174439
PIK3AP1	656.424574146988	1.81375589001059	0.110296784860612	16.4443224007185	9.2108764317004E-61	5.90787103958875E-59
AC004771.5	14.5892281345224	1.81353458661269	0.567600412409791	3.19509032580366	0.00139787083845312	0.00501866844777165
FAM84A	3879.05554672012	1.8079401930324	0.0710411609459761	25.449192678696	7.20626527400125E-143	1.68117929862876E-140
CENPX	1754.18779138837	1.80790965818612	0.141740730008725	12.7550468949527	2.92198888051023E-37	1.00479259249453E-35
SGK3	222.627530191017	1.80671260491814	0.14010721347214	12.8952147440817	4.78927175144357E-38	1.68339011222084E-36
CDYL2	947.645979296311	1.8046380926784	0.0948554963355238	19.0251294062604	1.05626275542712E-80	1.03011592328458E-78
CLDN8	4097.14967831288	1.8036548437151	0.0476296379714972	37.8683298998505	0	0
KLF15	763.397595067335	1.80323501501876	0.238846103233326	7.54977783019219	4.36001353103673E-14	5.11088088593842E-13
AL359976.1	20.7651611471547	1.80258032017048	0.655872409195206	2.74837040695514	0.0059892305773855	0.0185018474385909
DTX1	92.5770092519444	1.80188333144621	0.238200389952066	7.56456919238799	3.89152152715819E-14	4.57522955831305E-13
AC025171.1	39.3653076855364	1.80104548016319	0.311213507154385	5.78717002559193	7.15821156962222E-09	5.46827616406839E-08
FAM13C	211.257842057392	1.79970107585618	0.17098226428375	10.5256593916052	6.57991118154623E-26	1.49833077967535E-24
ATP6V0A2	1080.38565405435	1.79952050319038	0.104581101218924	17.2069377948446	2.35563082675073E-66	1.7142076805309E-64
CDK2AP2	1625.6690251732	1.79896528403094	0.0835100906059355	21.5418911771972	6.30783540796797E-103	8.67637291144542E-101
MIR22HG	255.828709618791	1.79828217101249	0.165510506810755	10.8650635277714	1.6910544532333E-27	4.13995182810079E-26
SMS	9725.8670549292	1.79549996914528	0.0654944466196162	27.4145375954289	1.84027237376795E-165	5.99878375427153E-163
TG	75.7402139591273	1.79268197270682	0.292735546699383	6.12389575820038	9.13146498825649E-10	7.55536651114573E-09
C19orf73	28.8645534246258	1.79077289000914	0.369127473088579	4.85136713077817	1.22613339384892E-06	7.26520673307492E-06
MESP1	1754.30853264248	1.7898023487262	0.297634560303006	6.01342245639786	1.81646840676925E-09	1.45635721723319E-08
SQLE	3403.98120734013	1.78798586194483	0.100086945548062	17.864326382967	2.23615216128136E-71	1.78562002784736E-69
PPM1H	4478.57986862219	1.78439448596324	0.0655131834743812	27.2371817599282	2.35753653818644E-163	7.28570642372526E-161
ARPC1B	492.70026878617	1.78334012435624	0.247835590350099	7.19565790303584	6.21603024527492E-13	6.66291241966496E-12
AC131097.2	20.2093223836956	1.77805657298518	0.457755566384834	3.88429263029512	0.000102628241923805	0.000463708042571264
AC010624.4	48.9721860162047	1.77307911841875	0.359683286540642	4.92955659817239	8.24164569645024E-07	4.98901554293385E-06
AGAP10P	17.6288636209081	1.77221428613526	0.612530354682384	2.89326769291982	0.00381256205318477	0.0123551309570454
SORD	4195.25384222188	1.77212563192824	0.0663556414506018	26.7064803110598	3.95792350834507E-157	1.12122318814975E-154
MPV17L2	159.937216167378	1.77084502796007	0.157554217918001	11.2395913696307	2.60585740721687E-29	6.77693801771942E-28
INPP4B	232.155927619136	1.77040402688816	0.193048157673919	9.17078954919933	4.69567003720233E-20	8.08525066608297E-19
GDF11	601.673003862796	1.76903408869351	0.113553226410906	15.5788976201526	1.01286422408311E-54	5.64452390545241E-53
AHCYL2	1204.61339400846	1.76843857789733	0.0807872837876204	21.8900610960796	3.23080800898194E-106	4.65941256858995E-104
HERC3	863.215197931335	1.76328367737315	0.0747757081625041	23.5809692840507	6.04292732906428E-123	1.02712499087438E-120
AL033529.1	36.5006139653169	1.76146218790954	0.486163511939186	3.62318879276543	0.000290993265968144	0.00121150782751152
HS3ST4	34.1101906846225	1.76085236993572	0.438068167450204	4.01958530834331	0.0000583006691019069	0.000273095024005704
SEMA3C	406.178797266584	1.75981227244764	0.16499673863921	10.6657397410487	1.47222807158786E-26	3.4481436212111E-25
CRELD2	479.628672056909	1.75698053040307	0.202012656566093	8.69737847256237	3.3963916419965E-18	5.30666680977996E-17
HLA-DPB1	135.79347960922	1.75376366487797	0.167922392211975	10.4438940023206	1.56266187460753E-25	3.49155887024985E-24
SMTN	132.833315183482	1.7530763023418	0.268526704764383	6.52849892110366	6.6432090645992E-11	6.1200852845994E-10
ZCCHC6	1446.03405906185	1.75302302458038	0.135814308037807	12.9074988482979	4.08350508494454E-38	1.43744211540444E-36
AC010325.1	18.1206208871043	1.75205253557915	0.538989884207806	3.25062229721486	0.0011515272950228	0.00421111779811936
CBWD3	164.568687134087	1.7519150870563	0.352140737922311	4.97504235775981	6.52333740714578E-07	3.99766512852024E-06
DNAJB5	68.647691167927	1.75010283887048	0.234316594171366	7.46896669892083	8.08269890255053E-14	9.25213425446201E-13
AC016831.1	43.5462875201026	1.73884599838654	0.327458104150948	5.31013273559106	1.09545422798032E-07	7.35329444542165E-07
SAMD15	6.83484841466249	1.73676113731527	0.627062366406332	2.76967847276273	0.00561116534314261	0.0174700105332228
HMG20B	1751.66603657297	1.73541622682546	0.187251291771798	9.26784648802532	1.89942018474851E-20	3.33077396582724E-19
CHPT1	2168.64257473042	1.73453825045988	0.0860087165555657	20.1670053911255	1.90850858082236E-90	2.18340722063697E-88
MYLK-AS1	7.50850294075893	1.7329967307653	0.838744371572761	2.06617986302036	0.0388114995149689	0.0926523317072833
GRK2	13735.0355321723	1.72899255831199	0.0889684817882513	19.4337648969561	3.99924226220211E-84	4.08437634641036E-82
TMEM141	2405.05469096562	1.72818627340385	0.121898200121684	14.1772911468644	1.26641416232555E-45	5.56641286829413E-44
HOXD1	5.210006697955	1.7276516656443	0.776169774303074	2.22586826083967	0.026023006881885	0.0664135740111993
SLC9A3R2	1890.12942072636	1.7260676993081	0.138410306688576	12.4706587291347	1.07930123648474E-35	3.61224363198185E-34
AC073062.1	11.4766217102393	1.72601324598462	0.532274088060842	3.24271514375753	0.00118396520311359	0.00431581433414383
ANKRD37	82.244854504659	1.72408731373569	0.278759793794097	6.18484929361503	6.21618272745016E-10	5.21580691757419E-09
ZNF516	24.5856695181513	1.72276588806432	0.528329073884273	3.26078191267907	0.00111105459365699	0.00408294618073516
ADH1C	31.852801603596	1.72113013029793	0.349533573403181	4.92407671612316	8.47595822316707E-07	5.12043416802447E-06
CHKB-AS1	12.7169300582406	1.72074298729803	0.583331069901356	2.94985656702466	0.00317921485545509	0.0105014709467531
PPP4R4	43.4010339361976	1.71721109494478	0.352647721480803	4.86948019324793	1.11892197904362E-06	6.67147767810625E-06
AKAP7	332.27311247567	1.71717385572072	0.14196237935634	12.0959782690768	1.10913108092304E-33	3.39676746481915E-32
FGD4	1533.93755477756	1.71572013856125	0.125856824917535	13.6323170371209	2.57280049214222E-42	1.02378529282636E-40
PPP1CB	14308.8116100398	1.71314780773227	0.055850952980455	30.6735644838824	1.28209761628574E-206	6.77973219491899E-204
S100P	18.2993399758622	1.71111034648294	0.537809448446763	3.1816293882987	0.00146449090342537	0.00523651773672578
PCDHGC3	214.279828579063	1.71080275294745	0.234199373188087	7.30489893998772	2.7747521389405E-13	3.03996325498288E-12
GAS2L1	644.017822116528	1.71045774058656	0.165714003098447	10.3217453480405	5.61922633684168E-25	1.23012980599342E-23
MVK	401.161611760605	1.70706821326841	0.225773062773938	7.56099152084259	4.00008323430219E-14	4.70054225399778E-13
CORO2A	3303.72932361472	1.70680658653538	0.0521833909673956	32.7078511935301	1.207808832175E-234	8.21171970583895E-232
PM20D2	4930.49716411441	1.70569198019815	0.0575387406913727	29.6442355133765	4.02441516250058E-193	1.71008898583685E-190
MAPK6	2890.42267678352	1.70485786916065	0.0648102129211075	26.3053891095212	1.66392770623465E-152	4.44885659523143E-150
GNE	1340.81009561816	1.70340626177967	0.0978601564896761	17.4065352323381	7.36059802462707E-68	5.52532462441722E-66
ACBD3-AS1	14.3655158529655	1.70161718811654	0.511984205573371	3.32357359776538	0.000888719686835515	0.00333038955400597
TUBB4B	9746.19913230288	1.70151179503562	0.120782680677036	14.0873822761505	4.54083821319281E-45	1.95395634938763E-43
GNRHR2	10.6227880105586	1.70105450934617	0.663400818724132	2.56414291531577	0.0103430946252251	0.0300628166241427
PMEPA1	40544.5710196881	1.6982963511347	0.104696712247781	16.2211048911968	3.57701619212171E-59	2.21663222155542E-57
VWF	24.9883926993106	1.69654135425996	0.456921258399049	3.71298407126924	0.000204829783323881	0.000876326775256217
SEC61B	1570.04832675673	1.6930452773019	0.0897033456170967	18.8738253367801	1.87240874903375E-79	1.78223354368029E-77
CYB5A	3707.75999501055	1.69280592973244	0.0906244798609433	18.6793450547791	7.29081939231636E-78	6.77704446326407E-76
ZNF765	1325.8542668105	1.69140562988785	0.0726942850347128	23.2673810476322	9.48790913483082E-120	1.57884115924779E-117
AC093330.1	9.08558714389642	1.68919573171231	0.696990810037779	2.42355524260176	0.0153694154870666	0.0422078027617123
TIPARP	539.556911292561	1.68899307789329	0.202845158190344	8.32651413995488	8.32576017795607E-17	1.1806900428763E-15
NECTIN2	3603.44571050168	1.6855819435212	0.125793619417937	13.3995821991656	6.08044788861879E-41	2.3224773347925E-39
TCAF1P1	587.391579313485	1.68547825171057	0.213401967848867	7.89813828194983	2.83099975781205E-15	3.64143082361597E-14
SPCS2P4	166.792386571987	1.68490107047623	0.41206234665652	4.08894693763588	0.0000433335956678025	0.000207269596484629
AC093871.1	8.55326031957668	1.68410991461427	0.621658553030623	2.70905934842227	0.00674742688469039	0.0205690200035988
AC016730.1	26.069336611707	1.67720502555593	0.374996043424987	4.47259392455811	7.72764396359569E-06	0.0000413136409251231
POPDC3	37.9590874187362	1.67405171424099	0.356438955194218	4.69660145123256	2.64525878496496E-06	0.0000150230496532282
AC009133.1	186.493116378672	1.67139497128273	0.220716689876134	7.57258081489313	3.65881456772303E-14	4.30802332773563E-13
SRP72P2	28.0615617354366	1.66850029733238	0.37385320638915	4.46298244556342	8.08266770639708E-06	0.0000431244755025616
DRD2	700.228550767873	1.66218915972151	0.0902202169341171	18.4236883506423	8.48218041603257E-76	7.3664950795588E-74
CCDC74B	112.657233423927	1.66125028872533	0.281724123265057	5.8967271580161	3.70782197786456E-09	2.90712790066771E-08
CYP1B1-AS1	7.16680363586486	1.66060723364515	0.608165961930487	2.73051656553406	0.00632351550236199	0.01941103907304
SLCO2A1	12.0787919827449	1.66019588316833	0.560094772156726	2.96413386751586	0.0030353621012244	0.0100655803802417
PGP	204.531485924705	1.65700694896003	0.207525056509345	7.98461148177263	1.40965575846595E-15	1.85326897394784E-14
PRADC1	368.156251184317	1.65475313640872	0.103704944189407	15.9563572339084	2.5731831932349E-57	1.53462323975483E-55
TMEM169	30.630373187508	1.65417295719608	0.350845013186282	4.71482533604602	2.41918179992191E-06	0.0000137983820975411
SGK2	49.7236205053717	1.65351529855802	0.368215461992443	4.49061886106226	7.10165309928759E-06	0.0000381641682815374
GLIS3	24.0502164257704	1.65349240261618	0.378391726749392	4.36979005017011	0.0000124366049685301	0.0000643910904767497
ABCC4	4775.72956489494	1.65012944734932	0.0647711756990219	25.4762929581073	3.61048577332446E-143	8.59151194620289E-141
PPM1E	2054.47292520248	1.64945871313959	0.0628968394175199	26.2248266910551	1.384909603384E-151	3.62146251891491E-149
LGALS3	188.350406553759	1.64941317434656	0.216535878248738	7.61727427198856	2.59088439216968E-14	3.09190997974271E-13
SLC1A4	641.905968535079	1.64823080567007	0.153516503113016	10.7365056671247	6.85915990375232E-27	1.64205803893049E-25
VLDLR	1265.74565566343	1.64680263332331	0.0803605594011704	20.492672594553	2.50270625456479E-93	2.99268331827255E-91
CHP1	1337.32207885373	1.64652342712317	0.0798935390741079	20.6089684623419	2.28039748997152E-94	2.7827865985314E-92
CCDC160	73.8957376431794	1.64546508734284	0.240575311168534	6.83970886019185	7.93542859424769E-12	7.87125714167228E-11
AC124068.1	207.238410306853	1.64473016732116	0.579443204682986	2.83846657278687	0.00453308671314757	0.0144240439664051
AP003390.1	15.2564474223079	1.63848675143848	0.529487576972068	3.09447628744823	0.00197160694384218	0.00684404553527915
LAMC1	7094.19445516221	1.63773802915915	0.0667412167594799	24.5386300801375	5.71983755101076E-133	1.15346825732078E-130
PAQR4	571.03249279142	1.63754506229837	0.170775306384649	9.58888668956634	8.90405719328053E-22	1.69233981606472E-20
SH3RF2	33.886537150144	1.63585386240783	0.384745529915758	4.25178133392742	0.0000212076878941535	0.00010642305801967
ST20	347.50321026464	1.63490597395846	0.162375458195254	10.0686765853034	7.59937222793196E-24	1.58487871635293E-22
STK17B	309.443014316537	1.63460608799921	0.170890769339708	9.56520995437636	1.11973968567211E-21	2.12144311785457E-20
CCDC157	27.8614316070331	1.63385442956865	0.419590986255007	3.89392165964136	0.0000986365158870387	0.000446566691789949
DDIT4	386.805867537551	1.63168651531578	0.236414198120743	6.90181270112398	5.13431032124371E-12	5.1616412507104E-11
AC084116.4	7.95436101987862	1.63138046280958	0.803323204269184	2.03078966739634	0.0422763356391472	0.0994373512769741
ALDH4A1	1029.75795683629	1.62948346456902	0.127302771773612	12.8000627312876	1.63818847075602E-37	5.69085151096498E-36
MYDGF	927.024253946982	1.62783907886503	0.213565070811728	7.62221590205672	2.49357498551055E-14	2.98776990711023E-13
SLC4A7	559.377256997709	1.62703204921317	0.24825712512529	6.55381813670822	5.60842638098146E-11	5.19494410906325E-10
SLC2A7	10.4109860720943	1.62555972825183	0.649971482417361	2.50097084599171	0.0123853373658382	0.0351067883213204
IGFLR1	34.1318184660802	1.62367886545626	0.402150960763437	4.03748597883216	0.0000540270727977978	0.000254183055049344
GPCPD1	1983.76448144991	1.6210695407619	0.0686675469698747	23.6075061990066	3.22731188157022E-123	5.52497219667949E-121
GLRX2	271.393962834057	1.62082195825211	0.122160319226133	13.267990526873	3.54972312133847E-40	1.33022380150189E-38
CCDC85A	41.9841668906881	1.61834083974539	0.385596832762643	4.19697648487058	0.0000270502007213078	0.000133323648791268
ADAMTS15	45.7757110718061	1.61812370444302	0.265368110968791	6.09765694354028	1.07634426055836E-09	8.83805659911896E-09
GHRHR	11.9382083926494	1.61605419101687	0.788701676186508	2.049005650439	0.0404615624036118	0.0958605474866931
PRAG1	382.691696470722	1.61562918865968	0.0975721515964655	16.5583023662482	1.39474062162043E-61	9.14304347991175E-60
HIST1H1E	74.3779081256742	1.61508334791137	0.316386396079162	5.10478126723015	3.31177354764556E-07	2.10151902239396E-06
ABAT	615.488838361615	1.61072587301742	0.104373703409456	15.4322958791504	9.92748753001472E-54	5.39348158137512E-52
DNASE1L2	20.4077347838266	1.60559230118983	0.395720018079983	4.05739469279339	0.000049623180233076	0.000235132058308697
LOX	110.644828245364	1.60511078697428	0.230225649332893	6.97190252964983	3.1268317328316E-12	3.18519211962589E-11
CDK3	397.289952534044	1.60504074276414	0.137397683150352	11.6817162121123	1.58071363295603E-31	4.46729947860116E-30
SEC24D	1087.56059028057	1.59825712309655	0.0750622088226046	21.2924339446729	1.33415859148144E-100	1.74437570565343E-98
ADPGK-AS1	9.85423746851098	1.59750621749877	0.63193944289435	2.52794193409105	0.0114733325671722	0.0328741025609187
ISG15	254.887389862838	1.5975017498874	0.201582969458454	7.92478528408939	2.28540885624827E-15	2.96206912545119E-14
AC011472.3	88.6164941776786	1.59697655398179	0.509281322231422	3.13574538132405	0.00171417958154357	0.00604036980933079
WWC1	1742.69981071698	1.59259809884063	0.0862371971504206	18.467646809795	3.76126407224514E-76	3.32725055253329E-74
DDR2	29.2445578695714	1.59017813783002	0.435862579031388	3.6483474708103	0.000263932522972982	0.00110806956892468
PLPP6	1058.02890699651	1.59011197269613	0.0610672565011841	26.0387000137348	1.80648850874021E-149	4.57310644191299E-147
C9orf72	484.868730314179	1.58871754816227	0.118769980088257	13.3764234613975	8.30484130581432E-41	3.15186608792915E-39
CTXN1	295.265079457373	1.58737524594872	0.239386735647739	6.63100752701923	3.33403231422487E-11	3.14453559053884E-10
MERTK	601.848856787349	1.58662447532078	0.137591816118067	11.5313869682431	9.16550776311375E-31	2.52725866432277E-29
LIMS3	42.1242501501735	1.58471453876723	0.349604853337605	4.53287339588764	5.81866931269536E-06	0.000031648241134834
ZDHHC8P1	561.579489242908	1.58463478427561	0.107150945661321	14.7888082041224	1.72989773935987E-49	8.54038311323807E-48
AC012254.2	80.204126574579	1.58392345078091	0.29660415083165	5.3401931373507	9.28476126558936E-08	6.29279917618811E-07
PRRG4	237.000105204128	1.58126816979739	0.16648797394818	9.49779213656331	2.14387437057557E-21	4.00751253120316E-20
KLK4	13578.1128629806	1.58102257131078	0.0665319704528713	23.7633510709068	7.9965532071748E-125	1.42004462774576E-122
FA2H	143.666738962604	1.580394536739	0.154889545028736	10.2033648329575	1.91519881835994E-24	4.09838768720261E-23
COPRS	1749.0225284222	1.57625657624738	0.128529099357768	12.2638109511666	1.41676730003897E-34	4.53137025157625E-33
COQ10B	461.249090715231	1.57622371482603	0.101030138045183	15.6015199555712	7.10814268838204E-55	3.97054843691875E-53
ERN1	1433.72884062066	1.57608870999609	0.108725991943339	14.495969931619	1.2847468023724E-47	6.02994771385673E-46
WWTR1	243.273760385943	1.57595834589591	0.144567227199643	10.9012144482757	1.13729075003076E-27	2.8044529210085E-26
MTMR9	474.461504833519	1.57493357907011	0.130443652179191	12.0736697628384	1.45498095160941E-33	4.44450920725259E-32
AC010636.1	33.9952634226221	1.57417925615121	0.429647812491772	3.66388286029353	0.000248420430950965	0.00104737997429291
OCEL1	189.734203480083	1.57254175901168	0.203677592549168	7.72074011348137	1.15656155248664E-14	1.42156708176509E-13
SSR3	2787.72681837213	1.57244929926828	0.104042953456581	15.1134627288766	1.3201608609721E-51	6.78499953513868E-50
MTCL1	157.625201101765	1.57214326436964	0.138441904518891	11.3559783060852	6.92602387088539E-30	1.84353091757929E-28
TTC41P	13.4039537680517	1.57120169035637	0.546481610839043	2.87512271079721	0.0040387050199602	0.0130064994796282
RAB4B	202.811924463432	1.56990013568054	0.163547231590435	9.59906273199401	8.0674670423797E-22	1.53578756592374E-20
AP1B1	5261.44673411194	1.56988190417104	0.0496521722222289	31.6175875880051	2.11638659165267E-219	1.25903838337417E-216
SLC39A7	4881.81089751564	1.56859429242763	0.171002117376447	9.17295245517047	4.60237466139487E-20	7.93034811314643E-19
RDH10	443.136227494022	1.56779001852536	0.170488036539456	9.19589462315456	3.71887000956596E-20	6.44062814757144E-19
CKLF	343.485578167919	1.56628121242692	0.147715109571924	10.6033920088877	2.87364540418758E-26	6.65835112347105E-25
CTBP1-AS	126.21705411149	1.56620927470988	0.240352529122936	6.51630037106365	7.20626036600375E-11	6.62085604901256E-10
AC068533.4	59.2388779123398	1.56513458488734	0.413097404560749	3.78877854861268	0.000151389785828355	0.000662340750794544
C18orf8	379.960043839928	1.56412330149357	0.130734306143307	11.9641381641558	5.47632300518047E-33	1.63711786722706E-31
ITGA11	21.3756595741687	1.56243072440602	0.607793102841199	2.57066214983727	0.0101504296289079	0.0296040720001829
TRPT1	1898.73725349898	1.56009300176785	0.0934490460669728	16.6945845616205	1.43514636416819E-62	9.67443141125958E-61
AP1S3	253.271598432672	1.55857263643076	0.163786939822285	9.51585418301282	1.8022609311827E-21	3.38222406296715E-20
AC129502.1	7.85746058402655	1.55819329904078	0.745971394774858	2.08881105891608	0.0367247345197742	0.0884963830513972
SFXN5	372.248556255667	1.55722647579558	0.172289339243299	9.03843779676085	1.58926719427117E-19	2.65950788712213E-18
BEAN1	19.6246951714609	1.55607950839831	0.487946025003793	3.18904023941217	0.00142746005853553	0.00511409809589152
HLA-DRB1	231.735355842416	1.55270062942774	0.147587490350255	10.5205436161484	6.94715907792582E-26	1.57893598298303E-24
PRRT2	468.534829725855	1.55136666315649	0.145028465277835	10.6969804871374	1.05148942059024E-26	2.48720101912181E-25
DNAL1	439.859421170108	1.54921012381108	0.299305206695008	5.17602129584643	2.26667596141777E-07	0.0000014668975027984
SLC27A3	334.501561890146	1.54765164160508	0.295222871197049	5.24231620446537	1.5857331723331E-07	1.04324320068671E-06
PICK1	424.038856162587	1.54610862050381	0.148142202631842	10.4366520345734	1.68654202563525E-25	3.75425201515588E-24
RASD1	160.484374660378	1.54466196646702	0.155638679771729	9.92466634086419	3.25188501363034E-23	6.59129947055771E-22
FDFT1	2234.65687601648	1.54423033568536	0.0837603065129802	18.4363023486077	6.71813886620759E-76	5.89907130849726E-74
NUDT22	1249.57759303672	1.54322613364584	0.14597945528005	10.5715296079526	4.03853225939973E-26	9.29409222869206E-25
CES5AP1	11.9002034885953	1.54283754751751	0.736706168048814	2.09423731527016	0.0362388452236012	0.0875270954070799
KNSTRN	655.654804987909	1.54037079026371	0.0925946640196957	16.6356323722505	3.84673181317647E-62	2.5785022598971E-60
NME4	3465.72743458854	1.53907714478209	0.135307699281284	11.3746457367705	5.59294915899026E-30	1.49875921382131E-28
CNKSR2	57.3045602991537	1.53843075931726	0.283964655811969	5.41768395407616	6.03760180753109E-08	4.18621132319376E-07
FAM107A	212.231358862894	1.53610892721933	0.12639366598997	12.1533695156941	5.50491163584412E-34	1.70566246466858E-32
LGI3	69.8319680533877	1.53552737241523	0.223659730440882	6.86546196487126	6.62764223624778E-12	6.60986482203488E-11
SNAP91	568.493811743069	1.53383366420911	0.0908266580242936	16.8874832298559	5.56257270987931E-64	3.87037953813708E-62
DNAJB11	735.12186584943	1.53275294923425	0.104782949777028	14.627885094816	1.86494625289955E-48	8.9112973963851E-47
AC083880.1	16.4393244251251	1.52736345108584	0.468545255442518	3.25979920476054	0.0011149111464068	0.00409483340637386
EMC9	226.802083106089	1.52730220952053	0.176777693878291	8.63967719011005	5.63720728850859E-18	8.68239382766021E-17
AP002990.1	155.941215127363	1.52641988495627	0.23195265290708	6.58073906819143	4.6811548150693E-11	4.35979491113069E-10
TCAF1	9721.10079729124	1.52425586626351	0.0519103334818411	29.3632455048032	1.61898225900259E-189	6.7588248833729E-187
LPXN	260.471432737796	1.52326717560058	0.147680877601746	10.3145864267438	6.05413969985863E-25	1.32412048067864E-23
OPN1SW	11.9254548167381	1.51928393034215	0.595882152604003	2.54963825263583	0.0107834745860676	0.031160116727391
GGT1	171.24123091851	1.51320781272261	0.185187705201071	8.17121099416193	3.05309135836531E-16	4.18498628822932E-15
TMEM87B	2495.78474238089	1.51300706083434	0.0699388570745909	21.6332826145657	8.73415783351286E-104	1.21542701641095E-101
ARSA	139.457947245433	1.5125654404933	0.195398086173387	7.74094296476948	9.86821625341853E-15	1.22240538243804E-13
PP14571	181.065705968477	1.51172565534954	0.229433388088367	6.58895232269896	4.42940984125585E-11	4.13180072844077E-10
COX17	736.083838407076	1.50971363313021	0.127465046087149	11.8441382910418	2.30778219402929E-32	6.73815767964675E-31
CLGN	820.572689172065	1.50874395436213	0.0856379870174152	17.6176952180732	1.80198274115587E-69	1.40130657871062E-67
GORASP1	219.830018745597	1.50752979867332	0.276236780068723	5.45738260595955	4.83204412513091E-08	3.39183840712729E-07
SLC25A42	564.221640803606	1.50703614070037	0.107032661090732	14.0801520334326	5.03014596233127E-45	2.16060204548077E-43
SLC25A35	67.7759103641665	1.50635202322067	0.225803711441371	6.67106848512447	2.53947672896315E-11	2.42104920842977E-10
IRX4	241.774389772413	1.50515004299407	0.219380521833879	6.86091012279483	6.84232045089154E-12	6.81539796774446E-11
AC118658.1	17.1606368660581	1.50389431765401	0.455127348619429	3.30433739527163	0.000952011840026178	0.00354425095685086
AL031719.2	7.08144654429984	1.50317557740675	0.729350898052001	2.06097720784541	0.0393052145610925	0.0936243128824583
CYP4F23P	40.8281965087091	1.50250744420006	0.335730583707716	4.47533682396993	7.62909459546606E-06	0.0000408404278573581
AL031594.1	13.4796516705555	1.5023754603879	0.487692484453098	3.08057948047462	0.00206598206283894	0.00714218204282646
GATS	11.720296354532	1.50212742739409	0.637485836416787	2.35633066898761	0.0184564801366239	0.0494781109833581
HYOU1	5276.67615063758	1.49990542651236	0.0756194934371808	19.834904445087	1.48798892080552E-87	1.6242286403435E-85
KDELR3	78.404086933952	1.49805921046791	0.292827504366625	5.11584188004524	3.12344641284176E-07	1.98519046046962E-06
SYNGR2	11813.7252073777	1.49790287233829	0.0549919972800175	27.2385609984488	2.27049804719561E-163	7.10904888566668E-161
SASH1	1690.44694044494	1.49684496964781	0.0868715238158607	17.230559611463	1.56628671763304E-66	1.14681103793218E-64
SERPINF2	252.24748509555	1.49642842640748	0.149189591229389	10.0303809004116	1.12083378044945E-23	2.31723376538445E-22
SPCS3	1306.8240325273	1.49537073113415	0.0953489322728354	15.6831408122666	1.97254467756765E-55	1.12562765341487E-53
SAT1	4416.65785987646	1.49446989458568	0.0590565060974479	25.3057621139945	2.76024938906966E-141	6.31566292906747E-139
KLF4	639.318711210409	1.49262296188506	0.101315169638501	14.7324726120563	3.98841564176923E-49	1.9408658202769E-47
IFT140	1170.19689188675	1.49183895774932	0.159552743225302	9.35013041827001	8.75397172018773E-21	1.57690772939884E-19
GREM2	122.834927060059	1.49156834751181	0.162283756107335	9.19111304353401	3.88797244547894E-20	6.72370583667273E-19
FAM177A1	1650.7202528539	1.48785880308119	0.113411832455553	13.1190791195821	2.56027084786811E-39	9.358556850364E-38
LRRC59	2899.29788694238	1.48771102707094	0.0856094869116177	17.3778757558358	1.21366500329591E-67	9.05340828163934E-66
KLK15	95.3173572875109	1.4874096861056	0.233526961783492	6.36932744187635	1.89858889545081E-10	1.6770163829305E-09
SLC7A11	1177.64475837329	1.4871052498122	0.139048286763134	10.6948836582608	1.07554547079861E-26	2.5415769635674E-25
IQGAP2	1612.64184224889	1.48703960090571	0.107641901324077	13.8146909578333	2.07844292816851E-43	8.57168594778125E-42
SRP19	585.76570368483	1.48688777359394	0.133930581245986	11.1019287735564	1.22765528888578E-28	3.12107748443654E-27
PCA3	26.2722656386681	1.48675254186229	0.602385056735978	2.4681099327368	0.0135828598210232	0.0379809321152841
ZNF702P	414.544737806453	1.48523161432074	0.100807170843497	14.733392494732	3.93448354074614E-49	1.91854447409007E-47
HLA-DPA1	45.8648366044583	1.48237968309041	0.350382780292392	4.23074353669257	0.0000232920114106067	0.00011597754834208
GPT2	1172.46116887142	1.4807270512334	0.0826401284381242	17.9177728691707	8.56906827307836E-72	6.9121880890228E-70
DNAJC3	916.290846436643	1.47923904019991	0.10459343609789	14.1427521208451	2.07026831047162E-45	9.03928526898765E-44
GPC3	27.9922588579471	1.47876448489715	0.387369982511513	3.81744727691491	0.000134839589816723	0.000595848259847491
ELOVL6	619.228685929279	1.47801953941085	0.0972562046672627	15.1971747660473	3.69204144400131E-52	1.92244678777801E-50
CREB3L4	5668.91014565542	1.47780326671947	0.0622397063275354	23.7437377827998	1.27523874927247E-124	2.24782083538427E-122
RIMBP3	114.30238207878	1.47673303239588	0.23931986037895	6.17054109114702	6.80566850673798E-10	5.6983704358317E-09
ABCC1	920.382250828323	1.47418317117374	0.0688405275995907	21.4144664861997	9.79591150587528E-102	1.31696898414581E-99
CAPZB	4805.61411743021	1.47171366148842	0.0839170168579524	17.5377261560622	7.38226941537395E-69	5.66672525833028E-67
FZD1	420.146739255754	1.4713629363602	0.102563601405296	14.345858727658	1.13091716603285E-46	5.15542239136353E-45
AL021707.5	113.969819146122	1.47115717466401	0.31986448805437	4.59931386448233	4.23884738559566E-06	0.0000235067845228698
CASC10	42.4685813149355	1.47112435626968	0.293856710766194	5.006264285862	5.54965472714604E-07	3.42567013974493E-06
CITED2	3633.39258385828	1.46967636299553	0.0799491527990147	18.3826383587849	1.80949855831418E-75	1.56577555249615E-73
C2orf76	222.077411802435	1.46889208440731	0.134404784868775	10.9288674941257	8.38888176333439E-28	2.07723028553908E-26
FADS1	1035.72571289538	1.46762387357886	0.0812873001549818	18.0547744946714	7.23568259779005E-73	5.95779595491391E-71
SEMA6D	10.439818473855	1.46562434446541	0.640239888393172	2.28917999492929	0.0220688964398103	0.0576329521160805
C22orf23	45.6799087697037	1.46543990682666	0.617191313138025	2.37436897706131	0.0175789739112717	0.047443491345426
TMEM251	669.088539826418	1.46540372562516	0.111725579220502	13.1160987112273	2.66294715966447E-39	9.71894027781838E-38
G3BP2	9428.43804390045	1.4645764996074	0.0548875519589875	26.6832177303471	7.37119324107909E-157	2.03959202749672E-154
AC068631.2	82.2318790637808	1.46433828279109	0.450350400427979	3.25155319368983	0.00114776295970973	0.0042005794200635
C4orf19	64.0213112711926	1.46373835133105	0.250710148242893	5.83836897544708	5.27143139488402E-09	4.08064350919519E-08
C2CD2L	448.178593473004	1.46332438581139	0.108241299601362	13.519094755889	1.20651284998289E-41	4.72206904246594E-40
BCL3	466.906897408339	1.46292816813067	0.137046769640531	10.6746636346693	1.33741005726851E-26	3.147874354378E-25
GATA2-AS1	523.965243072872	1.46278774420384	0.0963449396802627	15.1828186208675	4.59600029875738E-52	2.38791316832381E-50
PLEKHO2	78.4291732122165	1.4621065160756	0.212699398285057	6.87405102160233	6.2403871817606E-12	6.23409963800064E-11
PDIA5	1377.26468297977	1.46148232518007	0.0698964309215697	20.9092553927394	4.41062261125079E-97	5.58272210943211E-95
NDFIP2	1794.68894690294	1.46013926351035	0.0788627560681807	18.5149408454352	1.56468462735462E-76	1.40502775066153E-74
AASS	33.7215356889206	1.45913252658217	0.378023640526325	3.85989755706972	0.000113434569634937	0.000507099195760468
ELL2	5293.22675564164	1.45835688556201	0.0633139283353607	23.0337450842948	2.14067645771336E-117	3.4890093827224E-115
AL391988.1	6.642319953249	1.45831395820529	0.688187080657481	2.11906616557236	0.0340848756141217	0.0830858123451792
ENDOD1	3006.44216210469	1.45748439226114	0.0593873069300471	24.5420186165021	5.26271470814207E-133	1.07035520679443E-130
SELENOS	1170.35061854778	1.45686185833553	0.0774956213046266	18.7992796729607	7.654888930503E-79	7.22840226151783E-77
RELT	21.734123823988	1.45655268077599	0.438392132037934	3.32248818883903	0.000892184483911581	0.00334126880377085
HLA-C	271.788961362878	1.45538906477636	0.217760013615289	6.68345414116093	2.33374913042341E-11	2.22759303279404E-10
OSTM1	563.618423986517	1.45427054662303	0.104676796207092	13.8929600381149	6.98863793523959E-44	2.92269997024536E-42
ATP8A2	782.503152630572	1.45162881481504	0.106990069724563	13.5678836227711	6.20889982695757E-42	2.45019867798146E-40
TSACC	22.0063279205513	1.45105599713367	0.37154907052507	3.90542222345774	0.0000940610082247893	0.000427151861014711
PART1_2	40.3711328147778	1.4508762971697	0.528515189848455	2.74519318467596	0.00604752864109186	0.0186504654670065
WTH3DI	107.262001832722	1.44732784899152	0.185590663766274	7.79849492221347	6.26498737235356E-15	7.90045784380103E-14
FAM27C	88.9325542730685	1.44193977067906	0.214852549164094	6.71129933663375	1.92898931043836E-11	1.85463554065419E-10
TFPT	725.047659402027	1.43992549206649	0.186968032536853	7.70145287688508	1.34527786388477E-14	1.64333840087279E-13
SAPCD2	1991.80860524023	1.43852024619258	0.184033302738663	7.81663005980693	5.42562555572654E-15	6.86380572695741E-14
PDZRN3	1510.73893622771	1.43562655574097	0.086687784745546	16.5608864034876	1.33611069640396E-61	8.80722718327665E-60
RHBDD2	1335.4815847698	1.43452242026874	0.172799518895019	8.30165748980036	1.02668836534335E-16	1.44819658219979E-15
AL022328.1	9.61477667536749	1.43337184738346	0.651414604711793	2.2003986969522	0.027778620205856	0.0701846157162947
RAPGEF3	89.8044042303553	1.42975415111109	0.296422891242487	4.82335944136474	1.41160253634612E-06	8.28576565241549E-06
IL18R1	45.2757800885202	1.429677187391	0.510583521896208	2.8000848560123	0.0051089174731186	0.0160681734325047
MYCL	139.949031685319	1.42965589204373	0.175651695935569	8.13915222639323	3.98055242886791E-16	5.41573616908752E-15
PCYT2	794.992480394169	1.42711362787987	0.130997105659491	10.8942378588841	1.22790282487525E-27	3.02475938102811E-26
CHFR	483.650442567391	1.425471855678	0.0974133115053629	14.6332347566228	1.72392104848797E-48	8.27065025601207E-47
SLA2	27.1446120579187	1.42474972272373	0.378325871663257	3.76593257146285	0.000165928572044121	0.000720517573058743
GCAT	903.104652259491	1.42289625766227	0.143182968504301	9.93760831002418	2.85601805595041E-23	5.80374087612262E-22
GLUD1	9608.02214942812	1.42275756481419	0.0516905435092981	27.5245232149331	8.93375751624035E-167	2.99419287121768E-164
ENTPD7	178.440933659003	1.41921435837969	0.188778792489992	7.51786966989381	5.56759607278056E-14	6.47539179608437E-13
PDE6A	45.2037874766596	1.41822088257084	0.365242685961565	3.88295491485921	0.000103194707726251	0.00046560888605496
CCDC107	191.682318078314	1.41737262786047	0.203536937421783	6.96371207022387	3.31421636808718E-12	3.36886342140122E-11
TMEM125	429.669480987606	1.41580446595302	0.102553490215604	13.8055220058966	2.36056351413461E-43	9.68482230730124E-42
FAM221A	48.458551707016	1.41557201545797	0.312025944605358	4.53671253923562	5.71379036078482E-06	0.0000311275996852646
SNX25	754.594451685557	1.4137559627573	0.0763148629755957	18.5253030357847	1.29074421756107E-76	1.1678535893948E-74
UNC13B	4235.31628371096	1.41340002337174	0.0856285648353521	16.50617438339	3.31226138413444E-61	2.15351289335692E-59
TESK1	749.079714489115	1.41211260578999	0.155382187403491	9.0879954091718	1.0088179828103E-19	1.70738497289857E-18
NPTXR	1176.36900801039	1.41159135763775	0.0703100963729493	20.0766522940059	1.18089774523369E-89	1.34452836103258E-87
KLHL29	156.930784160517	1.40956516890255	0.147173646251516	9.5775650383333	9.93597442917534E-22	1.88545811416791E-20
RAB27A	241.28705360749	1.40665357648481	0.176732818143286	7.95920979059117	1.73141458828082E-15	2.25757487905372E-14
GNAI1	3634.34634939167	1.40622648905704	0.0701667859159163	20.0411985628383	2.40896573817594E-89	2.71676534149927E-87
LGALSL	1039.29875163359	1.40542984069567	0.0869516421002861	16.1633501880817	9.14535772457259E-59	5.62333158692324E-57
AGR3	28.0846274621767	1.40507252063898	0.40255875342976	3.49035391397628	0.000482381262197322	0.00191184951952823
SLC25A5-AS1	13.3594911777704	1.4045119346564	0.677838589437621	2.07204481500777	0.0382612620227022	0.0915684392127349
PRRG3	20.8477566486014	1.40067976700496	0.600750245932093	2.33155088406454	0.0197243302420301	0.0524366174102725
TRIM11	242.661215508709	1.40026263792518	0.185522669064302	7.54766328550313	4.43136792042885E-14	5.18941097610851E-13
KLC2	3910.74272689728	1.40015221881254	0.114055190214101	12.2760938470596	1.21735320933107E-34	3.90933022526885E-33
ZDHHC9	5305.95707295866	1.39966369444686	0.0426847241031779	32.7907401032647	7.97967986639477E-236	5.58483712060971E-233
CD82	100.515930316511	1.3985052905619	0.280865837372925	4.97926449027335	6.38263681290098E-07	3.91547372002556E-06
ID1	1683.58413765693	1.39841213011239	0.139613564437825	10.01630562004	1.29243988442326E-23	2.66045843336817E-22
STYK1	949.757416335121	1.39702408273918	0.0673014615976134	20.757707924559	1.04430144935697E-95	1.2942811087968E-93
PCDH1	1415.33113698031	1.39585178984853	0.0908519083126776	15.3640337971167	2.85259650818711E-53	1.52883753398244E-51
SLC1A5	5951.07142536524	1.39445990285521	0.0905235745950888	15.4043839860789	1.52939583163758E-53	8.23382425557644E-52
MAP7D1	1792.61349167313	1.3924827478823	0.164285299424909	8.47600334757143	2.33062053772306E-17	3.42131069189747E-16
MAPK11	564.333179979235	1.39163057656826	0.25544601733632	5.4478460501345	5.09834563230443E-08	3.5650964638941E-07
LHFPL6	29.1045771946366	1.39151752753814	0.406726839711588	3.42125818036713	0.000623321290784648	0.00241730010357097
AC010336.1	22.4924048215575	1.39132345926735	0.510087192198749	2.72761888662603	0.0063793264974941	0.0195519689927884
SLC52A2	519.189949511645	1.39129578149907	0.13456873685892	10.3389227986712	4.69788387469506E-25	1.03318710427212E-23
LONRF1	219.253309050034	1.38994391629429	0.261968254142695	5.30577233811387	1.12196918466545E-07	7.52490944709671E-07
BICDL1	1102.23773296408	1.38990680493952	0.129072570572492	10.768413449695	4.85291514818467E-27	1.16882559581176E-25
ZNF563	191.528870171699	1.38983507639038	0.162212946797376	8.56796639127983	1.05328525984129E-17	1.59541540694993E-16
GPR157	412.79192688225	1.38967937758223	0.0979241609627476	14.1913840661947	1.03593745629965E-45	4.57350050280267E-44
MVD	57.3144403198906	1.38803674545359	0.31141426303212	4.45720350743996	8.30357668710283E-06	0.0000441842376668826
CHSY1	1708.52259279643	1.38800029778288	0.0806105298844779	17.2185978652169	1.92597737007608E-66	1.40584532203467E-64
CYTH1	976.133880580498	1.38798762546158	0.106515147988096	13.0308942124992	8.16451577939854E-39	2.93035923810811E-37
AC005920.1	10.6988917010844	1.38725512018366	0.580648087727082	2.38914955461922	0.0168874264029572	0.0458422540137771
TECPR1	553.8439425716	1.38474620629052	0.140045988031282	9.88779632859748	4.70265551780213E-23	9.43544609625796E-22
SMPD2	319.382326644968	1.38370370054408	0.114366372875541	12.0988684501684	1.07076934531776E-33	3.2835086779873E-32
CNDP2	9355.89753284647	1.3802806668958	0.0781618069585916	17.6592727395241	8.63450113821443E-70	6.78107554735811E-68
PMAIP1	62.6545712607829	1.37862103740063	0.251449590076912	5.48269351713375	4.18898373889481E-08	2.95701741473571E-07
ZNF525	1287.52241300682	1.37592346509813	0.112185157737281	12.2647549181177	1.40035345344394E-34	4.48490050849961E-33
CDC42EP3	809.070705192616	1.3754526519901	0.0975188415281458	14.1044810462921	3.56401391098731E-45	1.54479553781155E-43
MAPRE3	1079.65158331354	1.37418909252546	0.0764127422289546	17.9837688380295	2.61124328939078E-72	2.13529708983997E-70
PTAFR	20.9325516738187	1.37398323304651	0.422233163767639	3.25408648810596	0.00113757640560109	0.00416842749425369
AL157823.2	11.9089791813405	1.37275836452017	0.589211344669446	2.32982337651747	0.0198154881151871	0.0526377936134173
SLC43A1	632.654915493004	1.37251962099374	0.0808227223276288	16.9818533880855	1.11895921149339E-64	7.92462898711214E-63
BOLA2	57.4505777661918	1.37063034392943	0.388634521093523	3.52678485707552	0.000420638411561681	0.00169136729326153
BOLA2B	57.4505777661918	1.37063034392943	0.388634521093523	3.52678485707552	0.000420638411561681	0.00169136729326153
PTS	852.362830703697	1.36923503428503	0.10688397862069	12.810479661729	1.43246332289572E-37	4.99807877296577E-36
CXADR	4193.31782534673	1.36921228454777	0.109435308217645	12.5116135445489	6.45005575069314E-36	2.16787467010585E-34
AJUBA	178.895947121214	1.36772988189398	0.146289170107623	9.34949511906968	8.8067098352185E-21	1.58520777033933E-19
SURF4	7550.6570600551	1.36661408030592	0.0505936472798145	27.0115746498309	1.08070070076048E-160	3.29696844555083E-158
SLC9A4	9.55884402064927	1.3663464751237	0.610035333252126	2.23978251856273	0.0251050453218906	0.0644166118697119
KAT2B	636.095624867033	1.36303076930583	0.101888115449054	13.3777208784216	8.1611660759041E-41	3.10228606936444E-39
THYN1	887.999619319885	1.36233392260979	0.0769804433026037	17.6971431205529	4.41124408377433E-70	3.47582662971834E-68
CRISP2	18.1171347381469	1.362029470676	0.529803333011084	2.57082087976881	0.0101457787468122	0.0295941347216406
NDUFAF5	89.2385675205718	1.36150649121982	0.390235273609039	3.48893752896325	0.000484944468893077	0.00192040914990508
DDT	2109.53637209487	1.35960894659851	0.110629505643775	12.2897498157175	1.02823762509024E-34	3.30647871981721E-33
TCTN2	320.829639280907	1.35930494975986	0.114161674057677	11.9068414244969	1.0902955944043E-32	3.23903545124154E-31
ACLY	5797.24315454788	1.35913388669695	0.0448319482308737	30.3161905812734	7.01411627294543E-202	3.4772481423127E-199
GNRH2	8.85740733910803	1.35774189510807	0.560758758782142	2.42125847139119	0.0154668754659825	0.0424558505696759
ENTPD2	469.770889755231	1.35767731177364	0.118169899163686	11.4891975146143	1.49494160955391E-30	4.10307157335005E-29
PPIB	11782.0861967679	1.35732763551795	0.0965972961825033	14.0514040160453	7.55217728420296E-45	3.22642029901066E-43
DNLZ	189.757690589148	1.3564328702809	0.265055141806717	5.11754973336845	3.09530459682406E-07	1.96888180128375E-06
XKR9	56.8800248216461	1.35531377761434	0.463613749960767	2.92336838096158	0.00346266583458494	0.0113370385525293
USP6NL	525.898775916614	1.35490522089356	0.133529614425519	10.1468518929133	3.42225034445793E-24	7.25163572544264E-23
MYL12A	2014.45679711854	1.35426830307982	0.0838023477356843	16.1602668621079	9.61445665211664E-59	5.89653635293216E-57
SDK2	238.013039039857	1.35127744812322	0.189982795225983	7.11263062803075	1.13851690029133E-12	1.19453916046439E-11
SPRY4	456.929272966203	1.35097155128673	0.150144070948094	8.99783483127858	2.30212821612378E-19	3.82018431177696E-18
RPS6KA2-IT1	14.9150765858739	1.34983350792472	0.461236143554894	2.92655622675431	0.00342737545920515	0.0112399262490121
B3GAT1	4265.67677829652	1.34981948383839	0.052986818825771	25.4746277234874	3.76719281004513E-143	8.87565545622118E-141
SPATC1L	518.457230597214	1.349534702831	0.0969151366079861	13.9249115263569	4.47094790298875E-44	1.87637877071464E-42
PACSIN2	3295.01057487195	1.34785121971883	0.082023927397144	16.4324150585084	1.12103940324092E-60	7.17103592460243E-59
B2M	2377.50120012383	1.34761426521323	0.499296450206263	2.69902632926095	0.00695426741926481	0.0211210909392247
LRRFIP2	1609.31939752238	1.34744241872157	0.0750792520232848	17.9469345046708	5.07134466804703E-72	4.13279855208381E-70
BCL2L1	3016.08726307743	1.34709753272063	0.0540597013389632	24.9187009797578	4.66605769755964E-137	1.00939553610117E-134
AP002761.4	7.44455770665572	1.34692331777268	0.656671839715841	2.0511361022509	0.0402536943941228	0.0954843945988458
MANF	1257.59459676467	1.3466795911942	0.131636905251029	10.2302586696801	1.45131208744009E-24	3.11691538201483E-23
NDUFS8	4071.10791672978	1.34594549083227	0.0905198892054025	14.8690580893016	5.2344596591082E-50	2.61130402616643E-48
TMEM79	1083.24106338709	1.34536869574155	0.117919835310425	11.4091805861147	3.76256991020354E-30	1.01627824725543E-28
B4GALT1	1288.63797945738	1.34314506773842	0.0614750021219045	21.8486380053306	8.0085890118641E-106	1.14802641039951E-103
P4HB	17570.0991026566	1.3423380466679	0.107136646609231	12.5292146912524	5.16717812073895E-36	1.74161714675785E-34
ADAM9	5777.27304271406	1.3419926326065	0.0616934873473636	21.7525818414259	6.52995622371102E-105	9.1404022529075E-103
AC096536.3	27.3626580915731	1.3414474249851	0.351522455062825	3.81610735150717	0.000135573538882629	0.000598757967938203
AGTRAP	440.850245745337	1.34074347466501	0.106030357798113	12.644901917787	1.19373417024561E-36	4.06381950145416E-35
FAM13A-AS1	31.7427128099666	1.34010629654088	0.42232641266754	3.17315293655534	0.00150793069132395	0.00537729937520525
KIAA0232	1490.0102218731	1.33979619716011	0.0853179088003729	15.703575204767	1.42953390053847E-55	8.23660743273932E-54
GRK5	114.249001707834	1.33887071348058	0.20379791191346	6.56959976140047	5.04506845969532E-11	4.68954879167616E-10
HRC	11.1309490591729	1.33877959998174	0.630623251135943	2.12294677934914	0.0337583118503416	0.082384902761365
AF129075.2	10.401817694961	1.33788236766474	0.5743511438874	2.32938052253105	0.0198389159813586	0.0526882639165635
IDH1	10050.0207068861	1.33778569068581	0.0646751031235956	20.6847090468379	4.75634656387944E-95	5.86435351471892E-93
CHRM1	1112.14411691386	1.33769861208737	0.0724615108629373	18.4608159029096	4.26844823342617E-76	3.76192570972627E-74
GCHFR	282.595621007162	1.3372207535838	0.157344217973381	8.49869649363301	1.91731481707676E-17	2.83910537567882E-16
GLB1L2	1472.6365235814	1.33584915015891	0.091238035218562	14.6413625299895	1.52971664332634E-48	7.35376509991791E-47
AC009014.1	238.854810732789	1.33469179258731	0.178047556667484	7.49626570321288	6.56616234722943E-14	7.57384387855896E-13
ADRM1	1931.85084840577	1.33461878951071	0.113030865402893	11.8075605698808	3.56762425805264E-32	1.03404612478223E-30
IL1R1	3756.39917167844	1.33415192613534	0.0598868434125514	22.2778802506683	6.05567307905098E-110	9.23723055058315E-108
NME1-NME2	120.169840623884	1.33388218109522	0.573587579751025	2.32550743458255	0.0200448428416935	0.0531402718650778
GOT1	1554.81010076567	1.33358377100898	0.0764276568912667	17.4489684134405	3.50505847017121E-68	2.64782131289505E-66
TUBA1C	3116.34368450063	1.33345504406547	0.0865007261280023	15.4155358429275	1.2869890251148E-53	6.9444877191909E-52
BSCL2	739.283991595302	1.33245561818026	0.13156689953365	10.1275900162067	4.16795307128375E-24	8.80822480322097E-23
SLC36A1	1675.24277660156	1.33004093883175	0.0975409902794563	13.6357128938425	2.45579212738494E-42	9.78861465046098E-41
SMIM24	45.3351458178657	1.32938690661643	0.317784651932286	4.18329487762579	0.0000287314328577055	0.000141113142679455
AC006116.10	20.001884157957	1.32852680097823	0.57777148833259	2.29939833966586	0.0214823301469374	0.056329865363804
CDK2	577.078187792393	1.32829710289145	0.0914640165494423	14.5226194191179	8.71165525847044E-48	4.09688831088068E-46
PCK2	448.079732651531	1.32679246697429	0.103995237032822	12.7582041719424	2.80595447967526E-37	9.69092783720646E-36
ST3GAL4	359.315192709673	1.32499436757315	0.136544149994685	9.70377982231193	2.90531597016471E-22	5.6528944256778E-21
TDP2	3585.78354081191	1.32200845281571	0.0668260434462819	19.7828329291769	4.18505053655267E-87	4.52670284399124E-85
C1orf122	679.676893570171	1.32198497679293	0.177174909560944	7.46146833131694	8.55635296633718E-14	9.77939362089143E-13
CA4	15.9523180136836	1.31953720768242	0.502006739346787	2.62852488673639	0.00857560803693	0.025498584136797
KCNH6	2472.27380020241	1.31879368559824	0.0721031454028881	18.2903766296083	9.87305923904833E-75	8.42076407356251E-73
ATP7B	929.13884391674	1.31857827861472	0.10474652386888	12.5882772039796	2.44961421908899E-36	8.30356409650166E-35
SLC16A5	20.7056381905226	1.31724419471686	0.453081764735583	2.90729907323814	0.00364564464195303	0.0118680395214789
AC011603.2	563.82098627906	1.31566186231232	0.513286752882549	2.56321024246923	0.0103709226762408	0.0301253022465608
HK1	4005.59593733428	1.31523225679432	0.0732895827847137	17.9456916906975	5.18608335415509E-72	4.21187848107421E-70
PLXNA2	398.189299147921	1.31478077129154	0.132893349229143	9.89350316564388	4.44205571663247E-23	8.93517817692191E-22
FKBP2	1458.04009992532	1.31466680614912	0.496974940094431	2.64533822550352	0.00816092992832082	0.0244212133519017
SLC25A33	938.767229682048	1.31369994997713	0.0923082887970698	14.2316574935667	5.82837801042002E-46	2.59723002127256E-44
PPP1R16A	325.832537449065	1.31102457632983	0.257352394372609	5.09427774909938	3.50073232810194E-07	2.21610605159654E-06
C15orf65	40.0220673507116	1.30961640910873	0.329204336970403	3.97812623357531	0.0000694604941646962	0.000321572357809944
TBXAS1	26.6261333903699	1.3088198797699	0.422871669004788	3.09507582489542	0.00196762588512424	0.00683228156463104
CCDC40	68.9442058423182	1.30875900350191	0.435245550698367	3.00694401448092	0.00263888358478247	0.00887685521395019
AL671710.1	32.1653601785135	1.30832207661313	0.535885231492327	2.44142215483291	0.0146295419950937	0.0404560815009005
CMTM1	16.8947229650531	1.30827061208369	0.511417367781953	2.55812706900772	0.0105237629923065	0.0305171172513923
MIEN1	599.479151111773	1.3074521865263	0.194774110636956	6.71265899893282	1.91109375739832E-11	1.83817247579024E-10
BCL2L2-PABPN1	89.6085492975578	1.30611348908343	0.467723594471438	2.79249006148478	0.00523040743260699	0.0164004184037839
RGPD5	725.125533964214	1.30589023578504	0.551919823173842	2.36608684985339	0.0179772266351788	0.0483538018549469
DUBR	328.965892865657	1.30426600389224	0.126123757182197	10.3411604049197	4.58946149088538E-25	1.01027590783634E-23
AGAP7P	20.3462779795013	1.30421186828157	0.529677949643241	2.46227329108189	0.0138059423668531	0.0385006685294312
RHBDF1	644.170371552825	1.30418241200083	0.108686488212062	11.999489848786	3.57493099822952E-33	1.0781883147512E-31
USP43	102.572609059572	1.30155820599238	0.308438407860554	4.21983181349067	0.0000244484641068936	0.0001212537832196
AC008105.2	24.0309062236612	1.30143893922832	0.427801546622466	3.04215576007919	0.00234890313928048	0.00800093030379591
CYCS	3111.06924557046	1.30134851333964	0.0757491629749868	17.1797081608592	3.76801992810614E-66	2.73365250637847E-64
RBMS1	321.228180067333	1.29891769618967	0.140651224321075	9.23502587666453	2.5822359171362E-20	4.50490365719744E-19
SCD	5514.75090447434	1.29834843947855	0.0572035346279762	22.6969967489313	4.79663239456919E-114	7.66044727927304E-112
AC083798.2	154.16185271786	1.29813993031933	0.295469086821626	4.39348814552304	0.000011154627456842	0.0000582478637180191
ELOVL7	1641.90944941311	1.29487635282331	0.0623748086433793	20.7596044138045	1.00389625516179E-95	1.25071807789685E-93
UBE2J1	5422.49678787214	1.29397179593331	0.0491482814166008	26.3279154150901	9.18981238369159E-153	2.48500881229915E-150
PHLDA2	551.254905731381	1.29360710306089	0.120687950758483	10.7186102252214	8.32447299253758E-27	1.97693771786851E-25
SLC22A18	141.084326728104	1.29296339954835	0.202740415516346	6.37743291713883	1.80080886510012E-10	1.59419820513104E-09
SLC6A9	133.700917401766	1.28988910113585	0.202381206913663	6.37356166022927	1.84687972908695E-10	1.63376765923245E-09
AL354714.1	27.0186039823147	1.28986668252204	0.382853107475372	3.36909027858685	0.000754167228306021	0.00286909086567067
PPP2CB	1889.31311694726	1.2891326628249	0.0707277262568284	18.2266945517769	3.16905467679755E-74	2.68365925583895E-72
AC025181.2	91.4732258483535	1.28791252989199	0.211175482964729	6.09877866412693	1.06881941764855E-09	8.77952416569635E-09
TRIM37	1589.45724930436	1.28669971113843	0.0708473427501524	18.1615803951329	1.03987624701612E-73	8.7747855226935E-72
MRPS31P5	306.410761899304	1.28627110590026	0.111712611094068	11.5141083294271	1.12012168540013E-30	3.08143533246028E-29
ATP6V0B	2118.49186110365	1.28547985295419	0.0988816109089316	13.0001912503033	1.22037712372681E-38	4.3603744799104E-37
PDE8B	910.725688290968	1.28523843350383	0.0938514019774605	13.6943978078505	1.09665764573216E-42	4.41174554478065E-41
CDC42SE1	2658.11041053437	1.28399130492316	0.0654520314612814	19.6172872905055	1.10072408501715E-85	1.14880834767843E-83
SLX1A	95.5980775189256	1.28343205440755	0.265421277092534	4.83545278836145	0.0000013284290197715	7.83233323946548E-06
CCDC74A	384.782202760441	1.2819941524579	0.137974659226143	9.2915188893976	1.5210203326502E-20	2.68702300191122E-19
BORCS8	75.2752824617059	1.28187828431423	0.427698359566501	2.99715501741341	0.00272512101211105	0.00913466398143323
ZNF217	2576.65376555857	1.27894687073097	0.0796385145303567	16.0594013872956	4.91269478560531E-58	2.96706815020974E-56
PSMD8	5199.30016561551	1.27800495452143	0.0898280227103458	14.2272412991034	6.20829391547067E-46	2.75620451515933E-44
AL022328.4	8.60875994077248	1.27744485987471	0.619396421550965	2.06240271242768	0.0391694112903866	0.0933849625354213
PSAT1	2391.82576675323	1.274561825807	0.0537618525755846	23.7075503306936	3.01386677863382E-124	5.2733804312037E-122
LYN	582.133479059333	1.2745490076735	0.0882036095014965	14.4500776654937	2.50403348582751E-47	1.16378868806155E-45
YIF1B	434.44618976253	1.27434489409705	0.149802534313312	8.50683134259774	1.78751260328264E-17	2.65515917026927E-16
ZNF467	708.534967987595	1.27418978546747	0.110252914149045	11.556971489615	6.80672320749357E-31	1.88121702027313E-29
C8orf33	1501.52054514901	1.27383134780573	0.0960687186456903	13.2595850737192	3.97086700566436E-40	1.48570363627027E-38
AC073611.1	17.9213097662719	1.2736442562624	0.552187734982533	2.30654209714145	0.0210803607096227	0.0553983443837663
STOML1	580.999673544906	1.27247040136448	0.181237943266722	7.02099338818817	2.20296281348577E-12	2.26150574243777E-11
KRTCAP2	711.999530167707	1.27086322171737	0.137101163824727	9.26952905623809	1.86969616874778E-20	3.28106858639544E-19
RHBDD3	446.492949375376	1.27012947614252	0.280115234527282	4.53431059644424	5.77919343248294E-06	0.0000314550976485279
ORAI1	278.724434132804	1.26945057321231	0.122849014173253	10.3334209212457	4.9753876346075E-25	1.09219856229815E-23
AL023802.1	17.4410688392892	1.26937538817116	0.409902447114274	3.09677435962533	0.00195638727900909	0.00680119674087658
PDCD4	2611.46489706152	1.26724913885809	0.106637994846242	11.8836549832477	1.4393331476486E-32	4.23890737394135E-31
C11orf98	655.311698268765	1.2666093694208	0.164084143035136	7.71926735875735	1.17000256961337E-14	1.43734543864325E-13
TMEM268	1886.43512214491	1.26638942955197	0.0632839658794348	20.0112210408024	4.39744278970529E-89	4.93592210489751E-87
PCAT5	16.2245082692391	1.26594294057021	0.601175442047344	2.10577953127785	0.0352235076335826	0.085476095008029
HSD17B7	97.1350726547869	1.26517050755472	0.210427594564865	6.0123792707459	1.82819978132806E-09	1.46526918142414E-08
DPH3	515.566145082783	1.2639298200266	0.0954342207523586	13.243989525585	4.88816596065099E-40	1.82317863949296E-38
MT1X	348.045246844738	1.26359296227573	0.128725615793934	9.81617337374803	9.59155409161242E-23	1.90677210663333E-21
SLC35F1	19.0153175003954	1.26337984412472	0.419741063271832	3.00990290127162	0.00261331219536663	0.00880577414343589
ASNS	2116.61625280544	1.2625828677106	0.0806300412975309	15.6589634259466	2.88562061471646E-55	1.63491019399507E-53
CFL1	25952.1564788172	1.26245430056807	0.10663627371047	11.838882367512	2.4570533004197E-32	7.15643088577568E-31
SLC45A1	82.1359304624813	1.26219357538505	0.312335074738531	4.04115220310009	0.0000531892214073327	0.000250631824278988
SSNA1	931.128211684987	1.26163172014771	0.13804799151499	9.13908059293073	6.29855180160476E-20	1.07905211426197E-18
EIF4EBP1	834.472970786155	1.26147783232771	0.188376643424582	6.69657240618979	2.1336475516038E-11	2.04397250957987E-10
AC058791.1	12.1857242936575	1.26110260600846	0.585503134758045	2.15387848696934	0.0312497024730765	0.0774360012547463
SWT1	138.498271010439	1.26097265460949	0.173206261642222	7.28017938066337	3.33376592419799E-13	3.6356688328238E-12
TMEM150C	824.520664364837	1.25974214283075	0.083856075665472	15.0226698880622	5.21635939836301E-51	2.64103166475418E-49
LIN7B	79.7423345521859	1.25949265158735	0.226252260105791	5.56676274083821	2.59515361769781E-08	1.86738057111391E-07
TRIM62	279.411014065793	1.25936925988477	0.127992182564415	9.83942327298751	7.61460799909852E-23	1.51756458916707E-21
APOO	246.078594512022	1.25727562214418	0.134843992254906	9.32392760789408	1.12111550868341E-20	1.99985492088683E-19
PPARGC1B	327.848047508351	1.2568369550623	0.148570670673064	8.45952265927387	2.68474179828071E-17	3.9169905476326E-16
RUSC1	1328.05406054312	1.2567747450693	0.107360521970619	11.7061161961678	1.18588335686142E-31	3.36344223598026E-30
TMEM11	157.885582802243	1.25646464781983	0.168816600537405	7.44277899104734	9.85889530716038E-14	1.12088997959478E-12
PALMD	364.002184862194	1.2562969132445	0.11564376567892	10.8635074780646	1.72012770567203E-27	4.2024803782517E-26
PCSK7	835.203813487815	1.25419417954001	0.107560043505323	11.6604097457245	2.03062826013035E-31	5.73200831293735E-30
CBFB	676.147758370084	1.25397448423297	0.123875103148084	10.1228935626712	4.37292872039563E-24	9.22501877930269E-23
EHD4	304.406932430704	1.25354179472198	0.124323754355953	10.0828824001965	6.57679526608494E-24	1.37644168998907E-22
JAM3	856.142847391127	1.25285825199536	0.0691481524170906	18.1184631577475	2.27871575556759E-73	1.90260772349075E-71
CEBPD	459.690683331965	1.25151593902693	0.163810257298343	7.64003402270209	2.17164348089295E-14	2.61652801373816E-13
NDUFS7	371.988488373481	1.25148890508997	0.1412689906214	8.858907390681	8.08024592524818E-19	1.30623323394841E-17
CREB3L2	1683.64787063658	1.25147538318187	0.0940997908999092	13.2994491402539	2.33179906889575E-40	8.79358013366773E-39
RBMS3	14.35825812427	1.2500465055336	0.61199454005298	2.04257787238654	0.0410942434147637	0.0971370434387323
AL662907.1	14.0589566210504	1.249147661747	0.54582787927484	2.28853766760056	0.0221062291308089	0.0577114457922907
PDIA4	4114.82556044498	1.24906249430641	0.0654830671452318	19.0745875042195	4.10649625431321E-81	4.02132448014968E-79
ATP6V0E1	1423.46662497248	1.24809911690969	0.147018505122951	8.48940149313798	2.07703986149325E-17	3.0622825615919E-16
IFT27	200.617942125733	1.24713135673499	0.15060623857743	8.28074167786757	1.22410468441927E-16	1.71851298350684E-15
GHR	373.854509118986	1.24623145326279	0.134576480100824	9.26039566742365	2.03676040532228E-20	3.5663539812398E-19
DECR2	147.559138791879	1.24581754222416	0.204455498100845	6.09334331331934	1.10576563511386E-09	9.06712579364897E-09
PDX1	19.9380129668631	1.24548200795972	0.412410601221043	3.02000483079767	0.00252770653854539	0.00854879260819017
CACNA2D1	1658.5696281651	1.24437927486846	0.0843255829753761	14.756841648303	2.77997827968958E-49	1.36678436246887E-47
AL139011.1	24.5336264303332	1.24355413802216	0.401902205477913	3.0941709726211	0.00197363714073786	0.00684915697841593
LIG4	548.128403763503	1.24351437771135	0.121284563188277	10.2528660286385	1.14885541871623E-24	2.48303029462047E-23
OAZ3	220.328369528388	1.24309034458712	0.155123022466971	8.01357738405206	1.11419105231459E-15	1.47296057115989E-14
RAB11A	11070.9584287565	1.24222163081532	0.0554269751482159	22.4118604252446	3.01572041275674E-111	4.69033221842872E-109
AL049840.2	48.1536455796527	1.23956794168836	0.298215625150046	4.15661634451473	0.0000322995720282536	0.000157178040078594
DNAJA4	4333.67669916095	1.23829518987819	0.0452423743588048	27.3702520574542	6.20039475364784E-165	1.96726124743739E-162
TMEM53	88.8129012351845	1.2365409886353	0.21513833168978	5.74765537560429	9.04894348033031E-09	6.81531743700938E-08
RABEP2	413.686234759429	1.23613738941402	0.206062826792643	5.99883738690009	1.9873524791453E-09	1.58908624745773E-08
ACAT2	713.49042900985	1.2348421248111	0.149283870139207	8.27177191788783	1.31982609712757E-16	1.84635989460598E-15
RANGRF	252.626661531547	1.2334653885465	0.149464265592654	8.25257718730008	1.55014712929754E-16	2.16228950816608E-15
HID1	3450.2651761085	1.23237371478423	0.0763457983743035	16.1419978705603	1.29287741902327E-58	7.90882032469864E-57
MFSD3	337.035981862799	1.23232183924946	0.191450359782386	6.43676951377993	1.2204303873784E-10	1.09963504347052E-09
LMO7	1089.20470166207	1.23205891550836	0.111230925150771	11.0765860648765	1.62968622939947E-28	4.12992689188389E-27
CNIH2	26.5165263055049	1.23193864295898	0.33906978836365	3.63328932637824	0.000279830937801643	0.00116842551253341
MT1F	94.9204160280596	1.23094158668416	0.214434043613026	5.74042053185152	9.44417314184971E-09	7.10058591100966E-08
IQCE	222.250857961542	1.22987153605641	0.158650200000783	7.75209571781402	9.03882146199702E-15	1.12317386689129E-13
YIF1A	4645.73751032228	1.22956899445832	0.0845888410118008	14.5358297826399	7.18377251708493E-48	3.38505051121887E-46
F3	507.374707718028	1.22877138825371	0.132294874136674	9.28812545665425	1.57029427799449E-20	2.76995720082706E-19
AC087623.3	24.2838135530956	1.22663194552681	0.380656156851303	3.22241456876256	0.0012711506665872	0.00460750971243094
HABP4	144.316419248971	1.2264880461142	0.210802446573038	5.81818696155055	5.94893420797761E-09	4.5822112037446E-08
FGFR1	1418.99499078968	1.22555124273449	0.112364670464694	10.9069090637308	1.06827014120552E-27	2.63698716598824E-26
KDELR2	1394.25378241557	1.22553515929934	0.0719924499343717	17.0231067343387	5.53540681515819E-65	3.95557178899412E-63
SLC35B1	357.786420417005	1.22548243243883	0.226520655584717	5.41002510025188	6.30159161712238E-08	4.36543447222836E-07
ZNF813	1151.76076959647	1.22486329016057	0.0855042373471367	14.3251764843861	1.52340602542959E-46	6.93135177459321E-45
MARS	3360.15155871334	1.22389987484941	0.13326225018799	9.18414534590912	4.14808097561822E-20	7.16311573989922E-19
JKAMP	786.462147523321	1.22347639023044	0.118752440714827	10.3027473192614	6.84771828914153E-25	1.4894726179928E-23
AC022150.2	15.6373047222461	1.22222097840473	0.461883393387327	2.64616783348994	0.00814094141935796	0.0243675272974896
ADIRF-AS1	41.6715885873463	1.22142754884276	0.344642601586874	3.5440411116293	0.000394043796060992	0.00159412889681526
LRP3	2602.61241779528	1.22120413587444	0.13822030755986	8.83520053915065	9.99188506656363E-19	1.60870701653551E-17
RAB3B	5138.11397392452	1.2196896998908	0.107824951154791	11.3117574998002	1.14767335542707E-29	3.03444835174917E-28
GNB2	8464.03004001312	1.21958213439318	0.10179913259285	11.9802802178182	4.50797361435314E-33	1.35273316679883E-31
DEFB132	46.0552724607241	1.21837406392226	0.281800791063621	4.32352960871283	0.000015355251890836	0.0000785961656257975
FKBP11	862.229327879905	1.218038135288	0.0994765908682201	12.2444700271401	1.79848040928083E-34	5.72913518329943E-33
AC079328.3	32.0212558222164	1.21792389032525	0.570058984850379	2.1364874911057	0.0326396994898514	0.0801459384026936
PITPNM3	73.1620442478661	1.21792222197042	0.278252392826695	4.37704132423754	0.0000120301172488347	0.000062449535351935
JPH1	466.249185804604	1.21787482479245	0.107114927494409	11.369795539058	5.91259242148365E-30	1.58263272510264E-28
AL645608.8	17.4966357455611	1.2170320743149	0.507896024910149	2.39622287756673	0.0165650143200014	0.0450904919650827
U2AF1L4	35.8083583233192	1.2169658792598	0.384674847201304	3.16362218147045	0.0015581893186586	0.00553991827682655
ITPR3	2467.31526811139	1.21271853417406	0.0817988392422291	14.825620331639	1.00051345063221E-49	4.96004543150918E-48
CYP51A1	3266.54279877983	1.21252742158287	0.0641927816392916	18.8888437394135	1.40898165027437E-79	1.34651113855136E-77
PLA2G4C-AS1	26.0346025375826	1.21241712915098	0.486173087678176	2.49379729129216	0.0126384698153759	0.0357287824794495
KCNJ11	157.511818524559	1.21161009654935	0.216239255601266	5.60309964617847	2.10552097180834E-08	1.53126457961954E-07
AC016717.3	10.4037154598593	1.21139002102954	0.554445780986789	2.18486651458243	0.0288986353451458	0.0725468853964647
WDYHV1	217.568477022387	1.21095983783689	0.146897450645087	8.24357286337557	1.67143061427859E-16	2.32456825817494E-15
SERTAD3	236.903980125092	1.21066198060259	0.138097005610419	8.76675041034521	1.83896831028868E-18	2.91733932744196E-17
SSR1	1267.24495983937	1.21025761181324	0.102073577451522	11.8567178894854	1.98608710171311E-32	5.82031141285285E-31
AC109322.1	37.9098274672102	1.20843864267315	0.339771187357216	3.55662483353146	0.000375650018146908	0.00152776753235751
CEBPB	433.71501677885	1.2075275654331	0.216379051943204	5.58061214608727	2.39673558267554E-08	1.73246415326085E-07
OCRL	4278.42462854434	1.2069327093989	0.0563322081156782	21.4252689495229	7.76848857551342E-102	1.05033496672112E-99
DHTKD1	1811.61725631185	1.2063762197909	0.0503401789285568	23.964480172051	6.52769576728E-127	1.2135394412359E-124
HIST2H2AC	14.2247278601407	1.20516826718253	0.592392485670388	2.0344084307867	0.0419104325368903	0.0987328633449997
NR4A1	1572.21323854071	1.20503470218236	0.0718756285386145	16.765553591437	4.35934987443159E-63	2.96385970319926E-61
LIN28B	9.95145224419541	1.20443981168618	0.565352693742246	2.13042199147158	0.0331367898014454	0.0811989548053955
FADS2	247.987998191431	1.20386071966542	0.138239464449949	8.7085169524893	3.07876297488584E-18	4.82623476616492E-17
ERBIN	1448.15975878099	1.20293120470488	0.129069173329841	9.32005043242003	1.16285015296667E-20	2.0681003168905E-19
TBRG1	307.967446222329	1.20286632059389	0.188088894576677	6.39520118027768	1.60336110477234E-10	1.42683548426188E-09
SREBF2	4956.43639827242	1.20118906085441	0.0645559939906385	18.6069330917374	2.8232232280651E-77	2.57400076379452E-75
MID1IP1	1170.81614365807	1.20104644626593	0.107198349892949	11.2039639366215	3.89888732489334E-29	1.00409007341084E-27
DGKQ	146.836753766156	1.20015996529955	0.435096130060375	2.75837885557157	0.00580888316465453	0.0180148812441182
GREB1	3053.90958403229	1.19976646980843	0.0714654479718831	16.7880633768707	2.98424929867987E-63	2.03476207195949E-61
UFD1	949.116547028346	1.19969337549576	0.0764598364806773	15.6905040700544	1.7565517506118E-55	1.00720254114599E-53
RAB1B	19254.8152707674	1.19897597359992	0.0881043039721686	13.6085970780573	3.56012224551437E-42	1.411944482571E-40
AC022613.2	16.3514730365156	1.19797407452921	0.480602410413994	2.49265099086221	0.0126793408103571	0.0358206807459644
LIN52	171.429324081665	1.19792782532321	0.186510342443793	6.42284931563094	1.33746873117726E-10	1.2023576096371E-09
GALK2	575.828792566381	1.19780481930223	0.110072057025535	10.8820063117778	1.4043737272773E-27	3.44875925844071E-26
AL355916.3	42.0547014953674	1.19742614050917	0.414450003730959	2.88919321927785	0.00386231669750699	0.0124976459251939
LENG1	107.755384803439	1.19730048196377	0.320222221243898	3.73896751235088	0.000184777601908498	0.000796961232174688
B3GAT3	444.227114631964	1.19679183702784	0.159616269666013	7.49793137962723	6.48328229926542E-14	7.4818712702871E-13
JMJD1C-AS1	63.7259232270026	1.1960223478525	0.252237116130141	4.74165882564015	0.0000021197538108147	0.0000121839762517262
ECI2	1026.61546054296	1.1958007739825	0.071017630331464	16.8380832815919	1.28326231846333E-63	8.85116235656621E-62
VEGFA	646.565503524762	1.19551770692215	0.0898603630735461	13.3041717842123	2.18905348972767E-40	8.26836775262851E-39
ENG	1574.82373134313	1.19521217145817	0.0707873529309439	16.8845439470543	5.84663542191515E-64	4.05616724489484E-62
PRKCH	1371.29643125572	1.19491172884651	0.0622280340367833	19.2021449390509	3.55119878936738E-82	3.56558339205848E-80
AP000759.1	45.0380367706845	1.19481936255049	0.309414697863308	3.8615468844933	0.000112671384737765	0.00050387676587481
CXCL10	39.6054336800726	1.19403338248654	0.296401288750357	4.02843519176535	0.0000561493341772757	0.000263484432278141
CDC42EP4	909.81699660494	1.1939867446823	0.109899657828914	10.8643354153207	1.70459734291143E-27	4.16881792106067E-26
INAFM2	608.326096705224	1.19361695376007	0.125290268628683	9.52681295063337	1.62185895246904E-21	3.04847990781622E-20
MAF	506.572406302822	1.1930007635082	0.18867237585337	6.323134259121	2.56310415987891E-10	2.24481511183212E-09
TSPAN13	3346.35067495797	1.19277544771167	0.0499476528739687	23.880510476065	4.88286185664628E-126	8.80246823793598E-124
CDH13	55.1636474140248	1.19203608673308	0.246868235441305	4.82863291262312	1.37473562962433E-06	8.08332321288375E-06
ZBTB7B	2611.2114294699	1.19083871920181	0.0979330140876838	12.1597270368458	5.09285758250735E-34	1.58004744502405E-32
GLYATL2	15.0700902046669	1.19030892677768	0.440041595680214	2.70499184273185	0.00683060667888823	0.0207906263150197
GTF3C6	1962.3525354339	1.18929269558521	0.18081725399112	6.57731864263136	4.79007549586189E-11	4.4560061180426E-10
TRIM36	603.991959688063	1.18927678056214	0.1261514551734	9.42737266825366	4.204893423946E-21	7.73778175748953E-20
SNCG	51.6733607994285	1.18892559186756	0.511294678646264	2.32532361771384	0.020054662339215	0.0531603815332473
LRCH4	671.571036791519	1.18885520142572	0.100024824921063	11.885601423086	1.40619245282157E-32	4.14643811739059E-31
COPE	2005.84400099412	1.18738527501422	0.0909219291519384	13.0593937688013	5.61733228688887E-39	2.02223962327999E-37
PLEKHD1	19.2150548935028	1.18573248387532	0.424146656202916	2.79557192432056	0.00518079724259932	0.0162641492328356
TPM1	5420.66699470267	1.18460603417478	0.0960905415435963	12.3280191280566	6.4000737158969E-35	2.07771015202568E-33
SV2C	30.473194367392	1.18369848620931	0.324714024467822	3.64535682790199	0.000267021041682966	0.00112004807119476
UQCRFS1P1	260.617890153604	1.18233054426132	0.233734647010714	5.05843082907229	4.22720529446507E-07	2.65404535120989E-06
AC020571.1	174.318280118608	1.18206408349981	0.15652536286999	7.55190124990561	4.28949683855675E-14	5.03317883482724E-13
ABHD2	12177.4527568894	1.180682432995	0.0971828841295723	12.149077932497	5.80162039831009E-34	1.79525824444977E-32
TSEN15	424.170128282842	1.17992093019092	0.124831622745519	9.45209959015192	3.32101221165172E-21	6.16433748739971E-20
CANT1	14091.9902352333	1.17952598200454	0.0411292456765755	28.6785221221872	7.07052153242506E-181	2.80416883975978E-178
HEBP2	3696.15676259743	1.17811208094397	0.121898478590943	9.66469880971514	4.25870772101704E-22	8.22566630919817E-21
DNAJB9	603.363113057698	1.17707201074713	0.0959455361144406	12.2681268813086	1.34324903073535E-34	4.30781050342027E-33
ACADL	58.3398898025116	1.17684942489921	0.237097415524237	4.96356918230054	6.92093724755333E-07	0.0000042315165144599
SORBS1	131.881237701359	1.17383165629533	0.244412272429742	4.80267068681159	1.56563259304788E-06	9.14053271499562E-06
CDK6	31.3837527239308	1.17304550883487	0.401712070445564	2.92011516490847	0.00349902054635197	0.0114464589348307
HLA-B	385.256692770767	1.17250218321395	0.158799002426723	7.38356139079019	1.54110557226572E-13	1.71846992491261E-12
SPOCK3	257.171148031927	1.17107742595873	0.164266588556386	7.12912733045987	1.01007262960237E-12	1.06211614202466E-11
SRPRA	3818.92941577481	1.17077386964113	0.0464058719944722	25.2290026956198	1.9256700080207E-140	4.36411842960578E-138
KRT8	11299.493814988	1.16991575639329	0.102517074134621	11.4119112964248	3.64628026706169E-30	9.85987332215908E-29
ZBED3-AS1	72.8039272517122	1.16815185529791	0.274811689207209	4.25073568983858	0.0000213069489755021	0.000106876087230406
NDUFS6	1076.5489544697	1.16755396852896	0.193668736668881	6.02861354192208	1.65372197942724E-09	1.33351298618945E-08
SAR1B	1280.47821593025	1.16674197392467	0.106782669861105	10.9263233017332	8.6273570930254E-28	2.13406018072383E-26
AKIRIN1	1753.61842986417	1.16604498523997	0.050955308453122	22.8836802413376	6.75541323140449E-116	1.08616090036825E-113
ABCB8	391.774179072273	1.16517347853562	0.134677284034933	8.65159619816353	5.07840577987807E-18	7.83694837470679E-17
ARRDC1	838.135448350657	1.16416651182258	0.116044687593574	10.0320534783968	1.10200504115982E-23	2.28028799647297E-22
DTX2P1	13.223167030047	1.16394291802738	0.453491430834432	2.56662604602187	0.0102693294500653	0.0298885718681204
ARHGEF37	1431.43474827532	1.16390536931154	0.0717286855269367	16.2264979590968	3.27626150228201E-59	2.04624458551976E-57
ZNF321P	281.015298498372	1.16338270163852	0.270344109188887	4.30334030628231	0.0000168242127129085	0.0000855446507940964
SETD3	1589.50714749515	1.16310291952808	0.0701291854335381	16.5851479999059	8.92455722165813E-62	5.93208837001611E-60
AL122035.2	13.3158390593098	1.1629750879953	0.501500753310611	2.31898971301244	0.020395594113498	0.0538960086090837
AK1	494.670997496591	1.16207259071697	0.297021521621964	3.91241881857976	0.0000913762602704446	0.000415673769718123
VMP1	1816.32751834451	1.16174767630012	0.135901964564833	8.54842444713816	1.24780101967195E-17	1.87809443795786E-16
SEC61G	1165.28038644027	1.16145298604728	0.0855690742908863	13.5732797821208	5.76820688142976E-42	2.28007061379572E-40
ISOC2	800.43557460635	1.16045117309901	0.119645079983257	9.69911318761626	3.04130459376263E-22	5.90782727454494E-21
AGFG2	485.218219164993	1.15922182820013	0.135092978204274	8.58091844305387	9.41185979221152E-18	1.43108380584962E-16
KBTBD8	31.6630792793031	1.15921829863589	0.322948380193906	3.58948478992175	0.00033133216173332	0.00136360776904291
MID1IP1-AS1	19.1578242856582	1.15863802319459	0.508599662006442	2.27809436330282	0.0227209560260389	0.059134624258517
GREM1	309.075313703348	1.15858376319272	0.137313356441623	8.43751688267327	3.24150312300095E-17	4.72350326484572E-16
TMED9	3720.12727063556	1.15786592826563	0.129798880912878	8.92046156424718	4.64348869487534E-19	7.58904237522346E-18
TOB1	3105.60460958284	1.1570709672414	0.0549068207037907	21.0733557763894	1.39673470955024E-98	1.80634234502486E-96
PDIA3	2256.98514935947	1.15667661959665	0.108584090055352	10.6523581770315	1.7000300496812E-26	3.96996222396602E-25
TARS	2161.47090652245	1.15637896098128	0.0697433052167645	16.5805012737383	9.6421177864364E-62	6.3911931711989E-60
ANK1	185.717516616204	1.15623555474057	0.198593199547169	5.82213065390462	5.81020984776907E-09	4.48167758630512E-08
HPCAL1	385.043461087049	1.15568971522635	0.135303223325179	8.54147955107353	1.32514050473863E-17	1.99072244007326E-16
NDUFB10	1512.23525490958	1.15536020982641	0.133694757310416	8.64177648450243	5.53456243625284E-18	8.52982174436999E-17
HSPD1P11	36.2882203905019	1.15382799119161	0.382802349762408	3.01416120331486	0.00257690843839719	0.00869912231523614
CD151	3532.02954396623	1.15379615825848	0.177190955436837	6.5115973634996	7.43558076353828E-11	6.81575808355767E-10
ST6GAL1	1500.92628453238	1.15335428074543	0.0681158718026971	16.9322398762833	2.60284074256323E-64	1.82168230323631E-62
CARD19	82.695921743335	1.15328638368389	0.314692841685549	3.66480018263743	0.000247531762784604	0.00104381815120015
SAC3D1	177.007169494766	1.15300240723223	0.487075242889691	2.36719567266808	0.0179234538408553	0.0482528009499936
AC004922.1	88.8255329392205	1.15279711088825	0.491490066274103	2.34551456884448	0.019000835998123	0.0507855659228727
ZNF443	225.36369292078	1.15220297433838	0.12258379676568	9.39930891960236	5.49226135485024E-21	1.00456457494248E-19
ATOH8	323.353872648798	1.15214551287987	0.16942779051954	6.80021565143999	1.04462661237408E-11	1.02591559504968E-10
ZCCHC24	159.617524857887	1.15136248151895	0.194273422712764	5.92650536260566	3.09449284602745E-09	2.43829641602878E-08
GIPC1	855.754123487187	1.15043885014988	0.227864135702063	5.0487929862473	4.44610199331349E-07	2.78199955384927E-06
MGST2	1356.44173967982	1.15039685509397	0.0865553781886312	13.2908766522502	2.61496421206484E-40	9.84583677061627E-39
ARTN	61.823938032247	1.15025912490657	0.245062575626238	4.69373637311684	2.68259696742615E-06	0.0000152169433699339
METRNL	491.848188075311	1.14956746277046	0.201745545388749	5.69810580231312	1.21145864845578E-08	9.01434333916625E-08
NFKBIA	2388.95952480998	1.14941152781096	0.0486600315962784	23.6212655459697	2.33065753271439E-123	4.01886424988925E-121
AL353751.1	19.6307381338947	1.1489464656287	0.501317916320892	2.29185199296422	0.0219141852711523	0.0572729217696146
ADCY6	2951.75182745591	1.14862703218836	0.0823595979452531	13.9464866371967	3.30489119260197E-44	1.39685951721415E-42
LINC01659	17.8482765144567	1.14811072347549	0.540657923856976	2.12354369151761	0.0337083183244136	0.0823094771838749
RAB43	135.577986013131	1.14459559585101	0.290008504829833	3.94676561821046	0.0000792140333237517	0.000363544288712053
RPN1	4000.4350860417	1.14382188585665	0.0515617786529683	22.183522673937	4.95438493338885E-109	7.50920661623701E-107
SLAIN2	2715.04074454793	1.14215685397885	0.0781826670366404	14.6088244014953	2.46738817300571E-48	1.17663264458605E-46
INSM1	892.378128172303	1.14100034002665	0.141698492120649	8.05231109343879	8.12450788681876E-16	1.08308565644112E-14
TAF13	227.991712037233	1.14094978886567	0.149236199368307	7.64526163018842	2.08520904731026E-14	2.51620864552712E-13
AL358472.4	11.7079809739897	1.14030666909595	0.509391025712202	2.23856843080743	0.0251840102452491	0.0645960449924623
ACTR3C	94.3164620943597	1.14015299569552	0.379133086153772	3.00726324695674	0.00263611373757127	0.00887004560226895
SLC27A4	1321.50619937507	1.13856726971533	0.0995088901556561	11.441864821669	2.58273608933889E-30	7.01584337693017E-29
HSPE1-MOB4	264.376815926448	1.13783683849128	0.189158881050589	6.01524407509565	1.79615862700644E-09	1.44104486474192E-08
KIF9	236.041900598681	1.13748763476429	0.177770798846421	6.39861913287	1.56788387953088E-10	1.39735448679089E-09
NFIB	9603.78080863428	1.13715985074725	0.0908551211929404	12.5161888049477	6.08893585862204E-36	2.04939628984116E-34
KAZALD1	55.2233018913104	1.13604367946018	0.295054501833329	3.85028417597882	0.000117980855017243	0.000526138010867749
PXN	2233.55430674485	1.13538104464915	0.0615878614518292	18.4351431903052	6.86367898967427E-76	6.00470975140768E-74
RPS20P22	20.7714612788447	1.13524671880381	0.543096356154584	2.09032284223369	0.0365888087147649	0.0882385816661241
ACTR1A	1834.67225256101	1.13516224671158	0.0626333801875914	18.1239180020572	2.06362579792925E-73	1.72908589744804E-71
IMPG1	11.1080033290311	1.13490303284706	0.5252990340268	2.1604894723434	0.0307347977219223	0.0764067328239514
ATP2C2	311.056652111339	1.13477460416715	0.16625635258549	6.82545109717622	8.76494561623872E-12	8.66877164937724E-11
KBTBD11-OT1	34.8303631893673	1.13432735135659	0.552307637040159	2.05379624557702	0.0399954164831798	0.0950020893026299
POLR3E	576.144649931414	1.13395066700533	0.288275079944536	3.93357159843125	0.0000836928936720821	0.000382770728007086
SLC39A3	617.051437777263	1.13343265870924	0.21402167385846	5.29587792804021	1.18445947861088E-07	7.90836076123023E-07
AL136133.1	12.6418155853939	1.13313938385729	0.526453485512245	2.15240171266931	0.0313657289360484	0.0776588165396117
ZSCAN5A	47.6000256063783	1.13297107278211	0.34504311726901	3.28356375211739	0.00102503457766502	0.0037922454617719
LIFR-AS1	127.949559198733	1.13283384608997	0.17928330618776	6.31868002759597	2.63806851762937E-10	2.30537930391144E-09
SMPD1	965.741204285102	1.13280994246211	0.0822633564139456	13.770529089062	3.83394959508722E-43	1.55953272760163E-41
AC023283.1	545.329916899547	1.13084910961445	0.127074101050148	8.89913129637786	5.62854794277838E-19	9.14245234446105E-18
SLC35B2	2303.42945980924	1.13072749942771	0.121809218923196	9.28277440265555	1.65121868975504E-20	2.91054814380821E-19
AP2S1	1582.83558228194	1.13052521148276	0.0914699151279728	12.3595305615084	4.32676048818944E-35	1.41428011781533E-33
AAGAB	1236.0720276267	1.12982459992813	0.0759557730666514	14.8747692810224	4.8063917322185E-50	2.40785047704992E-48
PEA15	3104.26583045669	1.12969120850627	0.0816171926835404	13.8413387101722	1.43508785479901E-43	5.94936421477302E-42
EID3	36.1500933098195	1.12954999615363	0.324792533622387	3.47775850496266	0.000505625240512803	0.00199500219254562
AC090877.2	35.0064029085725	1.12924736599083	0.4033824072849	2.79944624653218	0.0051190338776558	0.016093609479812
SLC35F2	2044.43982635564	1.12789379191428	0.0622246237879889	18.1261649047044	1.98102840200015E-73	1.66574388176662E-71
HM13	3330.96453227486	1.1263835602138	0.05539063572287	20.3352704931808	6.26929275922889E-92	7.2772727072493E-90
SUOX	954.176127513123	1.12574397208006	0.0955067973423054	11.7870560358682	4.55175173269225E-32	1.3081338675259E-30
MED30	202.641782171441	1.12527823971544	0.167496208311057	6.71823112333198	1.83943775572191E-11	1.77283356967026E-10
TSPAN14	3935.49581374517	1.12489876981007	0.0597746397650635	18.8189970568009	5.27740803806976E-79	5.00323512645051E-77
KLHL2	366.262608925982	1.12429479773011	0.127975003077689	8.78526876883601	1.55991113083926E-18	2.48458134333675E-17
GLYATL1P4	119.662739251613	1.12378136176148	0.242411058960063	4.63585022309818	3.55473300063339E-06	0.0000199172183854656
EDEM1	1410.27122051564	1.12195218749591	0.0851632120299746	13.1741412841617	1.23626042581923E-39	4.53982300814727E-38
RGMB	1639.70787183775	1.11942716509346	0.0607344899806343	18.4314903352346	7.3432009534326E-76	6.40068900688213E-74
TMEM50B	902.482985855525	1.11938427777064	0.083460751402884	13.4121040004435	5.13607473363065E-41	1.97125861873347E-39
LGMN	841.323834868989	1.11777974950358	0.0921511328814714	12.12985358456	7.33805189317387E-34	2.25894285705001E-32
AP4E1	162.167325644847	1.11697329384258	0.176271695646919	6.33665711187083	2.34803737925863E-10	2.06176743456969E-09
SCAND1	1538.03512977812	1.11639810463081	0.131382815168581	8.49729169829649	1.9406532359377E-17	2.87009225620717E-16
MIGA2	584.877838118757	1.11595939025573	0.192848750324565	5.78670791683931	7.17792279766417E-09	5.48157416216998E-08
MPP5	2646.8936056982	1.11547625945025	0.078999317228439	14.1200746865277	2.85688390396589E-45	1.24282284056257E-43
VWA5B2	218.237133414591	1.11465738661865	0.238965556184949	4.66451067013171	3.09352281011666E-06	0.0000174522211449825
ACSS2	333.613386631693	1.11419737128807	0.482817509421047	2.30769876723014	0.021015896699414	0.0552651428731633
ATF5	1787.03250905994	1.11409816689959	0.0975272303775134	11.4234574547753	3.19274436602517E-30	8.65313723621128E-29
CAMSAP3	1017.5143155419	1.11393799135598	0.0870136973094986	12.8018694274514	1.60051286549967E-37	5.57625243739825E-36
DDX5	5464.93410838533	1.11388865474961	0.0989773657197174	11.2539735387978	2.21388593935497E-29	5.76385446530535E-28
RNF103	1299.35197029545	1.11342883091693	0.0623437128498371	17.859520712197	2.4372308867318E-71	1.93967712978829E-69
DLX2	102.160438713281	1.11315745273318	0.183420771740016	6.06887345513404	1.28810588499007E-09	1.05043754760876E-08
DPP3	1642.83686302689	1.11310067482732	0.105499844586216	10.5507328393994	5.0402419274103E-26	1.15435608185424E-24
STK10	216.260653550671	1.11255155922731	0.138605204696137	8.02676610641243	1.00075620685474E-15	1.32520838610547E-14
MEGF6	546.931988119099	1.11221754249231	0.137558443706957	8.0854181867722	6.19512539723627E-16	8.31936816888455E-15
MKLN1	2944.64542800641	1.11122136465628	0.129336923393298	8.59167927844691	8.57073477291604E-18	1.30736669651481E-16
AC090617.6	13.5341848623732	1.11068898207546	0.541587995398641	2.05080059290814	0.0402863698066405	0.0955406075262922
RNF145	2105.94983938893	1.10960176011078	0.0648639156386518	17.1066108048769	1.3248769557003E-65	9.55356728419527E-64
IDE	1285.43479027953	1.10953829649895	0.0890597743278382	12.4583551314045	1.25941443913707E-35	4.19147216695184E-34
GARS	2935.71289256351	1.10950072987398	0.0425362102237422	26.0836760970937	5.58519358600394E-150	1.42908888787688E-147
SESN2	156.934960714899	1.10915401128872	0.156640228563587	7.08090138440052	1.43219797702106E-12	1.48758546753353E-11
TMEM38A	969.937177285207	1.10862911107975	0.0884381187992025	12.5356478194304	4.76452098400613E-36	1.60817789128241E-34
CAMTA2	906.164801979298	1.10756396277125	0.121866230624772	9.0883582522664	1.00545757605702E-19	1.70290878860162E-18
NR1H3	48.9524454268695	1.1069899553346	0.23780627089247	4.65500741919102	3.23969041107787E-06	0.0000182638410381447
ZFAND2B	353.42393379833	1.10606594281886	0.130225268256949	8.49348177679677	2.00536926713876E-17	2.96212086162842E-16
STK40	1180.37912243732	1.10595888655921	0.0612698957018963	18.0506082781692	7.80266630223672E-73	6.40249128717328E-71
AHRR	72.0034200227968	1.10394158440676	0.432061175775134	2.55505851093019	0.010616994946696	0.0307425178573349
PSMB6	849.9673766524	1.10332653804031	0.119676185499888	9.2192655826362	2.9914202445316E-20	5.1996958465211E-19
GLIPR2	117.327264300875	1.10263319216682	0.208519493759567	5.28791420066562	1.23718980967909E-07	8.2400192115941E-07
THSD1	20.3611157949754	1.10237698482913	0.457196077268118	2.41116894837803	0.0159014805046224	0.0435333214551306
SLC2A6	178.392118851615	1.10231829184108	0.205939524508645	5.35263104288079	8.66844837325448E-08	5.89355421399896E-07
JADE1	528.682821951308	1.10196001494553	0.10038044662744	10.9778353451188	4.8848870209101E-28	1.21845672483833E-26
GLYATL1P2	27.7452128255272	1.10155114799727	0.381964587784752	2.88390909321162	0.00392772118762577	0.0126868539949427
CHKA	1486.32871616485	1.10128521754562	0.098600201827846	11.1691984106528	5.7699221385161E-29	1.47635556137773E-27
NEURL1B	161.226291027859	1.10098619685097	0.160828840117635	6.84570128122339	7.61021327308266E-12	7.56127912510542E-11
EMP2	930.568949468673	1.10029275683835	0.110860490158904	9.92502157676939	3.24032641873587E-23	6.57347037171687E-22
AC073857.1	99.4983675721749	1.10024218017996	0.226782243706772	4.85153582659921	1.22509073874361E-06	0.0000072608366672834
SHB	422.573738150649	1.09999173928169	0.126905948304046	8.66777132184763	4.40660633224058E-18	6.84015683509439E-17
MYO1C	7751.85808846816	1.09893958047388	0.0497121253544694	22.1060671342848	2.76325282155442E-108	4.13549460010749E-106
SMPD3	2675.16654669196	1.09888138971293	0.0930624778345115	11.8079962545916	3.5491887099251E-32	1.02995725050461E-30
PRKCA	2087.72176618391	1.09854390842252	0.103718293379574	10.5916118808687	3.25930491386116E-26	7.52994366313011E-25
RASSF7	737.497181037312	1.09851437113505	0.170075435395332	6.45898314816369	1.05408848501139E-10	9.55546270069756E-10
PSTK	24.200005135084	1.09798454678587	0.533027176756568	2.05990349960583	0.0394077670913932	0.0938122474696672
EFR3A	4023.25041668279	1.09644166870966	0.0799571335454744	13.7128686346175	8.50284503115037E-43	3.44104932587167E-41
CYB561	2778.45333796373	1.09509064672762	0.08843650706527	12.3827894505082	3.23886636840559E-35	1.06600365287108E-33
TSC22D1	12110.7185983608	1.0949059926121	0.0579312529483672	18.9000916929582	1.13854496382265E-79	1.09245225641628E-77
LGI1	330.450181711672	1.09474578954312	0.145833949802622	7.50679653828754	6.05917888304515E-14	7.01967968359019E-13
ARF4	5515.17877183753	1.09456975381204	0.0473507176008427	23.1162231381381	3.18027013207916E-118	5.21915228020383E-116
ZFYVE19	198.28950264463	1.09421700348672	0.258346685493839	4.23545981011944	0.0000228084496918056	0.000113712522284979
SLC23A1	16.9954329969244	1.0939873145205	0.436440442107459	2.5066130655489	0.0121894065996639	0.0346132600770408
SLC26A6	211.022507442367	1.09366139000417	0.167719418588786	6.52077975947204	6.99428213440615E-11	6.43354996792921E-10
AC106897.1	14.3374282701309	1.09242687914506	0.47396194036283	2.30488312692108	0.0211731198418551	0.0556109889356275
RRBP1	1091.13676161194	1.09169708909379	0.143864619731342	7.58836391555103	3.23969967816785E-14	3.83541758913842E-13
ITGA10	74.6551683150499	1.09137694223089	0.236071346050491	4.62308094772954	3.78082096218764E-06	0.0000210995346191879
EPS8L1	187.181542985416	1.08966141449299	0.362010276773238	3.01002895333701	0.00261222787191034	0.00880336700750296
BCAR1	993.051732949318	1.08825563254245	0.138196493336555	7.87469787595967	3.41567224606777E-15	4.37456064410272E-14
PYCR1	4831.06272303493	1.08804192670398	0.136740862885506	7.95696256220796	1.76314031720066E-15	2.29768274852721E-14
CHST8	181.536122545613	1.08732874801319	0.140988945320293	7.71215605268229	1.23709730886975E-14	1.51820358751236E-13
SLC41A1	315.614003750559	1.08718385499036	0.236808923290718	4.59097503541149	4.41180110395412E-06	0.0000243750218411173
C20orf24	1308.0345234293	1.08571643126285	0.0849140500025781	12.7860634515711	1.96161088234874E-37	6.80444497906278E-36
DAG1	5517.00009942442	1.08545013554855	0.0643428735388183	16.8697802235036	7.5075174689089E-64	5.19328156076036E-62
CHST3	547.303606990001	1.08496013717288	0.0904190127701238	11.9992477680686	3.58540197276453E-33	1.07997753599879E-31
THUMPD1	1574.73259123185	1.08439783008114	0.067714093271138	16.014359458954	1.01446032609218E-57	6.09598432315391E-56
ALPK3	230.085819773441	1.08426628879184	0.14421950194054	7.51816692057968	5.55495538027697E-14	6.46384930215504E-13
APIP	120.425001375565	1.08376560021248	0.282825205495449	3.83192720858791	0.000127143361369933	0.000564143842468565
PEX10	1506.93735510537	1.08339778460714	0.165902691126876	6.53032073951469	6.56289946254981E-11	6.05313006243548E-10
TRIM16	227.22088948607	1.08252315696795	0.175770015651489	6.15874757111215	7.33224909047656E-10	6.11989475120941E-09
C15orf52	269.443613212999	1.08135226139939	0.181331654338428	5.96339489288066	2.47050391503123E-09	1.96418680795467E-08
MCRIP2	302.357746445479	1.08124476988305	0.332692486331796	3.24998253433569	0.00115412096413767	0.00421930595523431
SNAPC2	388.108293934461	1.08116639053821	0.133510007358976	8.09801760875659	5.58619849303246E-16	7.52713359797284E-15
GSR	1705.54435023891	1.08072326167608	0.0748053789816125	14.4471330322613	2.61339609874682E-47	1.21224899738361E-45
ELOVL5	2644.38333435972	1.08071087137713	0.0489195076208717	22.091613835378	3.80555206302753E-108	5.65980730573769E-106
FAM173A	73.4053752876133	1.08065680027788	0.33170570107964	3.25787828415534	0.00112248540125893	0.00411960244543809
ZNF615	7831.45050474467	1.08024974307125	0.0826592277424952	13.0687132286852	4.96990986822036E-39	1.79459749960807E-37
USP33	2096.44291211329	1.07979919155362	0.0895033779892733	12.0643400932089	1.62963391531652E-33	4.96527127386323E-32
ELMO2	2339.69719582587	1.07969654620829	0.088687295876894	12.1741962648969	4.2657536369492E-34	1.33212432473547E-32
ZNF653	91.2270841885913	1.07901954133297	0.221017560382802	4.88205344165464	1.04986792497732E-06	6.28303244194014E-06
GJB1	1613.5905167504	1.07840531602492	0.070540743674246	15.2876941729584	9.23628640698095E-53	4.87331865500041E-51
AC020915.1	1554.27324623281	1.07835754675996	0.078654431189642	13.7100673216994	8.83758028731687E-43	3.56439085622021E-41
IMPDH1	1534.0822217205	1.07793490003867	0.0960228083267788	11.2258214357813	3.04543137959904E-29	7.87707446836292E-28
DHCR7	2185.61657438675	1.07682126905359	0.104451690849573	10.3092756114823	6.39817506054947E-25	1.39679792422785E-23
ARSG	229.405985802479	1.07529232305288	0.132836719732132	8.09484248949554	5.73384968405907E-16	7.71298400688918E-15
GBA2	1764.85939037225	1.07504353648536	0.0825942621593442	13.015959079716	9.92878064922785E-39	3.55821181218412E-37
C6orf226	68.9114430460029	1.07503705646855	0.207035805568884	5.19251756243135	2.07469292555886E-07	1.34668283842332E-06
C19orf48	14976.892185472	1.07491880366339	0.143669929973804	7.48186348987141	7.32760405679248E-14	8.40731273555611E-13
WHRN	54.3163918915714	1.07444590799704	0.272022211012234	3.94984624233027	0.0000782014122938969	0.000359104748542179
SLC25A13	1431.55842068567	1.07421974822778	0.0722448610241293	14.8691510094953	5.22720013672851E-50	2.61130402616643E-48
USP18	192.907612271208	1.0740250771891	0.143998839089139	7.45856761056423	8.74681336421247E-14	9.98882303464308E-13
CBLC	184.888991473727	1.07380840122916	0.158243603081062	6.78579342432621	1.15450246686403E-11	1.13009217200726E-10
MAZ	9390.60732949448	1.07345130965587	0.190669192901309	5.6299147928501	1.80298669966962E-08	1.32337666580315E-07
MOB4	1609.37888822506	1.07261917922748	0.0950872704015256	11.2803656546047	1.64062621374033E-29	4.31384987648231E-28
EPDR1	2827.85907798386	1.07170757759693	0.0846996765967864	12.6530303379883	1.07641429246138E-36	3.66967829561761E-35
MPHOSPH9	485.980301001857	1.06930535886245	0.126276755961426	8.46795081740217	2.49747716834089E-17	3.65048935490416E-16
WSB2	3539.03815447148	1.06879373092012	0.0398754353568601	26.8033118975401	2.95641210522667E-158	8.68528178468813E-156
HACD2	2378.97480747648	1.06836239080984	0.0601841206308562	17.7515660212553	1.67614194695595E-70	1.32509879633767E-68
MARC1	642.148704394193	1.06755125091466	0.133715012815157	7.98378004413316	1.41918816185931E-15	1.86477092764242E-14
OGDH	4361.39237471048	1.06643053528537	0.0389487570016387	27.3803483700519	4.70137744081509E-165	1.51181050785994E-162
NUPR1	2886.39102163526	1.06642444421099	0.12931541530753	8.24669233497717	1.6283895288802E-16	2.26868602044691E-15
MLX	765.129977935284	1.0646513152225	0.0939652023574287	11.3302721487549	9.29155902754267E-30	2.46215967282189E-28
RARA-AS1	32.183352776784	1.06332375381623	0.351910470319527	3.02157464326297	0.00251463632839527	0.00850821641838388
MTA2	2227.69247451593	1.06326818469885	0.0677950490694381	15.6835668576597	1.95935562049044E-55	1.12078909483631E-53
GPR137	2092.81244471304	1.06194916569975	0.0872486814266619	12.1715210858789	4.40790861131878E-34	1.37471288748285E-32
TMEM33	3482.3347992225	1.06001328179574	0.102493290704004	10.3422699624019	4.53662161090574E-25	9.99568961602899E-24
JMJD7	304.76746926969	1.05846606198885	0.146406461641973	7.2296403459108	4.84274813468084E-13	5.22384563068292E-12
SEC16A	6155.07192088673	1.05809300352768	0.140321522528451	7.540489758534	4.68209674801838E-14	5.46957163553487E-13
CIRBP-AS1	39.5279722237244	1.05789259908778	0.341655395882766	3.09637316382609	0.00195903652153428	0.00680841727273692
PYCR3	505.158136443271	1.05702846277021	0.138976975369132	7.60578117319553	2.83188101085024E-14	3.36768818261831E-13
RALY	2896.57536353652	1.05690437533771	0.136591056654398	7.73772750006527	1.01209476838287E-14	1.25175712621824E-13
SPCS2	1931.24175913704	1.05647728345032	0.159625278099843	6.61848358873031	3.6290218723217E-11	3.4079007290358E-10
TRIM3	385.537347433259	1.05641262878453	0.115345355418729	9.15869238903918	5.25299512787004E-20	9.01877864810934E-19
ABALON	41.2961837378865	1.05556439283484	0.373381177377275	2.82704232776111	0.00469801175705362	0.014897382550649
TMEM41B	623.612683752164	1.05529377346622	0.222689581867124	4.73885560616796	0.000002149285844643	0.0000123417968048081
SLC25A20	311.544593201684	1.05444491566159	0.123361153119379	8.54762531800577	1.25646834044749E-17	1.88994441398789E-16
RPS6KA2	796.715224631407	1.05429523993927	0.085593743091982	12.3174335162127	7.29800613762829E-35	2.36276672178235E-33
ACOT9	586.793061442192	1.05385443910122	0.135299436039968	7.78905271112814	6.75134391896014E-15	8.48231150451824E-14
NECTIN1	670.002961492038	1.05329042596522	0.122729636050299	8.58220116886467	9.30746828712565E-18	1.4161158271128E-16
AP000654.1	52.455388178316	1.05297943163154	0.339499754597317	3.10156168707836	0.00192502759128569	0.00670491167480011
CYB5B	805.66536030823	1.05285984895162	0.0776478881745779	13.5594138321501	6.96907720177092E-42	2.74306177412465E-40
CD9	8465.26186299572	1.05276397034709	0.0512404791280776	20.5455528180301	8.43455917288121E-94	1.02402433713205E-91
KIF21A	885.412132710642	1.05275304921387	0.147736947142228	7.12586167223536	1.03431554198492E-12	1.08712776665518E-11
PPP2R3C	221.484813733109	1.05273397658512	0.169259188013549	6.21965630900258	4.98245049012063E-10	4.22381160893875E-09
KCTD9	418.023051966705	1.05262233310913	0.105199704968608	10.0059437754434	1.43516650360962E-23	2.94915562347966E-22
NECTIN3	974.473912913288	1.05241710327582	0.0817140857349936	12.8792618042489	5.88961783040869E-38	2.06101979253537E-36
GOLPH3	6357.32010569495	1.05115965361932	0.0479302965180348	21.9310066905971	1.31486154230009E-106	1.91953651905355E-104
MED27	663.148924991661	1.0511536317148	0.112767962488715	9.32138533424325	1.14831044042797E-20	2.04529904494192E-19
ASPHD2	64.1998997577626	1.0496314295071	0.23296643223418	4.50550501821652	6.62152742050303E-06	0.0000357292214281837
ASPSCR1	362.368784006376	1.04894680160679	0.194644749637932	5.38903208824273	7.08381583987099E-08	4.86764313385995E-07
CABIN1	1233.94085548664	1.04806320582003	0.120740843504708	8.68027069712459	3.94827975734968E-18	6.15280059632567E-17
GRHL1	232.835907671315	1.04736235179983	0.162462482493664	6.44679519679677	1.14239992295535E-10	1.03206334725306E-09
PYM1	849.160715098544	1.04539383116018	0.110705983991692	9.44297492752184	3.62342790866328E-21	6.70475042881427E-20
PCAT6	46.9733948701843	1.04481386214667	0.322031247904612	3.24444869541403	0.00117678214244903	0.00429226055513751
CAMK1	1563.46742682576	1.04446198057153	0.172317585388283	6.06126170012219	1.35057874831792E-09	1.09762199094854E-08
ALG13	261.88897575186	1.04302301006648	0.206579641799619	5.04901161111608	4.44101748063182E-07	2.77954897341175E-06
CCDC159	134.462118845078	1.04253320838375	0.189845133427006	5.49149293197235	3.98550276720363E-08	2.81755864077176E-07
LINC02495	61.5654075841688	1.04240689424792	0.396030447608343	2.63213826245708	0.00848493251074526	0.0252826764369765
STARD3NL	2980.802558747	1.04219835387201	0.0563232804880985	18.5038645625805	1.92186224996654E-76	1.71283273783535E-74
ZNF419	550.959694587916	1.0419711377047	0.118043117377212	8.82703846574157	1.07483842910029E-18	1.72699900465027E-17
RFK	619.093996612587	1.04162167116739	0.0842575988679878	12.3623469593451	4.17778343988988E-35	1.36934620847961E-33
YARS	1872.23378639237	1.04121548965588	0.101856617698029	10.2223646650308	1.57452307194184E-24	3.37543702882234E-23
ZNF137P	52.3990153047785	1.04073731301155	0.370761611867141	2.80702553797421	0.00500012775151795	0.015761430649771
EPHB2	366.750255700611	1.04053578657342	0.152587156704346	6.81928813045234	9.14927368732033E-12	9.03011682552777E-11
GPS1	2687.43090083599	1.03865929324189	0.0839379366575806	12.3741342067894	3.607634743825E-35	1.18573586138204E-33
HAGH	275.706008596474	1.03825532247364	0.203569827465945	5.1002416978878	3.39220024915269E-07	0.0000021504000562436
RBX1	868.186370885944	1.03812075663866	0.0897161910121879	11.5711639663528	5.76945995941587E-31	1.60385594853107E-29
CTTN	5640.96012493343	1.03693200436264	0.089469181143366	11.5898233459972	4.64088720910676E-31	1.29163218746087E-29
PTP4A3	1152.87513449791	1.03689225745659	0.102603035217465	10.1058633914573	5.20351788331564E-24	1.09504476327687E-22
RIOX1	26.3394646341397	1.03666318181392	0.316235186969087	3.27813989249481	0.0010449359606122	0.00386047137381275
GPR89A	192.309355944211	1.036250486371	0.332383606515623	3.11763416142575	0.00182308949249819	0.00638443525584796
TXNDC9	565.524523779746	1.03580661488583	0.0975545596839894	10.6177160579797	2.46518856737339E-26	5.73427440363804E-25
SLC22A5	612.460804800267	1.03578698406923	0.101572910301598	10.1974727414395	2.03498870355671E-24	4.34691123786674E-23
STT3A	3656.02207981382	1.03495789764082	0.051851768143676	19.9599345344031	1.22873114025323E-88	1.35994819597516E-86
MRPL41	2572.30466104519	1.03465824112768	0.344889002359367	2.99997458327069	0.00270002135803232	0.00906329640791889
TTC12	769.655982672735	1.03439819642837	0.222568012260707	4.64756002410947	3.35884373245823E-06	0.0000188774316149211
ADRB1	714.662809173863	1.03419465850577	0.0980258139021327	10.5502277138784	5.06741310814979E-26	1.1594630992455E-24
SNAP23	1607.17347857783	1.03377035195364	0.0930499098952014	11.1098479635062	1.12350638861814E-28	2.85935379931093E-27
MTMR10	382.153386873021	1.0335808977891	0.138576654345135	7.45854994604567	8.74798588174322E-14	9.98882303464308E-13
ORC5	1489.13927556268	1.03134546164034	0.0644150031585101	16.0109510373297	1.07159252403532E-57	6.42307700300867E-56
NUDT9	1232.23971811941	1.0313309480752	0.0756847585663776	13.6266662880439	2.77991979841763E-42	1.10435678669693E-40
SUV39H2	105.031540866986	1.03107719779985	0.241050253703259	4.27743668367652	0.000018905770713903	0.0000954554890532647
SHROOM3	2928.54194697058	1.02927605030228	0.0738603263890638	13.9354386938463	3.85822427097039E-44	1.6249611460533E-42
C7orf43	184.442071173758	1.0291731481992	0.252928486543125	4.06902821530829	0.0000472096306319712	0.000224590238008474
AP000356.2	22.8401060201644	1.02910317000494	0.457662502202663	2.24860713965426	0.0245375017789997	0.0631578574724798
ZFP36	506.21889686921	1.02907581644086	0.110474254472938	9.31507364634849	1.21867964198036E-20	2.16415677317647E-19
KRT18	9040.13063557146	1.02902667401117	0.100098571141224	10.2801334952062	8.66075591373161E-25	1.87868138307345E-23
GPX3	1341.20052376037	1.02883752285986	0.0754356482763999	13.6386118018121	2.36010507704416E-42	9.42299671364812E-41
C1orf21	464.702444003547	1.02803144603292	0.0913265123360655	11.2566594271108	2.14745578586907E-29	5.60316424128731E-28
EVI5L	381.816377699981	1.02616651914753	0.161073314282533	6.37080402621861	1.88039791323941E-10	1.66218234559603E-09
COPG1	4431.90852632635	1.02606772410968	0.0501579065810649	20.456749375123	5.23117766817529E-93	6.19308974089051E-91
WBP1	1405.56658565847	1.02577843774703	0.097279920655274	10.5446060280213	5.37978564526145E-26	1.22857369687756E-24
SEC61A1	5540.9881218342	1.02574730717815	0.0463282659486958	22.1408525912467	1.27796364641417E-108	1.92471031202984E-106
DOLPP1	876.10661391044	1.02544186884914	0.0844084718630674	12.1485657329832	5.83807713988206E-34	1.80419329377446E-32
MTM1	379.968714745907	1.02496004058949	0.148049041975133	6.92311160488056	4.41829400866757E-12	4.46065864362552E-11
B9D2	43.7581448095542	1.02443079279852	0.364599709515164	2.80974111076715	0.00495813653361963	0.0156394243046146
ROMO1	1161.11031105722	1.02331521724647	0.138680273602215	7.37895297338179	1.59539165502502E-13	1.7773380066936E-12
SERF1B	883.35988177193	1.02270769904441	0.107130968597809	9.54633111629808	1.34370758946608E-21	2.53768776182022E-20
ADAT3	72.7558230938164	1.02225690891642	0.222496998953751	4.59447504336409	4.33840043435689E-06	0.0000239810435061831
SERP1	4941.28855411082	1.02209148319313	0.119921073201906	8.52303482534948	1.55426027525297E-17	2.32173116823099E-16
ACOX1	2386.57545284104	1.02162701934368	0.09271057844234	11.0195302036549	3.07660576928489E-28	7.76361727316048E-27
MRPL28	637.435417239812	1.01951706009452	0.186716261007712	5.46024783589905	4.75470375753026E-08	3.3405057754411E-07
STX3	1289.85707738949	1.01866745917132	0.0864172740482242	11.7877758861367	4.51302093716721E-32	1.2985712965034E-30
DNAJC17	80.3945171544453	1.01844134545307	0.266732577529392	3.81821131444225	0.000134422762970541	0.000594116654466381
RPS6KA4	2470.18007240673	1.01700072793198	0.192033658225279	5.29595039396121	1.18398979124228E-07	7.90744346685415E-07
UBTD1	63.6601612253387	1.01687989531816	0.267518937071893	3.80115107531577	0.000144025449982086	0.000633264894267134
ZNF614	6979.01135934951	1.0162884901568	0.0568521916847542	17.8759773377273	1.81467123759777E-71	1.45884853952286E-69
CUX2	745.112961023829	1.01606334416324	0.0908540989725811	11.1834617882224	4.91351621164861E-29	1.26265693058737E-27
POU5F1	37.462349504126	1.01550557462743	0.368766389887322	2.75379102455006	0.00589093695243058	0.0182313351177056
RAP1A	1243.04062573348	1.0149680005993	0.0853799878112911	11.8876568926504	1.37201779835094E-32	4.06582011576077E-31
AL133520.1	33.6442511597665	1.01492299319232	0.29020704212247	3.49723764719676	0.000470102848969267	0.00186972545446644
SMAP1	1438.2953747294	1.01459580841132	0.0516667224411659	19.6373170287057	7.42170131181253E-86	7.81446037238456E-84
AEN	464.544814077301	1.01382871290326	0.108627289421928	9.33309408987793	1.02824483787555E-20	1.84109211151892E-19
EPAS1	758.548296563558	1.01253554275926	0.120063677686203	8.43332106988767	3.35991240436567E-17	4.89305236072738E-16
UQCR11	1839.67862169116	1.01231081965454	0.151913205060382	6.66374473010537	2.66936953292061E-11	2.53979677750415E-10
NUDT16L1	740.440262949298	1.01109135927952	0.126676133821024	7.98170364678204	1.44327214389821E-15	1.89536997440407E-14
DPAGT1	795.588178827399	1.0110466775391	0.135765761923272	7.44699299157978	9.54916902418163E-14	1.08671461549223E-12
SDSL	290.497238741324	1.01094901524083	0.279803940531525	3.61306210813328	0.000302602184985654	0.00125579379035902
EGFR	1676.44586454893	1.01018073767003	0.118660160253666	8.51322579971676	1.69160211870671E-17	2.51583525104656E-16
CRY1	552.251756521444	1.00996374562622	0.0810418098793709	12.4622555583289	1.19929903875785E-35	4.00259746511666E-34
PLPPR2	1799.22791526942	1.00986831290642	0.0617670076845859	16.349639569126	4.37560478830992E-60	2.76185388707222E-58
TIMM8B	1138.11184673468	1.00920305289628	0.111826399238433	9.02472993648385	1.80139140023326E-19	3.00602452734577E-18
RAB4A	2303.14564411612	1.00879684872317	0.0855386499378218	11.7934623641648	4.21835008533433E-32	1.21672555915898E-30
GLYATL1P3	53.4702168996051	1.00876543849123	0.285126784314917	3.53795396989807	0.000403240347611097	0.00162801277769828
CYP2U1	1376.0817607923	1.00849233059266	0.0537023374738179	18.7793004556708	1.11539892966896E-78	1.0449619263938E-76
SWSAP1	132.54377197259	1.00844529155749	0.16739314900635	6.02441197590015	1.69725543622953E-09	1.36537830833393E-08
TXNDC11	1089.70966283423	1.0079237757158	0.0828848563223884	12.160529925942	5.04304813248667E-34	1.56663672794586E-32
ADAP1	72.0158984812584	1.00790684111869	0.491200172825789	2.05192688618242	0.0401767684828873	0.0953472008396118
MAN2B2	924.849534014093	1.00671229901355	0.0976505818364982	10.3093323161059	6.39440133640704E-25	1.39679792422785E-23
RAB3D	1632.45432240454	1.00541953783376	0.113425294614164	8.86415628236956	7.70855669146958E-19	1.24699398388994E-17
PSMA7	4323.20159338166	1.00506695137139	0.0890345741685423	11.288501806824	1.49564272824132E-29	3.94134156824257E-28
SEMA4A	2821.38880427407	1.00455770567483	0.051171408453673	19.6312303302006	8.36640798094277E-86	8.77035437508873E-84
RGS4	70.0650554356824	1.00411366317928	0.29565512582755	3.39623289252546	0.000683202022160858	0.0026255612595833
TRPM4	606.89376519859	1.00319303201905	0.401160765407571	2.50072569035965	0.0123939134796229	0.0351227301609036
CPNE8	64.280050163348	1.00302191250006	0.241541125763407	4.1525926871871	0.0000328729539959068	0.000159690940077376
FBXW5	2955.27196229874	1.00221075972593	0.0999802561696913	10.0240867359345	1.1945884277452E-23	2.46329516695188E-22
DOLK	489.968020106614	1.00151910301385	0.107471350337129	9.31894034895971	1.17507967599502E-20	2.08828946751139E-19
HK2	791.983590966994	1.00128765143738	0.0836875058281028	11.9646014244237	5.44584578727203E-33	1.63005467111856E-31
AKAP1	2230.29264266983	1.00127593941687	0.17793269922631	5.62727336667535	1.83080465374621E-08	1.34255246658073E-07
PGM3	2482.33366357126	1.0007647127514	0.101579228751071	9.85206055466186	6.71528839121763E-23	1.34057888051522E-21
WDFY1	1421.78460736513	1.00074421573743	0.0616770494412838	16.2255526942827	3.32709216572495E-59	2.0725519679474E-57
AL137782.1	38.2993673108373	1.00029087802785	0.283722319136167	3.52559813085334	0.000422527604674344	0.00169752944130182
TIMM23	1103.27350967003	1.00025476923423	0.0711689053089791	14.0546600357506	7.21274462791418E-45	3.08695092024903E-43
NT5DC3	427.641815023967	0.999578333854788	0.112179463640098	8.91052873154849	5.07897653607913E-19	8.27236999675146E-18
RDX	3141.80843207563	0.998645404570354	0.0579304220813131	17.238704098662	1.36052546423257E-66	9.99230368730807E-65
ARPC3	4606.24374625474	0.998628774426037	0.0707961068736447	14.105701832	3.50286925018173E-45	1.52106344301687E-43
ARAP3	951.815815750489	0.998337674241766	0.090183118625816	11.0701169958873	1.75171763726977E-28	4.43445456345441E-27
CTBS	72.9099153826265	0.99829373948186	0.295321349771872	3.38036427184494	0.000723898187199672	0.00276321483198643
LRRTM4	35.9364309056114	0.997933757768053	0.365380208095772	2.73122007064619	0.00631003205194507	0.0193771483685746
THBD	20.580311354144	0.997740246707265	0.458419533415084	2.17647847436694	0.029519501532173	0.0738561726905255
MORN2	93.7156966209508	0.997588570421444	0.226252544148129	4.4091816698791	0.0000103761956384299	0.000054469876773015
CCDC167	337.972158307535	0.99689633910378	0.135852411317639	7.3380835086756	2.16673969710284E-13	2.39034482300692E-12
SIRT4	19.7035796106654	0.996619890254093	0.395485073027162	2.5199936943907	0.0117356936626212	0.0335128484814274
SLC35F6	920.761855309299	0.996533127892794	0.103630454696001	9.61621881150784	6.82956639781425E-22	1.30430467096619E-20
CENPO	470.446810330481	0.996442337231706	0.091482484237318	10.8921652657223	1.25617583483056E-27	3.09120580823453E-26
MPDU1	251.824789854907	0.995461712615863	0.240720687490327	4.13533927222547	0.0000354430611184586	0.000171353734736863
ATP5E	4090.07221933261	0.995395795025433	0.129071617765461	7.71196497152603	1.23895141800054E-14	1.51969525478046E-13
ARL13B	111.149104720173	0.994310148700844	0.300404667633383	3.30990246101738	0.000933284875501519	0.00347931174955885
TMEM199	1006.1675435478	0.994139396807855	0.0636011777306232	15.6308331430345	4.48895105962109E-55	2.51339010387632E-53
OSTF1	347.548334504166	0.993850118729583	0.135717636409599	7.32292533985869	2.42622802155458E-13	2.66672157048097E-12
F12	230.102083971913	0.993029580046227	0.245549629376102	4.04410946401891	0.0000525223773359478	0.000247636713113971
CETN2	584.653476541308	0.991525852913467	0.0956028160038318	10.371303841863	3.34923350017028E-25	7.42070394507002E-24
SEC24C	4940.43119216531	0.991486487282347	0.0391640149720249	25.3162625943885	2.11515833372087E-141	4.88663181642931E-139
DAP	2882.30822468912	0.991183749874771	0.046430554494762	21.3476612687576	4.09946967528026E-101	5.4194989107205E-99
PXDN	1381.49281756384	0.990739467094538	0.0683704788593594	14.4907492769288	1.38622377718624E-47	6.49342145707161E-46
EMC6	965.372469250899	0.989374345673067	0.112592770395226	8.78719248314204	1.53343918259165E-18	2.44569160783854E-17
CAMKK2	5229.22904692949	0.988735831348453	0.0641022639340509	15.4243511955471	1.1227782419882E-53	6.07218887417073E-52
DNM1L	2837.78049004323	0.988584544491411	0.0534037059538041	18.5115344868869	1.66684055360724E-76	1.4911330005127E-74
ATP5L	3635.22376469905	0.988448133938476	0.105342391406238	9.38319436974493	6.40036427168993E-21	1.16084655647206E-19
FAM129A	205.190168690753	0.987507403652677	0.170333600318	5.79749034723081	6.73146540723571E-09	5.1522016992789E-08
CPE	1546.94526739644	0.987282485819654	0.0925464216874654	10.6679703852167	1.43731586989401E-26	3.37301463905305E-25
PACS1	7084.49968426641	0.986866961779986	0.0595232428963732	16.5795227840336	9.80039545505225E-62	6.47806139578954E-60
AC022400.8	38.8885830242724	0.984978247905902	0.383735060501809	2.56681848830245	0.0102636322586161	0.0298792993914888
TMEM104	242.680449997698	0.984224703175723	0.158515776670328	6.20900155082139	5.33222967463246E-10	4.50908803616042E-09
LRTOMT	274.786198735391	0.984122851624225	0.272410225230589	3.61265018885098	0.000303083454122703	0.00125757173048018
BNIP1	168.98534730443	0.983432688567409	0.165208670884687	5.95266993736561	2.63802982139513E-09	2.09109119353492E-08
ANKRD54	323.821451865358	0.983366175802359	0.138980586465201	7.07556501820188	1.48841054329862E-12	1.54126271924865E-11
SLC17A5	563.200262616886	0.981467072047643	0.079081241257896	12.4108708517476	2.28157587008546E-35	7.54060825063245E-34
MAPK7	175.620258660159	0.98122622066394	0.251271436797405	3.90504481197791	0.0000942079263775306	0.000427655821457405
HIGD1A	2389.63919763198	0.980054613892293	0.0741886607969291	13.2103019971599	7.65168248768411E-40	2.84055283115337E-38
AF127577.4	96.5903780216554	0.97971272527407	0.221527297001827	4.42253726079631	9.75485194680669E-06	0.0000513440515209494
SLCO3A1	20.9654080545509	0.978556626335863	0.481649540307289	2.03167769185776	0.0421862957388522	0.0992746334455821
KRT19	735.209079999207	0.97708826092741	0.130018911725247	7.51497030672102	5.69238525665953E-14	6.61406247888038E-13
BAX	266.382776556834	0.977020115668183	0.314852424312807	3.10310494766116	0.001915017174635	0.00667297535328956
HARBI1	37.8997735449449	0.976463974834635	0.333968983515564	2.92381635131434	0.00345768678213348	0.011325411516538
IL17RC	1049.26680944488	0.976094045231372	0.215098767240124	4.53788767716048	0.0000056820509319443	0.0000309759642557953
AL031708.1	49.7461817126957	0.974969079218678	0.47073539312323	2.07116161958837	0.0383436949778865	0.0917103795048534
MTHFD1L	1169.83913470887	0.974391835099246	0.0737503319294547	13.212033215407	7.47769478419285E-40	2.7803003919477E-38
RAB11B-AS1	33.8954863229236	0.974098357524023	0.429123815380305	2.26997039691386	0.0232093792393919	0.0602476697262538
CLTB	978.048598128757	0.973817870857308	0.240431859242153	4.05028632198248	0.0000511550025246649	0.000241620571670688
UQCC2	510.957611726173	0.973761449085556	0.14252620181743	6.83215743258847	8.36469772048689E-12	8.28669221301857E-11
PSMD1	2075.82334922047	0.973664739791174	0.056478923197496	17.2394352559884	1.34342777894778E-66	9.89727784143698E-65
SH3TC1	470.172586370171	0.973641402895294	0.251076021779632	3.87787490017607	0.000105372873788232	0.000474716566577956
ENO1	20817.1234399378	0.973140937578227	0.0667495256231453	14.5789940601584	3.82105565480457E-48	1.81127172035318E-46
PITPNA	5635.27801241597	0.972626319821801	0.0495116672671001	19.6443863337258	6.45724696464959E-86	6.85967182012507E-84
AL139082.1	16.9427668372662	0.972537613368062	0.463327612182507	2.09902796163371	0.035814435929505	0.0866890771415421
SDHAF2	388.429592389682	0.971376295861369	0.173006132239217	5.61469286255264	1.96911691353175E-08	1.43689377719723E-07
C20orf196	160.816010967436	0.970730534909622	0.167836143531254	5.78379909407805	7.30321583846556E-09	5.57189240436442E-08
TRGC2	180.412180064079	0.970572538227748	0.145028822340925	6.6922734568318	2.19729758655371E-11	2.10156323832926E-10
PFDN2	594.675497639564	0.970530797235011	0.212835557802975	4.56000307116654	5.11528726754849E-06	0.0000280145859191217
CSRNP1	350.472843503438	0.970105086720553	0.0998768965548281	9.71300791457819	2.65387502796858E-22	5.1721220446798E-21
FAM120AOS	1336.07061573927	0.970018314413963	0.0975195293646367	9.94691341040986	2.60126212826898E-23	5.29056697472553E-22
TREX1	442.698235029646	0.969563481171697	0.157233581347582	6.16638934801319	6.98669309746303E-10	5.84377324946328E-09
PSMB3	963.942239387876	0.969337353871045	0.103525383519351	9.3632819403162	7.72975698858049E-21	1.39769982750958E-19
EIF2B4	1044.3846428326	0.968113939912531	0.0952650237493001	10.1623229786855	2.92034129760408E-24	6.1991473254047E-23
ATAD3B	271.988196877733	0.967770514364007	0.301179630681912	3.21326682077683	0.00131234311304987	0.00474237155932191
SELENOK	581.635237108605	0.966901190816666	0.11892265957633	8.13050426437917	4.27508265068959E-16	5.80981534870414E-15
AC131212.3	165.049863117881	0.966885450645412	0.213886057345835	4.52056325056309	6.16753138236712E-06	0.0000333930777644614
GBF1	3366.18732036935	0.966681784757819	0.0785791329270823	12.3020164355193	8.83408577906936E-35	2.84845399998285E-33
IWS1	1008.53292271888	0.966575217505395	0.0844612267737	11.4440111093245	2.51961143482368E-30	6.87576533292022E-29
HAX1	1603.53215626987	0.965787908219065	0.0693332932920024	13.9296413362564	4.18451531347835E-44	1.75927078444401E-42
SSX2IP	600.470411813451	0.96520220873402	0.113169015611903	8.52885574302459	1.47802358310421E-17	2.21340775226858E-16
PUSL1	341.806845416369	0.964437830966172	0.167714532968842	5.75047262687335	8.89943123155773E-09	6.7101034723114E-08
SC5D	3490.30936106732	0.964427026031613	0.0622240061546006	15.4992756916907	3.50824751315713E-54	1.93245967183072E-52
CYB561D2	522.507029038256	0.96402985278333	0.0875822925090919	11.0071319802831	3.53064513416161E-28	8.85302756717698E-27
RHPN2	3777.33664171935	0.963137382566498	0.0506404442787744	19.019133743465	1.18423943061147E-80	1.15021067309512E-78
VCP	5965.91600415055	0.963062998031666	0.100299188224732	9.60190221952558	7.8482410719063E-22	1.49644827361444E-20
PAK1IP1	208.798716401548	0.962704561316926	0.145310034288202	6.62517606600749	3.46834527965218E-11	3.26474463111564E-10
SHISA3	31.8377488493608	0.962459609612382	0.321702697891984	2.99176729296669	0.00277367604591475	0.00928096466235352
RAPGEF5	339.648358657493	0.962377775096698	0.129200918246679	7.44869145015875	9.42705554806575E-14	1.07333116661135E-12
KIF1C	777.311046034081	0.961731386593392	0.116796055430679	8.23427968562003	1.80641218630255E-16	2.50497578002654E-15
GALT	197.393994627501	0.961616790426596	0.327694587878382	2.93449091317762	0.0033409533557874	0.0109884348381917
TMEM250	1123.73370597417	0.961553269800931	0.195810802254878	4.91062422873546	9.07869180016571E-07	5.47205040721234E-06
BCL7B	579.405372497933	0.960915073002514	0.168954060983534	5.68743401258737	1.28962408801752E-08	9.5720195877932E-08
AC006128.1	105.918450225918	0.960781078554546	0.232286386305226	4.13619193891145	0.0000353116862854326	0.000170822183433897
SMIM1	146.026246348989	0.960578578247048	0.179054000601228	5.36474234042028	8.10648541073921E-08	5.53203116816605E-07
PSMD7	1474.84922307118	0.959202092048807	0.10805971655979	8.87659270805205	6.8939675543286E-19	1.11749899129975E-17
JMJD8	574.40951661379	0.958876035723109	0.225058113641738	4.26057083749271	0.0000203905440902454	0.000102582111452744
SLC22A23	2062.22367328867	0.958814685665711	0.0700687450594885	13.6839140597092	1.26685644637365E-42	5.08366205698268E-41
WDR37	680.89212208333	0.958660854360797	0.0847814199425615	11.3074404157217	1.20555155480507E-29	3.18394059912779E-28
MPZL1	2454.52071286192	0.957522517228518	0.114762719605627	8.34349796274404	7.21246849544892E-17	1.02648265740253E-15
GSTT2B	433.816318924961	0.957096860029274	0.13168667048208	7.26798586770796	3.64886953476069E-13	3.97021030860381E-12
B3GALT4	60.9757775451189	0.956753212301649	0.30761918953878	3.11018702616091	0.00186968918112671	0.00652553883163555
GALNT9	44.5173888158865	0.955927672844675	0.311986093005102	3.06400732044502	0.00218393566009243	0.00750670705872591
RAB5C	1991.15632476203	0.955872960638827	0.0626990662587736	15.2454098230701	1.76621263626966E-52	9.23709799838965E-51
PRDX4	1878.28444895053	0.955405545898907	0.0932156020193178	10.2494166770592	1.19059872987398E-24	2.56625791450011E-23
FPGS	710.020972709192	0.955162681887312	0.181039245723116	5.2759979090288	1.32035593097229E-07	8.75674184320417E-07
TSPYL2	280.084047841108	0.952903449663121	0.169867992523728	5.60967040056126	2.02712314022788E-08	1.47695720284332E-07
HRAS	492.69328082079	0.952174944147657	0.289132168488856	3.29321690189018	0.000990480318423829	0.00367641080287216
TMEM175	327.905371087542	0.952137267287519	0.152554321365668	6.24129987773518	4.3394938190258E-10	3.70781310296366E-09
NANS	842.114622464313	0.952135221613205	0.097410475210188	9.77446439470426	1.44921812536894E-22	2.85950203244438E-21
ARRDC1-AS1	293.811457130994	0.949942849204586	0.145485550791985	6.52946525640073	6.6004920065774E-11	6.08544392826485E-10
LINC00276	33.0884688487192	0.949381015321941	0.401206087583769	2.36631757269565	0.0179660260124414	0.0483346020341498
SIM2	10708.3593167716	0.948942074427811	0.0673180512942259	14.0963984575294	3.99651630468722E-45	1.72284605047712E-43
MRPL34	1016.95015513458	0.948248707172421	0.11152586732093	8.50250018180726	1.85550369577775E-17	2.75271608134211E-16
MFSD5	494.570212478442	0.948200111563808	0.115426820922532	8.21472950554693	2.12643035567708E-16	2.94189167114488E-15
SOX9	2011.75338270022	0.947681282057574	0.0634092355483717	14.9454771668811	1.66692865451439E-50	8.38609603865208E-49
ODF2	643.880554538806	0.947275365309075	0.0803359274112356	11.7914287646176	4.32146835897463E-32	1.24495957712058E-30
SLC35C1	428.014579354539	0.94669515760736	0.118884146111834	7.96317413691818	1.67681217234222E-15	2.18757798536488E-14
DNAH8	172.106890156783	0.945749092536119	0.151204783024243	6.25475645426168	3.98136723197475E-10	3.41777109134455E-09
SAP30	79.786461665683	0.94567045682495	0.238783195644086	3.96037273173319	0.0000748328673492474	0.000344900815696822
CASD1	1319.48441965166	0.94560102941866	0.0824580191689136	11.4676660796522	1.91761576134101E-30	5.24500973067479E-29
MMAA	367.758413621577	0.945396827510435	0.206871061242132	4.56998103956115	4.87768342207736E-06	0.000026781115531092
DDX39A	1097.23540661885	0.945185979934495	0.113076699770087	8.35880408480521	6.33572249369247E-17	9.04408233112813E-16
MTMR2	1901.71336109108	0.94505010424931	0.0598694860834711	15.7851714800375	3.93578256841823E-56	2.28987486547873E-54
POLR3K	189.857812665904	0.944977882009952	0.144108555792139	6.55740304116975	5.47528868845709E-11	5.08151207607352E-10
GDA	273.623337972667	0.944882049421699	0.15131750372607	6.24436714956797	4.25519415866954E-10	3.64101403091335E-09
AP001636.1	24.2875497259589	0.944584115166711	0.410747380282095	2.29967167293431	0.0214668281344666	0.056295420133102
RRP36	706.344590992957	0.943666143793706	0.104253591629241	9.05164156981456	1.40834925284546E-19	2.36841546436117E-18
SYP	969.785299557202	0.943266193899635	0.171693229135989	5.49390444018339	3.93143277296812E-08	2.78098615533738E-07
TMEM223	460.529735183944	0.943090437848384	0.112125546182319	8.41102201914715	4.06453408571679E-17	5.89753982339736E-16
AL441992.1	31.4277845308351	0.942871723061424	0.351799901915062	2.68013640120079	0.00735921657590115	0.0222487508118592
MIF	7491.10299897726	0.942098986325322	0.0770681682894874	12.2242296298851	2.30758882691812E-34	7.3020457081574E-33
TVP23B	1010.06742105054	0.941962162584238	0.0731127218973525	12.8836970931915	5.56066520791064E-38	1.9487715653526E-36
C11orf52	317.69811026507	0.941671921935267	0.152334574782372	6.18160337717526	6.34537860599661E-10	5.32045910177221E-09
PHF1	524.487514740451	0.941206335626882	0.19486298320344	4.83009302307689	1.36469278968494E-06	8.03221113612241E-06
SEC14L5	260.285578350028	0.940599347772442	0.105460876345023	8.91894113126089	4.70767514097649E-19	7.68866421789132E-18
PISD	140.187642756734	0.940316069699765	0.370160437635771	2.54029327311584	0.0110759550097926	0.031873675826947
STEAP1B	41.4933681796452	0.940313459408373	0.433497756036684	2.16913108848665	0.0300727330515249	0.0750352055881394
TIMM23B	57.0879441872309	0.940246632818433	0.432702495974912	2.17296327514817	0.0297830814473245	0.0744217374903427
BZW1P2	223.755786258643	0.939950819820436	0.331166522067206	2.83830265798934	0.00453541548682058	0.0144247915367227
NBEAP1	66.7286893368655	0.939841783840422	0.278130800858242	3.37913593510789	0.000727140445873847	0.0027738111654399
PLEKHB2	3196.77977445644	0.939273940268331	0.0537475259569804	17.475668387418	2.19557641988383E-68	1.66919924880369E-66
MT-ND6	13784.9261050587	0.938893540879454	0.104851553821436	8.95450288203082	3.41269856331669E-19	5.61997058911308E-18
HSPA13	2165.76291091781	0.938244901651755	0.0567027795086801	16.546717987751	1.69071893710169E-61	1.10528428096901E-59
BCL2L2	935.923049249385	0.938188567737405	0.089797629864157	10.4478099161043	1.49947843842802E-25	3.35353279331138E-24
SNORD3A	27.5632609832937	0.937991073365079	0.384330575983264	2.44058404920124	0.0146635333037812	0.0405218253973728
GOLT1B	596.549647376961	0.937473899486539	0.175376179354992	5.34550303772401	9.01662857243693E-08	6.11804087566893E-07
GABPB1	705.966142532437	0.937373700832729	0.0873094710041902	10.7362201379933	6.88039915916906E-27	1.64548722001595E-25
USB1	262.902336264404	0.936544017374776	0.124128638712953	7.54494713778769	4.52470995788303E-14	5.29090900038254E-13
SAMD10	627.441339380637	0.936398229300055	0.108506056069796	8.62991673660795	6.13966519028623E-18	9.43185751246295E-17
DDIAS	54.1536064157548	0.936221009746977	0.345021078814471	2.71351829564713	0.00665728919926185	0.020315062039707
ARPC5L	1039.29660286671	0.935546814367917	0.128521089476388	7.27932527011296	3.3549388828831E-13	3.65708317256465E-12
RIPK4	1357.93902777168	0.934973387022759	0.108331456875606	8.63067306568544	6.09919893910828E-18	9.37574534593156E-17
GLYCTK	245.396209174099	0.93474723475542	0.215765568587116	4.33223540195206	0.0000147603000869549	0.0000757300778070677
FMC1	322.815547964804	0.934199063656974	0.193419959017092	4.82990001861402	1.36601624248309E-06	8.03801248915122E-06
C17orf49	238.779433536688	0.933484723512789	0.143318780064948	6.51334544635227	7.34952222737588E-11	6.74466760210707E-10
OSCP1	91.5002891161231	0.9332316348526	0.194345980522179	4.80190859798152	1.57160431117371E-06	9.17289580296534E-06
METTL9	1830.48272641898	0.932861219926678	0.0655013151725069	14.2418700673392	5.03611181244509E-46	2.25261873475458E-44
TRIM68	381.468488346321	0.932693186611975	0.147194315408402	6.33647559027089	2.35080404376642E-10	2.06343537533994E-09
RPS6KB2	3043.6093604728	0.932296587650795	0.129240926293476	7.21363282040993	5.44785338508352E-13	5.85798098289415E-12
CAPS	176.935305607495	0.931270878829996	0.240230246125154	3.87657630065794	0.000105936599272567	0.000476937977807798
SEC61A2	135.822605810312	0.931042228870485	0.238816452524966	3.89856820594533	0.0000967631465232044	0.000438753017276329
TRAF4	2630.15896691496	0.930787240401423	0.111597748133271	8.34055575467231	7.39421888436924E-17	1.05109218979959E-15
TM9SF1	1064.39528565788	0.930252757641598	0.153878214213041	6.04538311286665	1.49055381364622E-09	1.20766831969784E-08
IL11RA	98.8270221245591	0.930067264026572	0.445130705032856	2.08942509135136	0.0366694745215576	0.088390074525424
AKT1	4117.33781940792	0.929993118404331	0.0994125810542876	9.35488354232023	8.36918635553676E-21	1.50987989777371E-19
SYTL1	771.145814813196	0.929941808879128	0.2027933850096	4.58566145456424	0.0000045255139759022	0.0000249627099143646
MTHFD2	1426.82668735332	0.929885094289044	0.0986209828464386	9.42887677095	4.14503797171332E-21	7.64614911433257E-20
TSTA3	1491.24542627172	0.928573895695921	0.0864388523396195	10.742552342638	6.4243333030584E-27	1.5410628556409E-25
CST3	3374.56690749796	0.927796642303368	0.0996060295196498	9.31466344736024	1.22339776089969E-20	2.17091522135489E-19
PTPN1	1487.40627417853	0.926886244192473	0.0552049866229766	16.7899007117357	2.89328509626886E-63	1.97840839513833E-61
TTLL1	311.733334533202	0.926556815499616	0.132589690369786	6.98815128774715	2.78531955721242E-12	2.84461219671359E-11
CCDC87	24.6462042901148	0.926294723828039	0.377365537442161	2.4546351797427	0.0141027629738417	0.0392185247930206
CALR	19262.9665471695	0.926149027794779	0.0923008666109444	10.0340231007643	1.08023368717384E-23	2.23718370931146E-22
PSMD14	1415.39672411525	0.924740043993921	0.0649952776536021	14.2278035786292	6.15858561013822E-46	2.7392467883897E-44
SPAG1	467.907935200242	0.923990769809347	0.0921231400243436	10.0299530559334	1.12570111381109E-23	2.32325964477439E-22
PIGA	163.435698714522	0.923198671886916	0.381428373134081	2.42037230817748	0.0155046236126067	0.0425545586488569
GEMIN8P4	22.1850009317782	0.922293650603969	0.408685137310938	2.2567340145337	0.0240247000739527	0.0620459912046644
NOL3	251.57565806027	0.92199463379353	0.23827598482949	3.86944002960814	0.000109085608548952	0.000489600962111688
WDR4	209.156802992364	0.921660976007101	0.181741618981538	5.07127085789153	3.95167870135306E-07	2.48833411953949E-06
RNF126	946.93746775598	0.921626475785556	0.140336618855029	6.56725581181071	5.12509592479052E-11	4.76207663515483E-10
LPCAT1	2103.77965539333	0.921270006258124	0.0699268158481645	13.1747741561481	1.22593742047223E-39	4.50887277551117E-38
UQCRQ	1719.37800699851	0.920967887517565	0.0974765057116448	9.4481011685213	3.45032775935913E-21	6.38941629274007E-20
ID3	1398.22051997053	0.919455959668942	0.110271926230099	8.33807834054114	7.55075451785551E-17	1.07270301198143E-15
ACOT1	70.6424316965296	0.918590302892277	0.252383974823071	3.63965383910067	0.000273004797222596	0.00114273037022144
GCC2	861.839092161618	0.918509734745665	0.255752457720136	3.59140140014126	0.000328904610437521	0.00135455419002618
CBS	2970.48976328661	0.917722294705842	0.169945145627774	5.40010890758777	6.66004527051359E-08	4.59502572505484E-07
RAB28	294.108222080827	0.916227162964926	0.129204848556909	7.09127539096465	1.3288161265053E-12	1.38564892841018E-11
LSM12P1	248.863254183087	0.916091644256101	0.254007681163208	3.60655095177017	0.000310293952903319	0.00128480161880762
PHLDB3	340.388101372245	0.915830726351111	0.331082226438984	2.76617303260733	0.00567184308517427	0.0176266394220722
LSM10	364.977834546842	0.915739778595101	0.133820919767631	6.8430240965703	7.75386027085424E-12	7.70078710372486E-11
RGS9BP	41.8431834064269	0.915232922217247	0.287979455000464	3.17811880787042	0.00148233995463619	0.00529618246428426
RPN2	8611.88983358245	0.915228256066943	0.0373678976440745	24.492366811331	1.7814066083538E-132	3.56221442457034E-130
KIAA1841	90.3728839130494	0.914367311423714	0.32058884709823	2.85214947338311	0.00434246758815719	0.0138926268792402
CHMP2A	1856.13895289511	0.914228907767408	0.107559374809699	8.49976033595321	1.89982526027236E-17	2.81671289055707E-16
JMJD6	453.991397443249	0.91291061539115	0.11438745343084	7.98086318044583	1.45313470660715E-15	1.90726935898642E-14
PDGFA	504.053246243098	0.912326024459599	0.10997300314591	8.29590898094459	1.07758019944649E-16	1.51728393053424E-15
PSMC3	1115.59562634142	0.91182116662046	0.165390221775429	5.5131503956658	3.52466790920014E-08	2.50292442755376E-07
CH17-340M24.3	98.5939292335799	0.911799340807538	0.189734970371454	4.80564726166431	1.54251650348844E-06	9.02082150823564E-06
MTOR	3050.05222146525	0.911645632410783	0.0585283743006097	15.5761311210943	1.05765429087722E-54	5.88036016488652E-53
C4orf48	160.200764791702	0.911172408218819	0.229974546745589	3.96205763252057	0.0000743065971510043	0.00034267437709405
SLC25A44	654.413161690012	0.910941826422855	0.0744259150070122	12.2395784631876	1.91022138665514E-34	6.06884220518633E-33
SLC10A7	165.451354539009	0.910834502808699	0.165250360421075	5.51184578652535	3.55089983890783E-08	2.52079989757311E-07
AC117489.1	126.575708569274	0.910720406042321	0.176595753603555	5.1570911953343	2.50815663639327E-07	1.61003764012987E-06
ADARB2	216.900297244464	0.910463626201092	0.14633133314991	6.22193214947588	4.91069411412925E-10	4.16594927414687E-09
NME3	880.481607180982	0.910418442950018	0.176944343956974	5.1452248915704	2.67200514570211E-07	1.71106120686564E-06
POP1	366.839531619083	0.910243374812322	0.116956414985249	7.78275714869619	7.09607709633475E-15	8.90133107983035E-14
AC096733.2	18.8861490286669	0.90988990367292	0.379512352648976	2.39752381529069	0.0165063079245663	0.0449564041859882
HGD	699.186725030609	0.909682600094089	0.130172128044726	6.98830551330871	2.78226014546213E-12	2.84270770379634E-11
CXCL11	58.4178255883791	0.90933549188816	0.265456843667209	3.42554925058987	0.000613557684563026	0.00238254220983384
TMSB15A	23.9799478976975	0.909316262540108	0.445771853981923	2.03986917167943	0.0413633579947999	0.0976664483870073
PML	1638.66686662456	0.908037229097872	0.114636750188738	7.92099590753299	2.35615696556276E-15	3.04878255315559E-14
AC026464.4	288.483569517666	0.907778253287689	0.28290482864258	3.20877610199637	0.00133301252886305	0.00481194874648441
TMEM161B	386.450352940872	0.907696726111979	0.126191921925568	7.19298598722798	6.33894506292409E-13	6.7824431977222E-12
ABHD11	562.665944598659	0.906986123921674	0.122078101090748	7.42955629075075	1.08962570101872E-13	1.23587860731371E-12
PARM1	209.642050761128	0.906968059862678	0.154174889071454	5.88272231181783	4.03572715837095E-09	3.15383131233481E-08
CCNYL1	230.794102880282	0.906966734331453	0.151279379078828	5.99530973655605	2.03097959961053E-09	1.6217849178635E-08
SNX19	1704.72062646165	0.906353722401097	0.0802382099445805	11.2957869203102	1.37665421660791E-29	3.63180307521084E-28
STS	622.691538522544	0.905695703011863	0.0962196307530708	9.41279545476698	4.831137395918E-21	8.85001889709505E-20
ENDOG	348.455309082747	0.905299658404776	0.154566549777465	5.85702184404174	4.71241164063345E-09	3.65503739897372E-08
AUP1	1186.97327813911	0.905126101238307	0.126633389632661	7.14761015135029	8.83016585047031E-13	9.33463467693431E-12
SERPINE2	87.0903113139852	0.904587190652027	0.233688641719039	3.87090781989997	0.000108430791800467	0.000486833796544136
MAP2K4	1325.88586332782	0.904481054819492	0.0714745554642146	12.6545880410875	1.05527661851269E-36	3.60277796472424E-35
SEC13	1741.50669502032	0.90373809227263	0.0724975085446425	12.465781382213	1.14741543747354E-35	3.83481709973599E-34
CARMIL1	574.831563409347	0.903244929298628	0.118012525623937	7.65380559837302	1.95117173863998E-14	2.35925216934335E-13
PLPP5	4379.2722921915	0.903199583275087	0.0627635289315718	14.3905162544286	5.93512239682501E-47	2.72648981766116E-45
C6orf136	140.661729403528	0.902838110630925	0.270537922656979	3.33719613784294	0.000846282032183516	0.00318540449823457
FAM96B	611.099200257718	0.902789634671093	0.102331990310376	8.82216432938421	1.12268332456031E-18	1.8014411592203E-17
CORO2B	15.5192550215061	0.901522177046997	0.433935967149147	2.07754656284838	0.0377511423503169	0.0904841038847845
MUC20	120.973279441938	0.900948068725961	0.284150958294056	3.1706670078994	0.00152089378170556	0.00542027683532506
FRAT1	156.124618506612	0.90084949320979	0.176231504515636	5.11173921873807	3.19206276720481E-07	2.02771824902311E-06
SLC39A10	733.500145038097	0.90070732338093	0.138466869939317	6.5048579763207	7.77668163081427E-11	7.11198755137803E-10
YKT6	2441.6907264817	0.900255019541158	0.141401502719634	6.36665807806975	1.93191182028878E-10	1.70518448351602E-09
APOL3	92.6368101706469	0.89984163872188	0.244624366903979	3.67846282081577	0.0002346438868108	0.000993697442703292
KDM8	60.9675537553152	0.899519294816301	0.251369516570157	3.57847406117458	0.000345606160820656	0.00141744987984976
PLA2G16	4868.3523038683	0.899391197423021	0.0584558766321607	15.3858131849177	2.037998910434E-53	1.09472284588459E-51
AGAP4	221.724852101994	0.898864661324685	0.131724628569214	6.82381625280031	8.86532632617791E-12	8.7607684907695E-11
GON7	165.71174104672	0.898560562502688	0.169962036180687	5.28683100470404	1.24453515623654E-07	8.28390449728802E-07
FAM58A	227.360441750676	0.897685545436065	0.171160011680711	5.24471537844157	1.56523765436548E-07	1.03032905181967E-06
FAM21EP	23.588814484895	0.897529221077798	0.408111694725393	2.19922445908275	0.027861965985429	0.0703451822375881
DAD1	1506.41183850751	0.897278336064609	0.0989082362456341	9.07182627174	1.17038602161939E-19	1.97521317520958E-18
NPHP4	146.226072764797	0.897120074472822	0.271781067154634	3.30089245680381	0.000963778171561745	0.00358288788790553
NRXN3	184.806886499793	0.896772334564595	0.132751954818446	6.75524767820584	1.42591458002649E-11	1.38381171885442E-10
ATP5F1	864.763101376909	0.896015473398717	0.209163773095642	4.28379857629078	0.0000183729256544538	0.0000929031319322956
KCTD3	3846.96957716301	0.895026177639259	0.0480807865224748	18.6150485957814	2.42639853107062E-77	2.22928878167399E-75
ADRA2A	818.232576698663	0.894105343747905	0.124414456722065	7.18650683614115	6.64699635052522E-13	7.09609354675182E-12
ATAD2	1239.15773740877	0.893568684246785	0.0968909864263556	9.22241291171046	2.90488418884542E-20	5.05296960217586E-19
MAPK12	534.721124743026	0.892167932188066	0.200486025802033	4.4500255248165	0.000008586008424018	0.0000456258723666665
MRPS18A	1036.74321239359	0.891722753916293	0.0747709934117935	11.9260519785423	8.65833323603317E-33	2.5851154038224E-31
PCTP	422.880313563276	0.891440416439455	0.103445948019559	8.61745127291895	6.84608825579299E-18	1.05035149023114E-16
BDH1	535.668220071445	0.89097822329012	0.129434483576993	6.88362327153824	5.83490593372929E-12	5.84620722522199E-11
MAGEH1	871.123483568586	0.890166107231132	0.104840626821049	8.49065991135808	2.05467021869879E-17	3.03117994570095E-16
MAP2K6	408.504509425768	0.888955795572297	0.107128636203896	8.29802214489467	1.05858948192744E-16	1.49142660224662E-15
SLC25A40	727.196201637459	0.888025787650617	0.0849423987503384	10.454446786471	1.39812303261399E-25	3.13274347307745E-24
ATP6V0E2	4285.7327312464	0.887949375116969	0.0939796051452207	9.44831991733609	3.44312601425229E-21	6.38104568809561E-20
TP53I11	1011.49142421307	0.887926897135329	0.0951582549576638	9.3310548573045	1.04822404283898E-20	1.87263808734207E-19
SDCBP2-AS1	183.230648064098	0.887576169675119	0.163825489843209	5.41781483775563	6.03318490414199E-08	4.18436805534721E-07
RAB20	2291.80725525311	0.887566384998051	0.149310382152726	5.94443850589158	2.77406082501804E-09	2.19453295851494E-08
MRPL33	730.109220853489	0.887439247730713	0.0983545793519073	9.02285641988772	1.83247662795209E-19	3.05575429844064E-18
RABAC1	1306.90220600684	0.887339966140172	0.110351702545884	8.04101745300412	8.90955655191315E-16	1.18376218709841E-14
STEAP1	6521.66764333757	0.886941407767962	0.0658319407085092	13.4728127140465	2.26086440557791E-41	8.8051602938023E-40
PHKG2	143.565686660809	0.886897332540058	0.274526130127042	3.23064814314626	0.00123509880707157	0.00448571599711157
LARP4	2122.11286719412	0.886578562688738	0.0944752329918739	9.38424319911437	6.33698827848175E-21	1.15022862757248E-19
KMT5A	1271.30995615984	0.886563686392672	0.0809065249117363	10.9578762326012	6.09120263012303E-28	1.51776186163778E-26
SLC25A11	690.682882008099	0.886475653166049	0.150219697428535	5.90119450605192	3.60879145724855E-09	2.83134854984129E-08
OPA3	882.907085980836	0.886103933368956	0.120351948038566	7.3626056562459	1.80354572327477E-13	2.00266794358593E-12
MT1L	25.3523591678435	0.884858649548253	0.39351085095182	2.24862579369277	0.0245363139428326	0.0631578574724798
GRHPR	2134.19522744793	0.884670763419143	0.119248581795238	7.41871098256087	1.18265667566984E-13	1.33440010688665E-12
CALU	2794.72605797738	0.884264721389598	0.0621212942551288	14.2344864509418	5.5972597604458E-46	2.49891919811573E-44
TMC6	1409.97793624308	0.884015142687199	0.113465306624873	7.79106115325484	6.64487416646115E-15	8.35736922120029E-14
ARF1	3790.55884511267	0.883174549514038	0.0475119159470424	18.5884852654319	3.98267146200664E-77	3.61723855381336E-75
BCAR3	385.185547737767	0.882494146875876	0.125052308448456	7.05700004922035	1.70135563593094E-12	1.7518588798188E-11
AC093724.1	24.4762285516802	0.882379497119081	0.36542074581871	2.41469458758327	0.0157484085166962	0.0431408090022377
CARS	855.034514977851	0.882371376149984	0.118937779659985	7.41876448906711	1.18217907100722E-13	1.33440010688665E-12
TXNDC17	182.925373433877	0.881692545568852	0.194499908080562	4.53312576992917	5.81171867334819E-06	0.0000316248931056468
RAB26	59.2032935463841	0.880352024410065	0.317987747929246	2.76850925906097	0.00563133855059237	0.0175205038695484
TSPAN17	1983.82055246605	0.880206450385546	0.108663566337727	8.10029046580212	5.48281207188457E-16	7.40039682714493E-15
FAM110A	773.877202799065	0.879967474901499	0.115162944479328	7.64106439688553	2.1543327187896E-14	2.5969858853251E-13
CHUK	540.95556166052	0.879798835157967	0.0878747982203952	10.0119585248023	1.35052045749338E-23	2.77761320713159E-22
SGSH	1665.28879376725	0.879778530526805	0.158847016937325	5.53852724142709	3.05025806896672E-08	2.18259070820408E-07
DOT1L	1525.01133093565	0.879243767550603	0.0830260507954482	10.5899745817948	3.31681905357471E-26	7.65538566429328E-25
HSBP1	2301.71049154527	0.879233468926896	0.087002492516537	10.1058422982511	5.20463786882731E-24	1.09504476327687E-22
ARMC6	715.753466335238	0.878839875053619	0.163685615924708	5.36907210868101	7.91427732753198E-08	5.40706699069626E-07
ZNHIT1	690.992181868776	0.878126733247348	0.118889794258696	7.38605646281636	1.51247586491949E-13	1.6889195533376E-12
ZNF613	1281.71386628197	0.877674762054672	0.0568398634132274	15.4411835171727	8.64983513574348E-54	4.72090543326036E-52
SLC25A30-AS1	27.958319792187	0.877324180916365	0.323844717049923	2.70908906252474	0.00674682260076357	0.0205690200035988
ZNF35	270.929783711343	0.877241182986945	0.128204686409992	6.84250480658383	7.78202934732481E-12	7.72553902164961E-11
RTN4IP1	58.8333400883477	0.876998131289665	0.272175087321788	3.22218370505308	0.0012721753977915	0.0046105217431993
SLC25A5	2582.19836785899	0.876272155456786	0.0731871573607328	11.9730317046982	4.91975017791729E-33	1.47443797523577E-31
GPS2	360.792372912304	0.87626769867755	0.195611739620873	4.4796273494418	0.0000074773467684843	0.0000400655131057988
ACACA	7561.345340807	0.876092361051091	0.130665840263354	6.7048308822363	2.01639757253779E-11	1.93476599339151E-10
SHMT2	2081.30104548422	0.875787358668787	0.137144830185946	6.38585761841231	1.70439529973502E-10	1.51222186996624E-09
GNAQ	2973.6212462444	0.87575824472529	0.071132614780596	12.3116273375653	7.84257331976578E-35	2.53218283198299E-33
PHACTR4	1517.72890022643	0.87564688982007	0.107986799454145	8.10883269294316	5.11083606367376E-16	6.9100826688171E-15
NUBP1	264.692796744143	0.874716005679353	0.144971918613308	6.03369269059984	1.60254692387389E-09	1.29268496950858E-08
AC015871.3	183.011218444913	0.874397927596333	0.158214245100169	5.52667003557569	3.26365943990895E-08	2.32939532189782E-07
UQCC3	520.189327383699	0.874321026145383	0.204656883474019	4.27213104833769	0.0000193613730879465	0.0000976729349164249
PSMA6	2110.55245641046	0.874270029059816	0.079354749690559	11.0172363024142	3.15600485561238E-28	7.9555393584907E-27
AP1S2	896.932144997913	0.87418845407655	0.123206648068247	7.09530263003597	1.29068733639227E-12	1.34766107313693E-11
CFAP69	288.386561530233	0.87388074634955	0.147906989702613	5.90831270453552	3.45629473795382E-09	2.71438909519304E-08
COA1	381.253884807442	0.873623336694512	0.116711179814729	7.48534406113735	7.13599417942711E-14	8.19932967134947E-13
FDPS	981.874113538712	0.873575862976339	0.13337177889323	6.5499303542744	5.75639229513536E-11	5.32785340548585E-10
SSR4	4488.68353956768	0.873528693515777	0.0829105944130469	10.5357909890743	5.90844507812922E-26	1.34671799884256E-24
RAB1A	4338.02403840388	0.873040103185755	0.0556766970209871	15.6805297350284	2.0553293088903E-55	1.1700625893386E-53
TALDO1	3643.05973510777	0.872946905780102	0.065398656161084	13.3480862914054	1.21531050335139E-40	4.60502049964166E-39
EXOSC1	282.01666613477	0.87287271729711	0.113774023588106	7.67198601024389	1.69353427489375E-14	2.06029353810694E-13
IPPK	243.832295865668	0.872392981725611	0.245659543568811	3.55122772375113	0.000383438497450616	0.00155572079886357
FAM69A	134.211904361765	0.87220758823129	0.200836863727208	4.34286600599375	0.0000140635916256819	0.000072327042646364
PCMT1	3026.26880821013	0.872104249523835	0.0577920935681962	15.090373019533	1.87379969329786E-51	9.58901881757329E-50
CBWD1	219.562108326647	0.871470146440935	0.135173217848226	6.44706222366793	1.14038977402149E-10	1.03073078082746E-09
COG3	2100.8891881048	0.871228810330122	0.0601481279503823	14.4847203066539	1.51337421089172E-47	7.07509876667572E-46
LMNA	438.369360555004	0.870493761231236	0.235649926673482	3.69401244260686	0.000220742993267457	0.000939181084519757
ABCA3	2271.82251754597	0.870432772261414	0.0620018892118341	14.0388104834599	9.02141504186559E-45	3.84031471084497E-43
MAP4K2	896.958291357294	0.869960861169073	0.103878361672615	8.37480344473333	5.53161160110638E-17	7.94868536593765E-16
FECH	1786.2827985669	0.869155941545281	0.080197392753189	10.8377082060529	2.28113978778838E-27	5.55598796215069E-26
AC012146.1	48.9480024015753	0.868631124068921	0.294312344263528	2.95139208735039	0.00316345064796792	0.0104523009745966
BEND4	3034.70296671448	0.868324580594187	0.126632715125801	6.85703200576221	7.03058842131245E-12	6.99706742256591E-11
H1F0	14724.4754279545	0.86814126112131	0.098147252706662	8.84529354801169	9.12880112523898E-19	1.47174086433731E-17
RPS19BP1	1240.07876385771	0.867788771699051	0.160478747323089	5.40749966069928	6.39106639582754E-08	4.42355485616964E-07
AC006001.3	244.231037172808	0.867578145960954	0.190171946073748	4.56207218715903	5.06512254358148E-06	0.0000277590179749113
MCOLN1	141.020579542322	0.867265913361001	0.147374900733064	5.88475994926608	3.98632142499308E-09	3.12137231421966E-08
SLC2A1	437.067976055914	0.867052161889313	0.20078920284271	4.31822104781464	0.0000157291857495141	0.0000803891117043465
GOLGA3	4359.88330111395	0.866929058547375	0.0541682692879442	16.0043706388146	1.19111590175881E-57	7.12155628096799E-56
PCCB	1648.49443343269	0.866868456254369	0.0646865139016017	13.4010693105678	5.9598231577828E-41	2.28006353476848E-39
C3orf14	28.162881565262	0.866538550953677	0.387608922391625	2.23560011365827	0.0253779771502506	0.0649767962413776
PPP6R2	1112.24416780738	0.866073874591932	0.0737226972232078	11.7477236619511	7.25468454087985E-32	2.07490953527376E-30
OTUD7B	893.292628289176	0.865213454489266	0.111329661540511	7.77163464360687	7.7479660159952E-15	9.67824668328723E-14
INPP1	195.150661327349	0.864840932107055	0.138363940844291	6.25047918431517	4.09195270825228E-10	3.51016966999176E-09
BOLA3	475.416488527055	0.864636260643586	0.104996862490542	8.23487712046132	1.79742032078219E-16	2.49395999727889E-15
ELF3-AS1	117.24426377935	0.864607856352569	0.179929677773575	4.80525429184951	1.54554940054305E-06	9.03189919826188E-06
GALNT7	2449.52288374384	0.864423586628762	0.0760670870666613	11.3639633113757	6.32104190171413E-30	1.68816513011436E-28
FBXL6	145.570715225217	0.864220051488117	0.228820301921033	3.77685041157915	0.000158824054405144	0.000692574161375262
NPDC1	7731.45819589844	0.863978214373316	0.128573989704075	6.71969670041226	1.82103206909088E-11	1.75580547471988E-10
TMEM120A	463.594789103195	0.862916199475432	0.19162634777354	4.50311874907311	6.69634419573563E-06	0.0000360920059981257
ZNF595	543.047466355472	0.862849997125258	0.107391065529593	8.03465346833245	9.38437509927217E-16	1.24407013850853E-14
ILDR1	342.334415206818	0.862667994551844	0.0985781479016033	8.75110775476249	2.11268521136826E-18	3.34487407117227E-17
CIB1	833.152795005402	0.862366000372686	0.0851290966489511	10.1300969271276	4.06246543738881E-24	8.59292689316482E-23
TUBB6	541.532170021252	0.861684226622858	0.131709465962885	6.54231053420016	6.05755547358175E-11	5.59571389943134E-10
SOCS4	771.445572229386	0.861104127890782	0.110662706398726	7.7813398561586	7.17604289032642E-15	8.98742719043197E-14
SRSF7	1230.7775107026	0.860831316165807	0.112368650377046	7.66077828003932	1.84809675982902E-14	2.23917059556473E-13
HLA-H	27.3736585752396	0.860705130524463	0.377056914125652	2.28269287282619	0.0224484659119748	0.0585022116790443
BLOC1S3	358.873610424447	0.859765816596855	0.109680904325602	7.83879219343897	4.54900643899619E-15	5.77631575359409E-14
INTS10	1467.72719054648	0.859699504993065	0.0798685750368529	10.76392692115	5.09516546333269E-27	1.22593081259317E-25
CMTM3	425.85093211787	0.859224345137662	0.163952377933152	5.24069462101972	1.59973266107315E-07	0.0000010510005080866
SUN2	2337.36271047592	0.859145806108678	0.131959130388707	6.51069617977873	7.48033042124625E-11	6.85149894934472E-10
ERG28	1074.37744164062	0.859124566145602	0.0771215698680951	11.1398739368896	8.02328360911236E-29	2.05072026597678E-27
CA5B	381.386883900569	0.859092071422176	0.178179690020776	4.82149268147231	0.0000014248794953629	8.35957408078295E-06
SEC24A	1067.91100534388	0.858245932684149	0.098968239349815	8.67193291830298	4.24845937457807E-18	6.59897775962531E-17
MAP2	1685.07941498033	0.85823209616922	0.0998824910975273	8.59241781756549	8.51580740975699E-18	1.30065566830923E-16
TMED10	4731.24907152511	0.857626442619662	0.061919202599745	13.8507346123865	1.25917704218342E-43	5.23835260416025E-42
ACAA1	675.35489623639	0.857373574828518	0.19031919492886	4.50492434643284	6.63965927324385E-06	0.0000358189372174361
PCCA	544.430097254704	0.857295685241998	0.0922292805664402	9.29526588494224	1.46838730913627E-20	2.59596912393808E-19
TMEM222	729.275565536675	0.856858270939063	0.104666374078691	8.18656687480981	2.68783339007538E-16	3.69495571058543E-15
AC027228.2	53.4380008634413	0.856341988232916	0.278598536418855	3.07374905568585	0.00211387161147166	0.00729432843192859
RER1	3740.4020863027	0.856215282021609	0.0760781473308425	11.2544181484621	2.20275023232141E-29	5.7411439790055E-28
TPST2	115.887750187315	0.855798998221495	0.19879515884868	4.30492876777205	0.000016703947438539	0.000085005802661992
AC018521.6	18.0821610373004	0.855729972053605	0.385042350401055	2.22243078238611	0.0262542069698366	0.0669178565825012
ALKBH6	116.85420938056	0.855255587570622	0.279279357422728	3.06236592443914	0.0021959482568415	0.00754254975747695
TMEM110	450.914421212283	0.854900588723879	0.106378462078286	8.03640673141845	9.25113070984472E-16	1.22777415711916E-14
KPNA2	516.046121836528	0.854652955882479	0.0875890826955631	9.75752833093401	1.71278605678906E-22	3.36282648575515E-21
NRAV	57.6279901625289	0.854641231638007	0.231223355083073	3.69617174411709	0.000218874937133003	0.000932059413746767
PEPD	921.230884394291	0.854566527377338	0.109425712827558	7.80955869781754	5.73885668823349E-15	7.25235442130665E-14
RABL6	3204.56004349902	0.854146145577776	0.128854881132485	6.62874497318863	3.38552905272284E-11	3.1893131171256E-10
SNHG9	92.9594983520613	0.853730005591125	0.235053462549869	3.63206734472162	0.0002811597196115	0.00117315039240317
ARL1	3092.12262900367	0.853349245984967	0.0947156539851232	9.00959039061274	2.06827531954113E-19	3.44413432496856E-18
MAP1B	960.13479882606	0.853233073964198	0.121115624380638	7.04478120248705	1.85753155471467E-12	1.90936591256977E-11
GRPEL2	640.162582619477	0.852570115717599	0.114559585476349	7.44215433542757	9.9056395465899E-14	1.1251293491678E-12
LAGE3	659.055959588333	0.852568850163786	0.138264503753071	6.16621639698936	6.9943351577805E-10	5.84810960697627E-09
PPP1R15B	2084.10521347458	0.852246252885383	0.0617284771450707	13.8063709377194	2.33291649404383E-43	9.58792416101331E-42
NFKBIE	208.602147569029	0.852129971613196	0.215530113578631	3.95364692879595	0.0000769689625077304	0.000353718314375039
SP6	52.3748904074244	0.85128590940125	0.256415480549765	3.31994740557809	0.000900344084334981	0.00336917562994735
PIGQ	319.089562653808	0.850926965129689	0.216160863944052	3.93654498600603	0.0000826631300518719	0.000378497564501509
ATR	778.325070037284	0.850707950024947	0.0909967522495116	9.34877266490039	8.86706484279593E-21	1.5948652683233E-19
KDM7A	749.808079246977	0.850553927909391	0.19182812428787	4.43393757337163	9.25274284000133E-06	0.000048906767796684
JPT2	4332.79766875765	0.850462308622755	0.0558711536087785	15.2218498042455	2.53267393237597E-52	1.3216558968162E-50
SLC25A45	351.561956732532	0.850121746336646	0.12206472114927	6.96451635110077	3.29533867523709E-12	3.35110594512571E-11
NDUFA6	871.693461711955	0.850087392039694	0.0760017876009674	11.1850973361694	4.82375854947124E-29	1.24093144262938E-27
SLC25A37	1537.73282733448	0.849874596558975	0.0804973714749467	10.557793142643	4.67523924602044E-26	1.07282539149761E-24
SNX11	299.586710264582	0.849797383023512	0.133748505151173	6.35369630533819	2.10201637004174E-10	1.84915273720936E-09
MTHFS	1155.5771807751	0.849768473925898	0.105231036250728	8.07526471469122	6.73304172900219E-16	9.02136604635902E-15
PIAS3	684.558314995123	0.849607621159077	0.0975873107607577	8.70612802561955	3.14431669130197E-18	4.92251052540932E-17
CLIC4	3356.46501608703	0.849600747397785	0.0687386219050697	12.3598746069002	4.3082824668832E-35	1.41017729823869E-33
ZNF799	184.337051169606	0.849111020927565	0.182625819320136	4.64945769491173	3.32808935840606E-06	0.0000187222729013311
YRDC	703.376442844672	0.849068918470224	0.0866850529824036	9.79487107936103	1.1844842316878E-22	2.34102880209659E-21
DIABLO	713.29969212248	0.84844854401447	0.232193913016336	3.65405162001287	0.000258134335151824	0.00108564238940841
PRICKLE3	37.3382086195041	0.847902544975056	0.367436552026852	2.30761621373231	0.0210204919056782	0.0552711188273501
TAOK3	751.963057855138	0.847435494917345	0.0820088796953831	10.3334602065666	4.9733497043964E-25	1.09219856229815E-23
CHMP4A	579.37118026778	0.847370042676185	0.172786040739605	4.9041579924457	9.38289471980824E-07	5.64111578455172E-06
MAP3K11	4594.93359428358	0.846806119307144	0.0851099738750336	9.94955210009233	2.53320760526723E-23	5.15656186269795E-22
SCYL1	6259.70211221838	0.846778551765764	0.0878001913690556	9.64438161878772	5.19231896450255E-22	9.98839305410693E-21
EEF2KMT	158.983410207904	0.846489561075001	0.174105170782093	4.86194383126307	1.16238609787002E-06	6.92195685308181E-06
SNRPB	2691.5791915255	0.845531718610822	0.103754992716186	8.14931114615095	3.66003127587971E-16	4.98820757393091E-15
CYB5R3	3264.26274310105	0.845427008881997	0.0649867713914414	13.0092169649366	1.08447621674348E-38	3.88063098550794E-37
TADA3	2951.86708488413	0.845381494503053	0.106613197828404	7.92942629733059	2.20160574412363E-15	2.85500873499542E-14
LRRFIP1	5859.90742824853	0.845169257138658	0.0480432753558909	17.5918325900531	2.84525524669576E-69	2.20539719382321E-67
AC084033.3	114.05154234748	0.844536650114598	0.213418198387276	3.95719135714038	0.0000758361786608737	0.000349186862889735
PSEN2	744.290983484201	0.844282598839366	0.0996524220034384	8.47227374774931	2.40648779115069E-17	3.52398667558288E-16
SLC25A32	1014.94678223148	0.843925637460673	0.0905479462133428	9.32020739015189	1.16113117415529E-20	2.06658769036644E-19
PTPN9	2546.41582998164	0.843923773385255	0.0521527329482929	16.1817746775028	6.7811350417082E-59	4.18041164384685E-57
AC023310.4	109.031123864112	0.843296515494338	0.202130342103356	4.1720431812416	0.0000301880407354748	0.00014768803810472
NCLN	517.154105851334	0.842992901619621	0.164677734765264	5.11904601324062	3.07085039557777E-07	1.95437165052604E-06
SARNP	643.854913353676	0.842960120497345	0.126792508738171	6.64834325691965	2.96410403551666E-11	2.80899321502009E-10
NARFL	227.676697337077	0.842700418713359	0.148364990245314	5.67991422585609	1.34762305370157E-08	9.98693185483728E-08
CRB3	297.842585801193	0.842192716752558	0.167960304686521	5.01423665743173	5.32444203727105E-07	3.29777258508334E-06
AC006538.1	43.2512742767473	0.84184965248172	0.276795843830544	3.04141001841453	0.00235472934816731	0.00801848019018163
FAM214A	1200.0687244177	0.841590794024397	0.104391951612759	8.06183600385466	7.51569853427067E-16	1.00473911416576E-14
PSMB2	1853.16037620262	0.841529324037443	0.0683341534143231	12.3149154850151	7.52940129157283E-35	2.43437001541124E-33
CBLL1	1331.8557742312	0.841493538596025	0.115923618568513	7.25903443135435	3.8986323714558E-13	4.2380930064487E-12
PHPT1	916.319524173772	0.841149289152284	0.171491052398742	4.90491648040323	9.34671011516741E-07	5.62504587507647E-06
GPR162	39.459694688988	0.841101058483289	0.326544323601681	2.57576383262832	0.0100018935450344	0.0292138282555098
ACTL10	337.702405216405	0.840734489993997	0.206750241722814	4.06642566890516	0.0000477397025578743	0.000226975816596839
ARHGEF16	967.482542700164	0.840066863273726	0.131094710784276	6.40809120557199	1.47352756853434E-10	1.317702443474E-09
R3HDM4	792.222079949534	0.840013815627341	0.194284061870132	4.32363729449328	0.0000153477549537423	0.0000785746938208372
ZCCHC9	354.185897894112	0.839756324130546	0.101062445526683	8.30928165011429	9.62831469116711E-17	1.35892868559319E-15
ABCB6	947.992827329436	0.83928167560507	0.16092353797055	5.21540656009354	1.83414500284872E-07	1.19871778324054E-06
GALNT18	309.7664966729	0.838751627667643	0.127936953495244	6.5559762426172	5.52790319449943E-11	5.12634389775169E-10
NDUFAF3	1323.27024981639	0.838694466309202	0.0921082802302094	9.10552736641075	8.58483358180947E-20	1.46055320883016E-18
PHF8	973.618668816346	0.838511698425656	0.0858965720613854	9.7618761529438	1.64091051507679E-22	3.2270336046915E-21
DPM3	375.565777616437	0.838432945425999	0.151269054076933	5.54266006713827	2.9791085993292E-08	2.1326976001696E-07
PSMC4	1787.5477906265	0.838043995749627	0.0587053836046883	14.2754198046446	3.11406884852514E-46	1.40345421059667E-44
IKBKG	210.309244901355	0.837936502273946	0.230973922374503	3.62784029322284	0.000285801951832254	0.0011908744011661
SERTAD1	114.935082006989	0.837818935137386	0.182991140682294	4.57846719799399	4.68395597497022E-06	0.0000257948198056911
SH3KBP1	422.483371311273	0.837649282069731	0.10727217727311	7.80863503811536	5.7810633750979E-15	7.30181444128607E-14
BAIAP2-AS1	803.15150784403	0.836707955356052	0.117199980998771	7.13914753420333	9.39114961769895E-13	9.90566472973245E-12
PDE12	1271.17763953621	0.836546329655406	0.0703743403120156	11.8870930220653	1.38130986772335E-32	4.08318628724781E-31
SEM1	1315.82709449215	0.836505298644878	0.122073485246197	6.85247330292748	7.25839358646234E-12	7.2177490089201E-11
MEMO1	594.826795607659	0.836390856309403	0.0993646057119267	8.41739219228856	3.84957251271802E-17	5.59245589210244E-16
COLGALT2	33.3691262175197	0.835978962841891	0.291320507296082	2.86961934331746	0.00410966212865123	0.0132189132215984
PCAT14	10738.1223919029	0.835227120505115	0.0864373791045778	9.6628001584199	4.33840307691099E-22	8.37280126668076E-21
STEAP2	27649.4934030733	0.834939506722548	0.0692107701678901	12.0637222313401	1.64190940681299E-33	4.99627573459361E-32
CCDC71L	94.9207676808633	0.834108870269923	0.297963654819585	2.7993644754256	0.00512033054504036	0.0160955595310146
CLEC16A	263.390771823455	0.832661855792426	0.155000601283047	5.37199113358213	7.78719387820616E-08	5.32329978528566E-07
YOD1	505.89862995273	0.832522650447281	0.11268058282386	7.38834171410584	1.48671265972601E-13	1.66093025590799E-12
NDUFA9	771.899480722845	0.83242395658699	0.129885961773449	6.40888318661358	1.46589450918312E-10	1.31186257015876E-09
ARFIP2	1214.40671534762	0.832417682013799	0.0749195577181164	11.1108194891614	1.11134883457552E-28	2.83144077811126E-27
PDLIM3	172.009466591683	0.832015998269199	0.147906057493552	5.62530035867847	1.85185467801701E-08	1.35715226110541E-07
DESI1	1588.84355966939	0.831954984104975	0.0582226243771128	14.2892044631368	2.55511560799865E-46	1.15592264273642E-44
ANKRD39	129.484983019293	0.831347009774018	0.1862297446521	4.46409359217603	8.04084134390576E-06	0.0000429109353262125
ZFAND3	2129.15210904053	0.831178999026259	0.0978004718329686	8.49872176941858	1.9168974468657E-17	2.83910537567882E-16
PDIA6	4959.28357852487	0.831022925207225	0.0649151028637783	12.8016884907522	1.60424685418402E-37	5.58109037166124E-36
CLK3	1560.72903266032	0.830247459944771	0.0884666223693496	9.38486671818976	6.29960643177505E-21	1.14431629504213E-19
PPP1R35	191.314149480281	0.83017016812782	0.286126096663258	2.90141366973893	0.00371483122749852	0.0120795468556374
TMEM55B	315.18966696998	0.830104305829694	0.133609922408104	6.21289415388017	5.20174904433098E-10	4.40187838758535E-09
ARPC4	2419.86267248614	0.830084573342233	0.0974961129111562	8.51402736536432	1.67994345063285E-17	2.50162292561072E-16
ZNF821	126.988485507366	0.830068520080137	0.346569349812365	2.395100780059	0.0166157975450547	0.0451977044332558
AL035071.1	79.3575793839107	0.82996833303648	0.275545406215545	3.01209279601359	0.00259453271140217	0.0087499291950859
SNAPC5	313.39954667575	0.829791343039229	0.133273960617996	6.22620757416869	4.77860868034181E-10	4.06549060269624E-09
LYPLA2	1395.74432414445	0.829662417693118	0.112424003196467	7.37976227588372	1.58572411071434E-13	1.76739536011983E-12
RPS10P5	21.6002127204148	0.829576037048876	0.371541594040912	2.23279452517375	0.0255624974936654	0.0654140434841663
SGPP1	704.28560607172	0.82944682120176	0.0833242863315258	9.9544425487379	2.4117066458068E-23	4.9134393273646E-22
PSMD11	4297.08533365853	0.829275733091807	0.0472361220494917	17.5559655854672	5.35485602853667E-69	4.12375903090804E-67
DTX2	147.228744206921	0.828650131949905	0.18042339535893	4.59280865600277	4.37320006719303E-06	0.0000241673638641257
ATP6V0C	2930.13735798138	0.827777549430812	0.097169071465164	8.51894061504517	1.61019376109702E-17	2.40226775793509E-16
ITGA3	837.139337096818	0.827577769038136	0.0905936786045606	9.13504983775407	6.53766563251999E-20	1.11840612071492E-18
SCAMP4	1612.48320408356	0.827288396611385	0.0710251939143487	11.6478160919777	2.35414677430371E-31	6.62166390559468E-30
SPSB2	52.8992724249927	0.827102110374344	0.270674817586567	3.05570395409917	0.00224532834599999	0.00768885211129886
BORCS6	44.8687283755105	0.826672821677007	0.375470440140393	2.2016988111445	0.0276865907692388	0.0699915132205255
LINC01668	61.8483242500397	0.826104479472594	0.25615397401929	3.22503089259268	0.00125959076098577	0.0045697852947732
PYCR2	798.974393123881	0.826085029341314	0.108387462215434	7.62159213303993	2.50565696813961E-14	2.99922601679326E-13
KYAT1	44.3791241280799	0.824529801514569	0.291383375991115	2.82970776459021	0.00465905386955296	0.0147842173462971
DAZAP1	1356.32445231659	0.824397619702994	0.151896736176213	5.42735571847062	5.71950678170456E-08	3.98190121057465E-07
HSPA5	12290.3162256913	0.823932151439122	0.0490389229841924	16.8015955755128	2.37566437144221E-63	1.62914436261784E-61
TIMM17B	341.215510546706	0.823275814192354	0.128196062828143	6.42200545032354	1.34490605915211E-10	1.20839696652136E-09
LENG9	121.455153985521	0.823243642963309	0.237602281736257	3.46479687378224	0.000530632106382578	0.00208778465666002
TLL2	120.897279099103	0.822537062607019	0.193719433994898	4.24602243380849	0.0000217598853355403	0.000108872630665374
DHDH	35.3762398737431	0.822469922987178	0.379051007632501	2.16981331384451	0.0300209913561496	0.0749296738316483
TXNDC15	339.938850165553	0.822208777886256	0.20278272791846	4.05462923951232	0.0000502138825230231	0.000237410997122563
KLHL25	234.162151792407	0.82190719615795	0.170192359418048	4.82928375262181	1.37025031400417E-06	8.05894129313971E-06
CD320	948.922791255283	0.821828168719339	0.139694873030672	5.88302312668909	4.02839610914878E-09	3.14913645904416E-08
CRNKL1	1807.46292663636	0.821073821254201	0.0649650994924035	12.6386910459548	1.2918667458209E-36	4.38534394915179E-35
TMBIM4	1270.86190287897	0.82082902554119	0.110293236478844	7.44224262290679	9.89901962261526E-14	1.12491437889089E-12
CARHSP1	515.648500937428	0.820237391109822	0.139941392879203	5.86129217548839	4.59279035219402E-09	3.57040311077455E-08
CHPF2	1303.00862502381	0.820181532118101	0.115345530560613	7.11064857157253	1.15498893209499E-12	1.2107540364816E-11
SMURF1	684.597403444184	0.819775308978375	0.0961654220788354	8.52463693557474	1.5328986631499E-17	2.29269997412414E-16
SLC26A11	839.063109072006	0.819392535697708	0.105912441166898	7.73650882436467	1.02183894310114E-14	1.26249633904646E-13
LITAF	850.536205148885	0.819048646867324	0.120167349812046	6.81590006061047	9.36754029379729E-12	9.24170766298509E-11
VAV2	3384.72551882844	0.818958620368995	0.0851079847132723	9.62258268866377	6.41986132849018E-22	1.22803070878418E-20
FAM43A	436.002652574305	0.818410718118707	0.189468725127872	4.31950295525746	0.0000156381014834963	0.0000799579421790456
ATP6V1G1	8680.94581416189	0.818329416897601	0.0584495328773116	14.0006151736972	1.54527322778674E-44	6.55460280363871E-43
PRKD2	987.604260497652	0.81808898733646	0.0839180726143064	9.74866273557613	1.86914132459844E-22	3.66376334103332E-21
GGPS1	1757.15844025353	0.818087128105545	0.0810629144390481	10.0920024127762	5.99342384617302E-24	1.25545346693251E-22
LIPT1	89.8316704822447	0.818053811012835	0.196982414941967	4.15292812433964	0.0000328247862741929	0.000159505536896201
AC091167.2	64.6122509321926	0.817772626824652	0.272924389407075	2.99633399785653	0.00273246966473137	0.00915542778681325
CBSL	4499.92377771331	0.817649710378566	0.12322750901704	6.63528555353253	3.23874918613025E-11	3.05951868333288E-10
LYRM2	667.745717489283	0.817625953748084	0.182350108515385	4.48382488173347	7.33168379792896E-06	0.0000393381618163512
SERPINB8	79.7307910150008	0.817438630668334	0.238837133030726	3.4225776381396	0.000620303803415408	0.00240638234530046
SPHK2	393.113386953219	0.816528348201927	0.172579165477659	4.73132632170266	0.0000022305761364585	0.0000127839088976798
EDEM3	1196.78017823785	0.816252904183986	0.127560117586514	6.39896638250108	1.56432276331205E-10	1.39470305267043E-09
GSPT1	4224.76250457676	0.815964399452376	0.0566807773013642	14.3957870428276	5.49952456539771E-47	2.53617609608922E-45
SMDT1	413.624578285261	0.815910943154069	0.161184206432866	5.06197822485729	4.14928425299766E-07	2.60793365251802E-06
GCFC2	734.424904694065	0.815224695573727	0.15554275341608	5.24116153063708	1.59568952190593E-07	1.04863374380761E-06
TMEM205	1095.50796350489	0.814925026407371	0.107065381814812	7.61147079096888	2.70994150266421E-14	3.22751591578566E-13
PRKCD	2348.30932331617	0.81451618016259	0.0560215019043854	14.5393492226032	6.82382822737882E-48	3.22182175592671E-46
SF3B5	1524.05613327816	0.814144164553629	0.0931643685343627	8.73879335374168	2.35613396211376E-18	3.72287939989768E-17
ZNF582	90.4543680558302	0.81395176002588	0.239556323466902	3.39774691916382	0.000679432427523881	0.00261318474953261
MARVELD3	143.605806129627	0.813870725822171	0.271886778475116	2.99341781305728	0.00275871798748732	0.00923557304871249
AC008556.1	113.654694807347	0.812903979053156	0.192242146620567	4.22854193704778	0.0000235210677468352	0.000117059095334566
ZNF350	3605.14528339702	0.812239275074048	0.0477359806010916	17.0152422731518	6.33107885368415E-65	4.51060935336132E-63
KIF5C	4784.14160676184	0.811948681884771	0.0926859286498793	8.76021520971002	1.94877953703418E-18	3.08948420141675E-17
UBXN8	152.682007198005	0.811923212042131	0.168914039902132	4.80672425165225	0.0000015342337156143	8.97458837186771E-06
ANKRD13D	1216.13411069768	0.811869959054871	0.0966338128459095	8.40151014582716	4.40773085556184E-17	6.37219704975392E-16
KCNH2	774.757554298623	0.81181681213433	0.137735300335072	5.89403595272528	3.76875114444733E-09	2.9539262922684E-08
MMAB	600.147760704048	0.811463576289986	0.152996477349449	5.30380561924034	1.13413076981932E-07	7.59577140405872E-07
VMAC	116.935045235413	0.811391086304783	0.197528161805878	4.10772357159979	0.0000399577925595809	0.000191855454347818
PPCS	875.646574875236	0.811196915695851	0.111520158969465	7.27399353795726	3.49012689813497E-13	3.80096382919999E-12
VASP	647.039367689098	0.810685192827532	0.10684585831053	7.58742739911741	3.26319340763045E-14	3.86038465749335E-13
CDO1	318.950572920258	0.809572814514522	0.114390073280457	7.07729955316701	1.46990577741419E-12	1.52276351237911E-11
STIL	191.370523458221	0.809502164443803	0.17489749830174	4.62843764092737	3.68434769829474E-06	0.0000206094823292482
AC018659.2	25.347813294501	0.809500528340593	0.379112403910411	2.1352520254966	0.0327404293469308	0.0803435347777216
CDC42EP1	101.548833713817	0.80941038083967	0.246066777354958	3.28939318643603	0.00100403657324761	0.00372373521926007
EML3	552.133403845255	0.808968707081381	0.224246212272398	3.60750221323117	0.000309158901800733	0.00128032461316572
EEF2K	954.207789338437	0.808731281894566	0.0757134320825113	10.6814769803755	1.24278425299541E-26	2.93095085077094E-25
HCCS	467.002387529138	0.808679677351451	0.108944593041613	7.4228527986016	1.14624148850096E-13	1.29638604849662E-12
PDCD10	744.783628466031	0.808525055218582	0.218683986277445	3.69723027726778	0.000217964609341521	0.000928681440266937
SMG5	3719.09395551977	0.808135694702099	0.053404500356815	15.1323519423017	9.908970987759E-52	5.10376349837042E-50
CDK2AP1	1639.44961473361	0.807920889594482	0.0767729740958813	10.5235064696787	6.73205789680315E-26	1.53151099151365E-24
GABRG3	84.2886798617162	0.807566343155764	0.342365087305425	2.35878707584261	0.0183347723709429	0.0491805652174987
SKIL	833.945759542481	0.80746915658887	0.159841879363921	5.05167456615334	4.3795341983458E-07	2.74323231860586E-06
STX5	872.31194178437	0.807459686411321	0.0815375189584575	9.90292195207354	4.04287088906401E-23	8.15289454882772E-22
RAB3C	71.6581386649347	-0.807056329596697	0.221562418140396	-3.64256870082224	0.00026993090369687	0.00113093746527835
C12orf49	909.308606515469	-0.808375651955006	0.108657361142696	-7.43967682864481	1.00931911881611E-13	1.1458853889002E-12
VDR	141.692761213697	-0.808922804843272	0.19943932420041	-4.05598448594024	0.000049923573249443	0.000236414198814676
FTCDNL1	38.4141174617663	-0.80892477195404	0.393551372305773	-2.05544899313815	0.0398356574990129	0.0947076936603568
DIEXF	771.468816097639	-0.810013795734845	0.0882257865824859	-9.18114563906473	4.26529097486392E-20	7.36017868294865E-19
AC069547.1	104.702455412987	-0.810824402560608	0.175121364252731	-4.63007129952715	3.65539842674199E-06	0.0000204547593727982
PVT1	267.449229737062	-0.811502867817981	0.128123741143533	-6.33374314998247	2.39283731488554E-10	2.09878203999323E-09
THAP10	124.754855233843	-0.811843032061502	0.213156253088246	-3.80867565600058	0.000139713078644886	0.000615668966561797
EFNB2	1711.94631056934	-0.812176169714747	0.0588412845421852	-13.8028286777538	2.45045238699076E-43	1.00363106713997E-41
Z99129.4	115.441025982323	-0.812198006827686	0.215348601648806	-3.77154994557259	0.000162236675614671	0.000706290510963542
AP004608.1	433.355189250888	-0.812235110505304	0.0949136652502015	-8.55762032120638	1.15221100071586E-17	1.74082622051014E-16
DAPK1	851.919616090924	-0.812297020961599	0.106432883045439	-7.63201181551014	2.31118249060561E-14	2.7748182919501E-13
NPC2	573.420342434038	-0.812477617138009	0.117670288832701	-6.90469637831143	5.03109156436539E-12	5.06001077200502E-11
NACAD	29.0833691038041	-0.812546981884882	0.362609504806986	-2.24083200002546	0.0250369592954775	0.0642626991042155
ATP9A	4735.22582061221	-0.812571784697606	0.0879618003357228	-9.23778028185272	2.51663643809787E-20	4.40013818376024E-19
LRRC37A4P	1688.93293868905	-0.813411657022401	0.155278581917414	-5.23840214779279	1.61972817012892E-07	0.0000010638435422685
PDZD2	126.844881338183	-0.813860053628075	0.182958942633365	-4.44832071017696	8.65442445414066E-06	0.000045958644122011
NCOA2	3553.63444926064	-0.814145135323223	0.102598755782124	-7.93523400081111	2.10098821474496E-15	2.72899102391217E-14
PHLDA1	209.295773958089	-0.814193140015233	0.244460576630695	-3.33057031623234	0.000866682709938742	0.00325293087787103
OAS1	122.413229953635	-0.814441490461641	0.161808298268261	-5.03337281942973	4.81924581339486E-07	0.0000029981378660273
AC110285.7	95.9717017749171	-0.814528083554304	0.279163127531258	-2.91774952787453	0.00352567430033491	0.0115236850389484
EXOSC5	556.008031639339	-0.814562705197804	0.116768222825764	-6.97589365912726	3.03932564802121E-12	3.09870578921648E-11
MKS1	147.084906847869	-0.814823488323926	0.185121166253584	-4.40156846898728	0.0000107471142296695	0.0000562680594519726
CEP152	28.9014172430086	-0.815140422573345	0.323203989011936	-2.52206176373412	0.0116669221249232	0.0333685190967155
CCNB1IP1	381.102064885139	-0.815620776433303	0.109881778053404	-7.42271185343307	1.14746238061367E-13	1.29715034722485E-12
C5orf30	1048.56748553367	-0.815827017617647	0.0791526302072426	-10.3070108407212	6.55071456789472E-25	1.42617386877971E-23
ADAMTS1	413.911988801056	-0.815902087597637	0.107427631445134	-7.59489971641366	3.08030891449587E-14	3.65216895512425E-13
TATDN1	503.706501636084	-0.815983760401601	0.131082302855862	-6.22497272800321	4.81639782985721E-10	4.09178874542243E-09
ZNRD1ASP	43.3100748864561	-0.816311036347096	0.313708446262364	-2.60213279582657	0.00926459703924882	0.0273354434154947
YPEL2	527.336335338643	-0.817318335736285	0.140719220042096	-5.8081499847127	6.31669188613461E-09	4.85033882292543E-08
ZNF225	105.306380520586	-0.817823916615053	0.204687415167713	-3.99547727907433	0.0000645640493308984	0.000300364832429728
POT1	405.028122712538	-0.818064709994564	0.190279097189558	-4.29928837206747	0.000017134740381309	0.0000870120106943297
RUNDC3A	67.0606970102417	-0.81809442521018	0.257310222390759	-3.17940895472002	0.00147575721708489	0.00527442456259419
CEBPA-AS1	62.0397178372452	-0.818930659893993	0.259544949417304	-3.1552556184682	0.00160357543312154	0.00568429629175633
CAMKV	646.910834003553	-0.820008132242651	0.153677052585269	-5.3359178774441	9.50624229238595E-08	6.4374086963465E-07
SH3BGR	57.4298473175294	-0.820139382191038	0.253694508188648	-3.23278335052164	0.00122590494440975	0.00445572537913157
PRPF4	981.386320053426	-0.821030214000008	0.0597622499281703	-13.7382748304628	5.98858040483256E-43	2.42767051641219E-41
SLX4IP	303.80958106721	-0.821175490142315	0.130591164574027	-6.28813972844866	3.21292670480943E-10	2.78523875656267E-09
AL121603.2	23.2399169885162	-0.822014135565688	0.362569520638026	-2.26719039735927	0.0233785971878512	0.06062740831322
LINC01297	58.6151996744518	-0.822055387799433	0.307725697961342	-2.67139011543554	0.0075537799962633	0.0227848585107214
ZFHX2	114.077545350521	-0.822155886968503	0.217442003512018	-3.78103528154377	0.000156177536626454	0.00068178328041884
UACA	249.675507578862	-0.822955996459916	0.162691457861261	-5.0583847933904	4.22822572131311E-07	2.65404535120989E-06
SSR4P1	107.819541139616	-0.823345815159852	0.250346605315029	-3.28882356572712	0.00100607069171942	0.00373020538799551
ZNF436-AS1	37.6249655691566	-0.823875326500087	0.331804860361801	-2.48301162798439	0.01302768349446	0.0366568235111943
FREM2	303.249020144034	-0.824782361160863	0.161223453797458	-5.11577156880055	3.12461027223133E-07	1.98539989420606E-06
MAPRE2	550.094527061578	-0.825779995882095	0.105971568846439	-7.79246740301368	6.57131271767686E-15	8.27321144032266E-14
ANKRD13A	1458.49915964756	-0.825783087776333	0.111301949988355	-7.4193047638674	1.17736712903159E-13	1.33032422613654E-12
ATP11A	416.828038365062	-0.826003406701652	0.190893903504534	-4.32702873972104	0.0000151134248106338	0.00007742498531622
RGS10	928.012051440951	-0.826538562591961	0.0949518697406928	-8.70481608049617	3.18090155937375E-18	4.97324136050314E-17
MPP7	426.720836847033	-0.826980916782741	0.155795671758993	-5.30811226939625	1.10766411852525E-07	7.43315718116942E-07
ZNF767P	124.389968403046	-0.82710596487468	0.223847249833898	-3.69495700969487	0.000219923994633997	0.00093635916555924
ANKRD16	129.782864103523	-0.827193984043657	0.227230172161588	-3.64033515520739	0.00027228338510024	0.00114011181274772
PLEKHN1	194.893882241938	-0.827389191417737	0.198209022030568	-4.17432659190527	0.000029886876137286	0.000146397701433707
UNC13D	131.31916539753	-0.827880552766252	0.166606648973213	-4.96907271029356	6.72738419808463E-07	4.11846756824342E-06
EEF1AKMT3	291.819338938129	-0.827910308266857	0.125413515093437	-6.60144409197076	4.07171821658508E-11	3.81308959786929E-10
KIAA1109	743.651496274439	-0.828545989726485	0.287189279331823	-2.88501712756892	0.0039139236770968	0.0126474372379407
KCND1	47.5556935392399	-0.828680720321892	0.315733713054875	-2.62461905731893	0.00867459594217085	0.0257575099875091
PSMB8	169.937967800656	-0.828683055519944	0.147064680388302	-5.63482036157105	1.75240909067223E-08	1.28863803218901E-07
TMEM64	354.727886945645	-0.828730235609562	0.114753305807646	-7.22184193106133	5.12880699898781E-13	5.52240232343502E-12
TTC9	163.647955113985	-0.830217279285653	0.138605657861889	-5.98977914821418	2.10126181114822E-09	1.67621944546038E-08
SLC4A5	89.0896834242432	-0.830743662702359	0.27835189145667	-2.98450877540266	0.0028403405402486	0.00947948716630515
C9orf43	48.0629097875894	-0.830857505224755	0.303317797917302	-2.7392309680795	0.00615830931892148	0.01895771391372
AC093642.2	29.0672103774775	-0.830867653373404	0.332984713402192	-2.49521260265737	0.0125881682372963	0.0356011470614099
CLSPN	57.4632414905005	-0.831072946966254	0.253804754106506	-3.27445776140782	0.00105864964380909	0.00390446790515826
SNX5	1224.99289823291	-0.831322767285849	0.09013254099918	-9.22333663369606	2.87995947524435E-20	5.01327839597034E-19
AQP3	1145.9588037001	-0.831696635334207	0.0942874254583471	-8.82086483209388	1.13579054775621E-18	1.82001830804086E-17
ABCC5	636.216425929884	-0.831812983940623	0.10234421180755	-8.12760164204283	4.37867428807068E-16	5.94719939263299E-15
TBC1D8-AS1	24.1768433848558	-0.833114205162634	0.403699586829505	-2.06369843403997	0.0390463179306402	0.0931101494616208
C22orf46	271.346322627179	-0.833232006335258	0.152884999781819	-5.45005728177623	5.0353599288185E-08	3.52519637735113E-07
PLA2G4C	143.18346279697	-0.834871518457794	0.190926299251281	-4.37274237091353	0.0000122695482822356	0.0000635676400879767
GRB7	224.356778917863	-0.835096697956958	0.146257970271658	-5.70975172433925	1.13141100496768E-08	8.45042569812017E-08
CPZ	49.4132810387805	-0.83570900505768	0.320406082305765	-2.60828071378545	0.00909982953685403	0.0269093505230494
C5orf42	463.594429220858	-0.835959279663633	0.251655224163456	-3.32184353590314	0.000894248240483468	0.00334794385313792
EFNB1	109.475293711412	-0.835970194196992	0.19417254474108	-4.30529555716396	0.000016676293823058	0.0000848832273397833
QARS	2204.67522709888	-0.836650733786474	0.100889286570964	-8.29276092856482	1.1064959349632E-16	1.55523787763641E-15
HRH1	75.2079813656072	-0.836719918631383	0.260277071957181	-3.21472772203705	0.00130568304919394	0.00472045485241855
AC132192.2	23.1816094512712	-0.839438079567352	0.395234081220275	-2.12390104865352	0.0336784186982966	0.0822551217637962
ZNF724	27.4663873076291	-0.840106911876959	0.396732993497256	-2.11756250588412	0.0342121363946594	0.0833618674633745
EID2B	48.0611924382285	-0.840164090860015	0.266666732687151	-3.15061456070594	0.0016292734652305	0.00577023238259042
OARD1	313.308792145501	-0.840247398204676	0.118902043627448	-7.06671956654838	1.58639082340705E-12	1.63844427230009E-11
DIS3L	1055.46683676481	-0.84065881444316	0.0869243987621916	-9.67114902621346	3.99863059087451E-22	7.73588727971138E-21
NMNAT2	1801.30314464066	-0.840742931535697	0.0637377223613907	-13.1906648117847	9.93056032238928E-40	3.66368392917171E-38
[truncated: 2,862 more rows]

## Sheet: E2 vs Ctl
	baseMean	log2FoldChange	lfcSE	stat	pvalue	padj
AL139317.3	28.00912	18.02294	3.367156	5.352571	0.0000000867	0.00000186
AL356488.2	17.74569	7.444801	3.010847	2.47266	0.013411	0.059505
AL139099.5	64.78502	7.421006	2.448821	3.03044	0.002442	0.015184
AL929601.3	14.54935	6.132532	1.563532	3.922229	0.0000877	0.000901
ST3GAL6	10.37143	5.741479	1.590034	3.610915	0.000305	0.002638
SLC38A4	18.61758	5.563215	1.243547	4.473668	0.00000769	0.000108
AC016885.3	8.708467	5.073656	1.309364	3.874901	0.000107	0.001062
AC009119.2	6.743073	5.015347	1.528621	3.280962	0.001035	0.007471
C22orf42	32.46212	4.954382	1.239343	3.997587	0.000064	0.000688
RBM24	6.773134	4.90492	1.464256	3.349769	0.000809	0.006106
AC073316.3	9.207219	4.845576	1.295056	3.741597	0.000183	0.001696
STEAP4	7107.943	4.653115	0.166741	27.90626	2.2E-171	7.9E-168
NOD2	8.695699	4.642826	1.567487	2.961954	0.003057	0.018148
EPHA5-AS1	10.73804	4.633946	1.34123	3.454998	0.00055	0.004396
IGLCOR22-1	8.664276	4.00271	1.306279	3.064207	0.002182	0.013844
AC006116.7	55.31001	3.985288	1.290776	3.087514	0.002018	0.012991
AC040173.1	8.164282	3.696097	1.325543	2.788366	0.005297	0.028374
IGHV3-74	11.83829	3.395864	1.137792	2.984608	0.002839	0.017102
SLC2A5	170.8407	3.384543	0.353406	9.576922	1e-21	9.45E-20
SLC2A3	69.70382	3.175217	0.475697	6.674872	0.0000000000247	0.000000000899
PLP1	81.96411	3.105871	1.352578	2.29626	0.021661	0.086512
SPINK8	8.140232	3.07528	1.319085	2.331373	0.019734	0.080473
TCAF2P1	18.09047	3.066093	0.707758	4.332123	0.0000148	0.00019
ORM2	140.3042	3.065143	0.772756	3.96651	0.0000729	0.000769
CCDC141	7.830809	3.063059	0.979207	3.1281	0.001759	0.011587
LRMDA	7.303749	3.037434	1.018185	2.983185	0.002853	0.017155
EAF2	383.5163	2.97915	0.21776	13.68086	1.32E-42	4.22E-40
AC011487.1	634.6117	2.922019	0.210948	13.85183	1.24E-43	4.28E-41
C1orf87	22.72446	2.828441	0.946191	2.989291	0.002796	0.016903
LINC00844	34.46392	2.756618	0.571672	4.822032	0.00000142	0.0000238
LRRIQ1	8.610994	2.754032	1.043135	2.640149	0.008287	0.040715
RHAG	29.7312	2.750563	0.920044	2.989599	0.002793	0.016891
AP006748.1	23.12169	2.749222	0.937398	2.932822	0.003359	0.019603
AC126323.2	9.628015	2.729193	1.168725	2.335188	0.019534	0.079822
FAM196A	15.09788	2.720603	0.61594	4.416993	0.00001	0.000135
FBXW10	24.40351	2.667694	0.559636	4.766834	0.00000187	0.0000304
AC009133.4	56.46936	2.66207	0.722822	3.682882	0.000231	0.002076
AP003072.3	13.13913	2.632403	0.798937	3.294882	0.000985	0.007181
EFCAB12	42.2662	2.621832	0.604538	4.336918	0.0000144	0.000186
PGLYRP2	7.714898	2.554134	0.981086	2.603375	0.009231	0.044217
TCAF2	642.6119	2.513958	0.123001	20.43852	7.6E-93	9.55E-90
CYP4F22	8.36998	2.510969	0.744723	3.371682	0.000747	0.00572
FBN2	8.540458	2.50677	0.826772	3.031996	0.002429	0.015122
ANGPTL3	18.64631	2.488322	0.65123	3.820959	0.000133	0.001294
AC092868.1	19.46463	2.458604	0.960446	2.559855	0.010472	0.048816
ADAMTS8	8.776034	2.41217	0.815348	2.958454	0.003092	0.018299
SNRPGP13	27.09487	2.407545	0.63898	3.767797	0.000165	0.001554
RFPL2	203.6119	2.334394	0.306307	7.621104	0.0000000000000252	0.00000000000133
MYBPC1	650.1971	2.292211	0.105781	21.66934	4e-104	5.9E-101
AZGP1	108.6817	2.274003	0.349201	6.512019	0.0000000000741	0.00000000251
LDLR	320.2312	2.257634	0.265694	8.497107	0.0000000000000000194	0.00000000000000135
NCAPD3	27658.18	2.240038	0.054894	40.80648	0	0
ABCG2	17.20974	2.193631	0.753822	2.910011	0.003614	0.020755
PHGR1	49.02426	2.188586	0.378249	5.786104	0.0000000072	0.000000182
PRR16	7.51889	2.179432	0.925144	2.355775	0.018484	0.076608
NKILA	1170.808	2.175222	0.106694	20.38739	2.16E-92	2.54E-89
FAM189A2	168.5949	2.169875	0.224618	9.660302	4.45E-22	4.37E-20
AL392083.1	63.85423	2.169494	0.417102	5.201347	0.000000198	0.00000394
CYP1B1	260.9168	2.158479	0.147697	14.61423	2.28E-48	9.32E-46
DYTN	8.819945	2.154795	0.879921	2.448852	0.014331	0.062765
PGBD4P8	9.583591	2.141782	0.710113	3.016117	0.00256	0.015775
TBX15	44.41117	2.139792	0.612422	3.493985	0.000476	0.003878
BMPR1B-AS1	122.4357	2.128158	0.261218	8.147049	0.000000000000000373	0.0000000000000233
TGFB2	409.2473	2.125569	0.207103	10.26334	1.03E-24	1.2E-22
SNAI2	23.75685	2.113705	0.609126	3.470063	0.00052	0.004186
CHRNA2	2584.566	2.103469	0.075938	27.69986	7e-169	2.1E-165
CSMD2	10.57435	2.095574	0.934059	2.243513	0.024864	0.09662
AC253536.6	10.07605	2.088782	0.578331	3.611743	0.000304	0.002633
FZD9	35.79211	2.080264	0.414856	5.01443	0.000000532	0.00000972
CACNG4	403.063	2.06756	0.118077	17.51023	1.2E-68	8.42E-66
FKBP5	29498.38	2.06731	0.061346	33.69921	5.9E-249	5.2E-245
STARD4	131.2833	2.056783	0.284219	7.236618	0.00000000000046	0.0000000000208
RAB43P1	13.3413	2.043597	0.700808	2.91606	0.003545	0.020417
LIPG	436.8543	2.04173	0.19116	10.68074	1.25E-26	1.57E-24
TMPRSS2	18143.91	2.008554	0.074883	26.82265	1.8E-158	4.4E-155
IGFBP5	27.35221	2.005932	0.384659	5.214827	0.000000184	0.00000371
GNB4	222.5416	2.002082	0.152143	13.15923	1.51E-39	4.34E-37
TUBA3D	251.0385	1.988557	0.214192	9.283989	1.63E-20	1.39E-18
BMPR1B	3523.221	1.987655	0.066597	29.84592	9.9E-196	5.8E-192
NPY4R	35.74302	1.97599	0.661856	2.98553	0.002831	0.017071
AFF3	179.7442	1.960427	0.233571	8.393274	0.0000000000000000473	0.00000000000000319
KLK2	6833.78	1.960125	0.155732	12.58654	2.5E-36	5.72E-34
SLC45A3	18504.38	1.957383	0.108008	18.12255	2.12E-73	1.77E-70
AC011523.1	39.33663	1.956845	0.536172	3.64966	0.000263	0.002316
DHCR24	18032.18	1.955486	0.068843	28.40481	1.8E-177	7.8E-174
KIAA1524	36.56439	1.952502	0.550674	3.54566	0.000392	0.003273
TPM3P9	7193.037	1.952101	0.100308	19.46108	2.35E-84	2.29E-81
THSD7A	1322.336	1.940021	0.117716	16.48058	5.06E-61	2.87E-58
SDK1	1540.272	1.928728	0.11118	17.34772	2.05E-67	1.39E-64
SLC15A2	813.2492	1.92157	0.117738	16.32068	7.03E-60	3.64E-57
RNY3P8	197.3677	1.907527	0.422785	4.511811	0.00000643	0.0000923
TPM3P6	259.8936	1.896151	0.213133	8.896567	5.76E-19	0.000000000000000045
RELT	21.73412	1.891568	0.416664	4.539794	0.00000563	0.0000822
RGMB-AS1	24.32963	1.853436	0.555427	3.336955	0.000847	0.006354
UNC5C	71.73216	1.846875	0.282833	6.529919	0.0000000000658	0.00000000225
GRHL3	12.17329	1.827193	0.724005	2.52373	0.011612	0.053109
FAM157C	17.10781	1.81401	0.593077	3.058641	0.002223	0.014074
AC018865.1	22.99291	1.796272	0.552155	3.253202	0.001141	0.00812
EPHA5	72.03784	1.780944	0.379561	4.692116	0.0000027	0.0000423
FAM19A4	12.53871	1.764204	0.59112	2.98451	0.00284	0.017102
KIF22	3537.796	1.761293	0.098103	17.95342	4.51E-72	3.61E-69
SDR9C7	12.94426	1.739591	0.564853	3.079722	0.002072	0.013258
ATP10A	166.6742	1.735928	0.301535	5.756967	0.00000000856	0.000000215
AL512624.2	31.57423	1.715753	0.624324	2.748175	0.005993	0.031344
AL662890.2	23.43677	1.715107	0.526747	3.256036	0.00113	0.008043
AC009686.2	216.7869	1.708612	0.197502	8.651114	0.0000000000000000051	0.000000000000000371
AL121790.1	39.82029	1.705108	0.364568	4.677063	0.00000291	0.0000454
ASRGL1	529.4397	1.692489	0.226359	7.477003	0.000000000000076	0.00000000000381
AC036214.3	72.55223	1.686534	0.321791	5.241092	0.00000016	0.00000325
CKB	20894.87	1.66906	0.436146	3.826836	0.00013	0.001266
VLDLR	1265.746	1.6456	0.078545	20.95099	1.84E-97	2.49E-94
ZBTB8B	135.8732	1.636197	0.184472	8.869624	7.34E-19	0.0000000000000000564
AL008723.3	44.97449	1.598078	0.367053	4.353805	0.0000134	0.000174
ZNF516	24.58567	1.595751	0.518686	3.076523	0.002094	0.013367
KLK3	786.8386	1.588507	0.161537	9.833715	8.06E-23	8.29E-21
HMGCS1	5014.503	1.585056	0.090024	17.6071	2.17E-69	1.66E-66
HLA-DMB	678.2995	1.579921	0.131382	12.02535	2.61E-33	4.84E-31
DDIAS	54.15361	1.579746	0.320638	4.92688	0.000000836	0.0000147
GPR137C	76.7054	1.574592	0.374208	4.2078	0.0000258	0.000312
GCH1	169.6597	1.571866	0.588801	2.669606	0.007594	0.037957
ADRA2A	818.2326	1.569728	0.121154	12.95647	2.16E-38	5.58E-36
LINC01664	40.33182	1.563568	0.317595	4.923148	0.000000852	0.000015
AL353751.1	19.63074	1.563158	0.470934	3.319272	0.000903	0.006679
STEAP1B	41.49337	1.555896	0.417063	3.7306	0.000191	0.001758
ADAMTS7	20.12555	1.534869	0.528385	2.90483	0.003675	0.021047
CDC6	177.2875	1.534346	0.161134	9.522158	1.7E-21	1.55E-19
E2F1	151.9724	1.521682	0.206711	7.361406	0.000000000000182	0.00000000000865
ZNF761	8045.895	1.513448	0.119353	12.68047	7.59E-37	1.85E-34
ENDOD1	3006.442	1.512846	0.058251	25.97111	1.1E-148	2.3E-145
FZD8	1087.585	1.509949	0.133957	11.27186	1.81E-29	2.76E-27
SPOCK2	70.27311	1.508555	0.257308	5.862848	0.00000000455	0.000000119
MYO1E	658.6762	1.508106	0.123882	12.17376	4.29E-34	8.47E-32
TRIB2	600.69	1.499697	0.137787	10.88415	1.37E-27	1.9E-25
DBI	3800.254	1.496871	0.11987	12.48748	8.74E-36	1.9E-33
DTL	76.78474	1.491091	0.253833	5.874298	0.00000000425	0.000000112
SPRY4	456.9293	1.490915	0.146856	10.15221	3.24E-24	3.65E-22
CPSF1P1	2264.594	1.488935	0.088572	16.81054	2.04E-63	1.24E-60
AC006116.10	20.00188	1.472346	0.55594	2.648389	0.008088	0.039959
MBOAT2	8742.362	1.471575	0.062261	23.63572	1.7E-123	2.9E-120
C3orf14	28.16288	1.465468	0.356228	4.113854	0.0000389	0.000443
NPY	18562.5	1.463639	0.095362	15.34827	3.64E-53	1.68E-50
INSIG1	2119.287	1.461773	0.099033	14.7605	2.63E-49	1.1E-46
AC092718.4	83.02982	1.434609	0.2795	5.132773	0.000000286	0.00000552
ADH1C	31.8528	1.423504	0.341714	4.165777	0.000031	0.000365
SLC5A4-AS1	407.3252	1.420326	0.184151	7.712828	0.0000000000000123	0.000000000000678
PFKFB2	966.8497	1.416562	0.112278	12.61654	1.71E-36	3.96E-34
MYH13	23.3865	1.415701	0.456009	3.104543	0.001906	0.012393
RFX6	55.40921	1.415507	0.28597	4.949843	0.000000743	0.0000132
LPAR3	117.9526	1.414483	0.281071	5.032472	0.000000484	0.00000891
CDC45	124.496	1.412858	0.197203	7.164488	0.000000000000781	0.0000000000338
SPOCK1	8684.583	1.409553	0.07096	19.86405	8.33E-88	9.16E-85
AL008723.1	361.3141	1.403689	0.149604	9.3827	6.43E-21	5.65E-19
AP001627.1	158.3767	1.403329	0.267567	5.244769	0.000000156	0.0000032
AC063952.1	60.98018	1.401641	0.267319	5.243318	0.000000158	0.00000322
RFPL4AP6	31.05793	1.399674	0.478887	2.922764	0.003469	0.020061
DNAH8	172.1069	1.391219	0.141433	9.836605	7.83E-23	8.1E-21
SLC5A4	99.77693	1.390514	0.325113	4.277022	0.0000189	0.000237
GRIN3A	54.66062	1.383941	0.236771	5.845047	0.00000000506	0.000000131
PASK	1328.09	1.380795	0.109409	12.62048	1.63E-36	3.82E-34
PCA3	26.27227	1.372873	0.589458	2.329042	0.019857	0.0809
AL031595.2	488.6964	1.3653	0.120775	11.30447	1.25E-29	1.94E-27
ZNF367	65.17983	1.362708	0.26733	5.097469	0.000000344	0.00000655
LPXN	260.4714	1.360245	0.144013	9.445317	3.54E-21	3.21E-19
HES2	162.892	1.351977	0.340119	3.975015	0.0000704	0.000745
TMEM8A	3249.281	1.351493	0.096757	13.96794	2.45E-44	8.78E-42
ERG	8978.875	1.349512	0.082558	16.34624	4.63E-60	2.47E-57
FANCA	22.2001	1.346816	0.40999	3.284994	0.00102	0.007392
AC005498.2	10.6553	1.344231	0.591819	2.271353	0.023126	0.090992
AC093797.1	14.3795	1.337279	0.525593	2.544322	0.010949	0.050599
AC011487.4	27.5861	1.33474	0.536124	2.489611	0.012788	0.057255
CENPN	322.8765	1.320625	0.127286	10.37529	3.21E-25	3.77E-23
GHR	373.8545	1.315542	0.130702	10.0652	7.87E-24	8.55E-22
FAM84A	3879.056	1.313297	0.070704	18.57467	5.15E-77	4.53E-74
MCM10	75.15193	1.304361	0.253532	5.144765	0.000000268	0.00000523
SMOC2	2998.111	1.300454	0.053088	24.49603	1.6E-132	3.2E-129
BLM	48.84018	1.283086	0.332786	3.855592	0.000115	0.001139
AC009133.1	186.4931	1.27683	0.215819	5.91622	0.00000000329	0.0000000879
CA4	15.95232	1.276425	0.48283	2.643633	0.008202	0.040388
SLC36A1	1675.243	1.260796	0.096313	13.09065	3.72E-39	1.04E-36
EXO1	49.17324	1.257815	0.245	5.133931	0.000000284	0.0000055
NNAT	9.194957	1.257549	0.55506	2.265609	0.023475	0.092079
PMEPA1	40544.57	1.257272	0.104655	12.01347	3.02E-33	5.53E-31
AL033529.1	36.50061	1.251805	0.481907	2.597607	0.009388	0.044805
AC118658.1	17.16064	1.251083	0.445844	2.806098	0.005015	0.027148
PSMC1P1	187.3519	1.24878	0.384049	3.251619	0.001147	0.008158
LRRC26	1795.78	1.248671	0.179641	6.950939	0.00000000000363	0.000000000146
SLC22A3	542.3166	1.243498	0.09117	13.63941	2.33E-42	7.33E-40
UHRF1	128.9698	1.234688	0.187108	6.598792	0.0000000000415	0.00000000144
RHOJ	34.44077	1.234333	0.521672	2.36611	0.017976	0.075063
TYMS	187.5373	1.231469	0.244373	5.039305	0.000000467	0.0000086
GPRC5B	136.2332	1.228664	0.258114	4.760157	0.00000193	0.0000312
NBEAP1	66.72869	1.228371	0.264531	4.643572	0.00000342	0.0000523
VLDLR-AS1	79.693	1.227001	0.37412	3.279696	0.001039	0.007495
TMEFF2	2947.951	1.219972	0.061671	19.78208	4.25E-87	4.39E-84
VWF	24.98839	1.219324	0.451703	2.699395	0.006947	0.035344
LRRC20	104.0688	1.218852	0.496455	2.455112	0.014084	0.061821
ZBTB16	796.2341	1.208099	0.118105	10.22902	1.47E-24	1.69E-22
HOMER2	5267.548	1.206277	0.071419	16.89025	5.31E-64	3.46E-61
KCNG3	199.7405	1.19239	0.182648	6.528337	0.0000000000665	0.00000000227
TRPC7-AS1	24.62426	1.187631	0.352025	3.373712	0.000742	0.005687
NEFH	2558.295	1.184094	0.12833	9.226923	2.79E-20	2.34E-18
SEC14L2	1270.866	1.183708	0.126866	9.330374	1.05E-20	9.17E-19
PDLIM4	131.4175	1.183584	0.28215	4.194875	0.0000273	0.000327
AC023310.4	109.0311	1.179166	0.190001	6.206094	0.000000000543	0.0000000164
ORC6	45.97367	1.173142	0.241257	4.862632	0.00000116	0.0000198
AC009014.1	238.8548	1.161927	0.174518	6.657927	0.0000000000278	0.000000000999
SMIM28	63.86227	1.161644	0.234499	4.953734	0.000000728	0.000013
LOX	110.6448	1.160958	0.226081	5.135132	0.000000282	0.00000547
BHLHA15	42.66767	1.160769	0.432769	2.682189	0.007314	0.036873
CTXN1	295.2651	1.158676	0.237702	4.874496	0.00000109	0.0000188
CFAP69	288.3866	1.155698	0.142188	8.127975	0.000000000000000437	0.0000000000000271
NOX5	22.95409	1.152288	0.364378	3.162341	0.001565	0.01052
IGF1R	12616.58	1.150112	0.095472	12.04662	2.02E-33	3.78E-31
PPM1H	4478.58	1.147133	0.065295	17.56833	4.31E-69	3.16E-66
E2F2	45.2865	1.144448	0.263412	4.344701	0.0000139	0.00018
RELN	109.2861	1.144395	0.194268	5.890816	0.00000000384	0.000000102
MAP3K6	369.1518	1.141683	0.186946	6.107033	0.00000000102	0.0000000294
CENPM	60.65677	1.137365	0.257373	4.419133	0.00000991	0.000134
KIF24	42.50044	1.136947	0.245885	4.623903	0.00000377	0.0000568
MSMO1	2763.577	1.135057	0.093126	12.18839	3.58E-34	7.24E-32
TSACC	22.00633	1.126604	0.357981	3.147105	0.001649	0.010979
MYBL2	216.4777	1.121447	0.185249	6.053731	0.00000000142	0.0000000404
C19orf73	28.86455	1.119401	0.367183	3.048619	0.002299	0.014447
AGTR1	42.85043	1.112385	0.245338	4.534101	0.00000578	0.000084
FZD5	2751.731	1.11043	0.070843	15.67449	2.26E-55	1.14E-52
HMGCR	2239.779	1.103904	0.067085	16.45528	7.69E-61	4.22E-58
MCM5	251.0567	1.10229	0.159675	6.903322	0.00000000000508	0.000000000201
UAP1	6070.154	1.101615	0.065487	16.82192	1.69E-63	1.06E-60
BOC	255.2367	1.101203	0.185301	5.942771	0.0000000028	0.0000000759
NPR3	382.6467	1.095893	0.102011	10.74284	6.4E-27	8.22E-25
PIK3AP1	656.4246	1.095082	0.110035	9.952146	2.47E-23	2.65E-21
ELOVL6	619.2287	1.091122	0.095669	11.40523	3.94E-30	6.29E-28
MCCC2	13399.75	1.087421	0.047833	22.73387	2.1E-114	3.3E-111
GTF2IRD1P1	33.75056	1.086623	0.457076	2.377333	0.017438	0.07327
AL354714.1	27.0186	1.086287	0.371296	2.925666	0.003437	0.019947
RAD51	37.96595	1.085007	0.377279	2.875874	0.004029	0.022628
PRRT2	468.5348	1.083568	0.143512	7.550375	0.0000000000000434	0.00000000000224
FGFR3	696.679	1.079901	0.12238	8.824132	0.0000000000000000011	0.0000000000000000836
SQLE	3403.981	1.076787	0.099914	10.77716	4.41E-27	5.92E-25
LAT2	341.3038	1.075321	0.312283	3.443413	0.000574	0.004564
HES1	316.0112	1.074996	0.178509	6.022096	0.00000000172	0.0000000481
CHPT1	2168.643	1.072041	0.085647	12.51693	6.03E-36	1.36E-33
MVK	401.1616	1.066916	0.225319	4.735128	0.00000219	0.0000349
LCK	39.86986	1.066538	0.380161	2.805488	0.005024	0.027182
NCAPH	70.5245	1.065444	0.318459	3.34562	0.000821	0.006185
AC078864.1	252.4791	1.064428	0.181622	5.860663	0.00000000461	0.00000012
ACSL3	9576.295	1.062259	0.079542	13.35477	1.11E-40	3.43E-38
AUNIP	33.14991	1.057456	0.30149	3.507433	0.000452	0.003702
ADIRF-AS1	41.67159	1.056477	0.335747	3.146647	0.001652	0.010992
ACP4	172.5623	1.056373	0.232602	4.541552	0.00000558	0.0000816
TRPM8	8213.49	1.05625	0.056495	18.69643	5.29E-78	4.9E-75
SLC26A2	3519.065	1.054105	0.091447	11.52699	9.65E-31	1.59E-28
SLC2A12	518.4153	1.051883	0.089481	11.75542	6.62E-32	1.17E-29
HDAC9	745.4374	1.05135	0.111989	9.387991	6.12E-21	5.4E-19
IDI1	2836.254	1.042817	0.106665	9.7766	1.42E-22	1.45E-20
KLK4	13578.11	1.039989	0.066406	15.66114	2.79E-55	1.36E-52
TUBG1	1011.618	1.037892	0.085406	12.15251	5.56E-34	1.07E-31
GLIPR2	117.3273	1.036722	0.201498	5.145079	0.000000267	0.00000522
GREM1	309.0753	1.036476	0.133562	7.760238	0.00000000000000848	0.000000000000475
CCDC74A	384.7822	1.035898	0.13531	7.655715	0.0000000000000192	0.00000000000104
NEK5	85.98343	1.028293	0.281541	3.652371	0.00026	0.002295
LMNB1	520.3313	1.027351	0.155417	6.610287	0.0000000000384	0.00000000134
GPC3	27.99226	1.026627	0.386021	2.659514	0.007825	0.03887
SORD2P	158.1038	1.018994	0.152554	6.679543	0.000000000024	0.000000000873
LRRTM4	35.93643	1.017826	0.350999	2.899795	0.003734	0.021343
DFFB	97.34972	1.006871	0.383039	2.628639	0.008573	0.041838
INPP4B	232.1559	1.005461	0.190876	5.267611	0.000000138	0.00000287
AL355338.1	586.1641	1.003241	0.13163	7.621681	0.000000000000025	0.00000000000133
FADS1	1035.726	1.002248	0.080148	12.50491	7.02E-36	1.54E-33
SPOCK3	257.1711	1.000889	0.160574	6.233179	0.000000000457	0.000000014
TG	75.74021	1.000809	0.292676	3.419511	0.000627	0.004923
FAM111B	127.3324	0.999898	0.187362	5.336708	0.0000000946	0.00000203
MED12L	46.13784	0.996679	0.405934	2.455271	0.014078	0.061809
GLB1L3	130.8529	0.991654	0.331614	2.990387	0.002786	0.016854
ALOX5	168.2692	0.99152	0.16267	6.095301	0.00000000109	0.0000000315
RAD54L	37.47493	0.99106	0.321161	3.085867	0.00203	0.013044
TSC22D1-AS1	211.7671	0.990807	0.211978	4.674102	0.00000295	0.0000459
TPD52	25027.92	0.988554	0.068973	14.33255	1.37E-46	5.24E-44
GINS2	34.21516	0.984208	0.30844	3.190919	0.001418	0.009719
CNIH2	26.51653	0.979947	0.33001	2.969445	0.002983	0.017795
MPV17L2	159.9372	0.97398	0.158257	6.154409	0.000000000754	0.0000000222
IQGAP2	1612.642	0.973915	0.107142	9.089936	9.91E-20	8.22E-18
CNKSR2	57.30456	0.970343	0.281316	3.449293	0.000562	0.004476
CLSPN	57.46324	0.968553	0.209555	4.621954	0.0000038	0.0000573
SEC11C	2638.778	0.966591	0.08422	11.47699	1.72E-30	2.8E-28
WDR76	109.0977	0.960305	0.202073	4.752266	0.00000201	0.0000322
DPP4	315.5763	0.958544	0.146464	6.544566	0.0000000000597	0.00000000205
SLCO4A1	281.4875	0.955175	0.162932	5.862429	0.00000000456	0.000000119
PRDM1	62.95814	0.952136	0.230571	4.129464	0.0000364	0.000418
COL26A1	237.7129	0.951361	0.198453	4.793876	0.00000164	0.0000269
NEK3	314.1229	0.949245	0.148016	6.413102	0.000000000143	0.00000000463
WWTR1	243.2738	0.948796	0.144385	6.571303	0.0000000000499	0.00000000173
CUX2	745.113	0.944064	0.088506	10.66662	1.46E-26	1.82E-24
KIAA1024	35.65358	0.941138	0.328663	2.863535	0.004189	0.023357
RAD51AP1	59.37235	0.940659	0.287	3.277556	0.001047	0.00754
TESC	322.8592	0.939011	0.197441	4.755906	0.00000198	0.0000317
CYB5A	3707.76	0.938899	0.090326	10.39461	2.62E-25	3.12E-23
NDUFAF5	89.23857	0.937874	0.385813	2.430905	0.015061	0.065225
CCNE2	107.6797	0.937519	0.194181	4.828057	0.00000138	0.0000231
FGD4	1533.938	0.936862	0.125635	7.457014	0.0000000000000885	0.00000000000441
CTBP1-AS	126.2171	0.935718	0.2388	3.918416	0.0000891	0.000912
SLC43A1	632.6549	0.934823	0.079524	11.75522	6.64E-32	1.17E-29
TMEM121B	1738.774	0.931475	0.070651	13.18425	1.08E-39	3.22E-37
ORC1	53.11131	0.925305	0.215874	4.286314	0.0000182	0.000228
SDC1	1497.219	0.924619	0.146955	6.291847	0.000000000314	0.00000000976
AP002840.2	88.87457	0.923982	0.219736	4.204964	0.0000261	0.000315
C4orf19	64.02131	0.923719	0.248431	3.718208	0.000201	0.001834
SUV39H2	105.0315	0.92368	0.235093	3.928998	0.0000853	0.000881
LAMC1	7094.194	0.92298	0.066632	13.85188	1.24E-43	4.28E-41
HES4	525.5086	0.922882	0.200061	4.613007	0.00000397	0.0000596
F12	230.1021	0.920848	0.242176	3.802388	0.000143	0.001374
GALE	95.39474	0.919717	0.192181	4.785679	0.0000017	0.0000279
MCM7	652.1324	0.919456	0.186855	4.920687	0.000000862	0.0000151
CMC2	278.163	0.91919	0.234334	3.922569	0.0000876	0.0009
AADAT	156.6494	0.918829	0.171457	5.358956	0.0000000837	0.00000181
GINS4	22.37727	0.917601	0.390066	2.352424	0.018652	0.07706
PGP	204.5315	0.917085	0.206857	4.433421	0.00000927	0.000127
VASH2	103.0103	0.913142	0.23901	3.820519	0.000133	0.001295
AC009133.3	24.79105	0.907739	0.390042	2.327288	0.01995	0.081222
GREB1	3053.91	0.906517	0.070763	12.81067	1.43E-37	3.64E-35
CADPS	1779.994	0.903701	0.069591	12.98586	1.47E-38	3.86E-36
LINC02495	61.56541	0.903675	0.386768	2.336481	0.019466	0.079585
VPS26B	6240.888	0.90292	0.06209	14.54219	6.55E-48	2.62E-45
RAB3B	5138.114	0.901503	0.107545	8.382546	0.0000000000000000518	0.00000000000000344
SERPINE2	87.09031	0.897427	0.224979	3.988942	0.0000664	0.000711
SREBF1	642.8288	0.892041	0.17125	5.208996	0.00000019	0.0000038
WIPI1	211.7627	0.89188	0.278232	3.205526	0.001348	0.009311
SDF2L1	259.9077	0.891711	0.315162	2.829374	0.004664	0.02558
KNSTRN	655.6548	0.891521	0.09195	9.695713	3.14E-22	3.12E-20
CSF1	24.70734	0.890383	0.363724	2.44796	0.014367	0.062858
C19orf48	14976.89	0.889267	0.143578	6.193626	0.000000000588	0.0000000176
PPM1E	2054.473	0.887784	0.062766	14.14431	2.03E-45	7.58E-43
PYCR3	505.1581	0.887454	0.136562	6.498566	0.0000000000811	0.00000000274
AC016730.1	26.06934	0.887408	0.375697	2.362033	0.018175	0.075625
UBE2T	96.60591	0.886711	0.216525	4.095185	0.0000422	0.000477
PPARGC1B	327.848	0.88623	0.146471	6.050561	0.00000000144	0.0000000411
TK1	217.6713	0.884059	0.1855	4.765802	0.00000188	0.0000305
AL079307.1	913.8383	0.883307	0.128847	6.855453	0.00000000000711	0.000000000275
C1orf159	175.4559	0.878771	0.178671	4.918373	0.000000873	0.0000153
DRD2	700.2286	0.87687	0.090089	9.733387	2.17E-22	2.18E-20
LUC7L	129.1472	0.876189	0.242336	3.615598	0.0003	0.002597
TMCC3	2328.342	0.868089	0.080611	10.76892	4.83E-27	6.33E-25
CDT1	92.75942	0.867404	0.25996	3.336691	0.000848	0.006357
UBE2FP1	41.58047	0.865744	0.387377	2.234886	0.025425	0.09843
RELL2	637.1048	0.865523	0.246851	3.506257	0.000454	0.003717
TRAF5	63.60758	0.864538	0.262219	3.297009	0.000977	0.007136
EBP	188.0564	0.862229	0.159128	5.41846	0.0000000601	0.00000134
SCD	5514.751	0.860644	0.056861	15.13583	9.4E-52	4.13E-49
CYCS	3111.069	0.860011	0.075192	11.43755	2.71E-30	4.38E-28
AL021707.5	113.9698	0.859733	0.317373	2.708904	0.006751	0.034573
DCXR	3042.219	0.859695	0.176152	4.880414	0.00000106	0.0000183
CRELD2	479.6287	0.858838	0.201834	4.255164	0.0000209	0.000258
TMEM141	2405.055	0.855111	0.121728	7.024775	0.00000000000214	0.0000000000889
STEAP1	6521.668	0.854876	0.06528	13.09553	3.49E-39	9.9E-37
CLCN2	296.6995	0.853102	0.13878	6.147132	0.000000000789	0.0000000232
SLC39A10	733.5001	0.851775	0.136557	6.237515	0.000000000445	0.0000000136
ABCC4	4775.73	0.845848	0.064684	13.07657	4.48E-39	1.22E-36
GREM2	122.8349	0.845159	0.16204	5.215752	0.000000183	0.00000369
RAB31	129.2367	0.845127	0.145292	5.816768	0.000000006	0.000000153
ATAD2	1239.158	0.84458	0.095267	8.86538	7.62E-19	0.0000000000000000583
ZNF765	1325.854	0.844209	0.073097	11.54923	7.45E-31	1.26E-28
SEMA3C	406.1788	0.843177	0.164813	5.115969	0.000000312	0.00000602
TNFAIP8	164.4676	0.842068	0.20811	4.046262	0.000052	0.000573
FEN1	261.4274	0.839857	0.130909	6.415579	0.00000000014	0.00000000457
ABCC1	920.3823	0.839282	0.0685	12.25235	1.63E-34	3.38E-32
ZNF615	7831.451	0.836308	0.082367	10.15349	3.2E-24	3.63E-22
SERPINA11	47.78981	0.83207	0.279837	2.973406	0.002945	0.017597
DNA2	73.98309	0.83072	0.262987	3.158793	0.001584	0.010612
BRCA1	160.8673	0.830077	0.222877	3.724366	0.000196	0.001794
MPC2	4993.01	0.829235	0.086244	9.615014	6.91E-22	6.68E-20
ATP6V0A2	1080.386	0.829125	0.104408	7.94121	0.000000000000002	0.000000000000118
CDC7	204.0625	0.828873	0.147312	5.626645	0.0000000184	0.000000437
NUF2	48.26689	0.827657	0.300722	2.752231	0.005919	0.031041
POLA2	186.771	0.82462	0.237204	3.476415	0.000508	0.004099
STK39	1683.479	0.821778	0.066054	12.44091	1.57E-35	3.36E-33
TUBB4B	9746.199	0.821658	0.120759	6.804138	0.0000000000102	0.000000000384
GDF11	601.673	0.821417	0.114016	7.204374	0.000000000000583	0.0000000000262
CSGALNACT1	786.1148	0.82117	0.157634	5.20936	0.000000189	0.0000038
TUNAR	170.1996	0.8188	0.327193	2.502496	0.012332	0.055731
NPHP4	146.2261	0.818143	0.266129	3.07423	0.00211	0.01346
ARTN	61.82394	0.816506	0.238463	3.424039	0.000617	0.004852
TSPAN14	3935.496	0.815628	0.059141	13.79124	2.88E-43	9.73E-41
MCM4	1053.043	0.808691	0.066924	12.08366	1.29E-33	2.44E-31
ZDHHC14	91.81917	-0.8077	0.18765	-4.30431	0.0000168	0.000213
APTR	28.74927	-0.80814	0.348182	-2.32103	0.020285	0.082302
SRGAP2B	292.6854	-0.8097	0.223857	-3.61705	0.000298	0.002585
AOX1	134.4399	-0.81053	0.205395	-3.94622	0.0000794	0.000828
ASB9	237.12	-0.81134	0.119299	-6.80086	0.0000000000104	0.000000000392
AC010834.3	25.54949	-0.81161	0.334692	-2.42493	0.015311	0.066199
OTUD1	176.2384	-0.81222	0.155777	-5.21397	0.000000185	0.00000372
TNFRSF11A	133.1351	-0.81232	0.260557	-3.11763	0.001823	0.011939
NAV2	133.6882	-0.81507	0.204542	-3.98488	0.0000675	0.000722
AC009902.3	47.03244	-0.81509	0.246294	-3.30941	0.000935	0.006867
IL2RG	107.4067	-0.81744	0.246384	-3.31774	0.000907	0.006702
AR	22274.51	-0.81754	0.074223	-11.0147	3.25E-28	4.6E-26
PPM1L	169.5277	-0.81797	0.170002	-4.81154	0.0000015	0.0000248
CALCOCO1	736.9002	-0.81847	0.209716	-3.90274	0.0000951	0.000963
APELA	119.7288	-0.81957	0.287514	-2.85053	0.004365	0.02418
MBNL2	266.0312	-0.81963	0.119842	-6.83929	0.00000000000796	0.000000000306
CD109	105.9288	-0.81967	0.210317	-3.89731	0.0000973	0.000979
NPAS2	92.72039	-0.82154	0.294923	-2.7856	0.005343	0.028573
NEURL3	93.23478	-0.82361	0.166178	-4.95621	0.000000719	0.0000129
POC1B	99.02941	-0.82371	0.211071	-3.90254	0.0000952	0.000964
NUDT7	27.6652	-0.82413	0.359307	-2.29367	0.021809	0.087
ALS2CL	61.15604	-0.82473	0.351315	-2.34756	0.018897	0.077817
TMEM131L	213.6763	-0.82654	0.28207	-2.93025	0.003387	0.019753
OR2A7	27.03054	-0.82715	0.359317	-2.302	0.021335	0.085477
CDC14A	100.0737	-0.82852	0.236174	-3.50808	0.000451	0.003695
SERTAD4	39.20124	-0.83134	0.266257	-3.12233	0.001794	0.011781
ACSL5	665.7126	-0.83183	0.076028	-10.9412	7.32E-28	1.02E-25
BMP2	72.79524	-0.83282	0.277084	-3.00566	0.00265	0.016259
ACRBP	33.26097	-0.83332	0.348074	-2.3941	0.016661	0.070782
C11orf45	109.1664	-0.83458	0.211283	-3.95008	0.0000781	0.000816
DUSP1	334.0919	-0.83462	0.11505	-7.25441	0.000000000000403	0.0000000000184
GRB10	1930.768	-0.835	0.079215	-10.5408	5.6E-26	6.84E-24
EGLN3	187.6177	-0.83523	0.190828	-4.3769	0.000012	0.000159
QSOX1	239.0789	-0.83636	0.182618	-4.57981	0.00000465	0.0000691
C3orf58	74.13181	-0.8374	0.200154	-4.18379	0.0000287	0.00034
GNG2	491.3352	-0.83741	0.111965	-7.47923	0.0000000000000748	0.00000000000376
FAM135B	39.9237	-0.83766	0.266735	-3.14041	0.001687	0.011191
IL6ST	3879.929	-0.83801	0.14083	-5.9505	0.00000000267	0.0000000729
SSBP2	137.5729	-0.83937	0.201629	-4.16294	0.0000314	0.000369
ANO6	509.3631	-0.83938	0.116477	-7.20636	0.000000000000575	0.0000000000258
FAM228B	34.41418	-0.84006	0.325038	-2.58449	0.009752	0.046073
PKIB	70.94962	-0.84296	0.187211	-4.50275	0.00000671	0.0000958
UPK3A	43.88484	-0.84354	0.305088	-2.76491	0.005694	0.030039
C19orf68	125.3497	-0.84596	0.231353	-3.65656	0.000256	0.002262
MBOAT1	113.5611	-0.84654	0.138949	-6.09248	0.00000000111	0.000000032
BCHE	28.73991	-0.84748	0.351519	-2.4109	0.015913	0.068332
MSRB3	109.937	-0.84761	0.238465	-3.55442	0.000379	0.003179
PPP2R5A	424.1333	-0.84817	0.098343	-8.62467	6.43E-18	0.000000000000000463
SH3BP5	211.1263	-0.84844	0.209059	-4.05837	0.0000494	0.00055
GALNT3	2984.242	-0.84913	0.067873	-12.5106	6.54E-36	1.45E-33
CCDC171	32.27022	-0.84947	0.271299	-3.1311	0.001742	0.011487
C1GALT1C1L	25.25744	-0.85	0.352112	-2.414	0.015778	0.067912
HIST2H4A	38.89185	-0.85025	0.374495	-2.27038	0.023185	0.091204
HIST1H2BC	176.4182	-0.85057	0.151544	-5.61269	0.0000000199	0.000000472
NRIP3	63.8979	-0.8507	0.237791	-3.57751	0.000347	0.002948
KLC3	116.5304	-0.85247	0.244455	-3.48723	0.000488	0.003964
KCNJ3	331.1548	-0.85278	0.125795	-6.77912	0.0000000000121	0.00000000045
KCTD7	171.6632	-0.8528	0.372683	-2.28827	0.022122	0.088026
GALNT6	32.17874	-0.85286	0.339691	-2.5107	0.012049	0.054733
PLEKHH2	57.63493	-0.85387	0.297085	-2.87415	0.004051	0.022723
BMF	376.6002	-0.85595	0.162209	-5.27686	0.000000131	0.00000274
NATD1	214.6365	-0.85722	0.137582	-6.23061	0.000000000465	0.0000000142
SLC25A21-AS1	33.73545	-0.85834	0.304393	-2.81984	0.004805	0.026189
PAG1	268.292	-0.85943	0.130999	-6.56058	0.0000000000536	0.00000000185
LINC01138	43.47451	-0.86053	0.340843	-2.5247	0.01158	0.053012
IGFBP3	7732.418	-0.86122	0.098972	-8.70162	3.27E-18	0.000000000000000243
INHBA	137.6881	-0.86133	0.286289	-3.0086	0.002625	0.016131
IHH	801.7578	-0.8618	0.114176	-7.54799	0.0000000000000442	0.00000000000228
ZNF345	106.7152	-0.86311	0.234419	-3.68193	0.000231	0.002082
NANOS1	44.90672	-0.86383	0.321078	-2.6904	0.007137	0.036143
NIPSNAP3B	22.03439	-0.86552	0.340841	-2.53936	0.011105	0.051174
MR1	135.378	-0.86652	0.153261	-5.6539	0.0000000157	0.000000377
DOCK10	76.4381	-0.86956	0.264802	-3.2838	0.001024	0.007413
FOSL2	838.7289	-0.87131	0.112932	-7.71535	0.0000000000000121	0.000000000000667
GRM4	22.02346	-0.87184	0.347463	-2.50915	0.012102	0.054917
PHLDA1	209.2958	-0.8751	0.237365	-3.68673	0.000227	0.002049
COL6A1	535.0757	-0.87602	0.30093	-2.91103	0.003602	0.020694
RHCE	39.41161	-0.87672	0.318606	-2.75175	0.005928	0.03107
TMEM91	41.84792	-0.87809	0.355299	-2.47142	0.013458	0.059638
LDLRAD4	76.55655	-0.87861	0.264602	-3.32048	0.000899	0.006659
AC239800.2	31.946	-0.87905	0.371028	-2.36922	0.017825	0.074558
SRGAP2	651.2818	-0.88121	0.150382	-5.85984	0.00000000463	0.00000012
DERL2	258.8357	-0.88859	0.300231	-2.95969	0.003079	0.018245
SLC9A3-AS1	59.51482	-0.8886	0.233258	-3.80953	0.000139	0.001346
TMBIM1	54.72851	-0.89213	0.243881	-3.65805	0.000254	0.002251
FRAS1	286.7925	-0.89218	0.158213	-5.63909	0.0000000171	0.000000408
MYH10	5936.206	-0.89625	0.063729	-14.0634	6.38E-45	2.34E-42
MAN1A1	80.65574	-0.89641	0.207429	-4.32153	0.0000155	0.000198
AC083843.3	25.80096	-0.89873	0.366398	-2.45289	0.014171	0.062157
ZFP36L2	1129.518	-0.89881	0.111216	-8.08162	0.000000000000000639	0.0000000000000386
CLIP3	184.1634	-0.89999	0.136253	-6.60529	0.0000000000397	0.00000000138
LINC02076	19.41692	-0.90031	0.361955	-2.48736	0.012869	0.057538
IRF6	1229.176	-0.90041	0.079726	-11.2939	1.41E-29	2.17E-27
SYNE3	51.60213	-0.9012	0.34602	-2.60447	0.009202	0.044124
PLAGL1	23.07674	-0.90321	0.329436	-2.74168	0.006113	0.031885
WNK4	567.4963	-0.90396	0.106127	-8.51774	0.0000000000000000163	0.00000000000000113
IKZF2	148.8916	-0.90532	0.218644	-4.14063	0.0000346	0.000401
ITGB4	35.484	-0.90694	0.355784	-2.54913	0.010799	0.050038
FCHSD1	163.3287	-0.90921	0.243825	-3.72897	0.000192	0.001765
LINC00623	115.7593	-0.91052	0.238886	-3.81152	0.000138	0.001336
AL121603.2	23.23992	-0.91253	0.3415	-2.67212	0.007537	0.037749
WNT5A	155.5773	-0.91273	0.209988	-4.34658	0.0000138	0.000179
PLPPR4	40.01437	-0.91329	0.265589	-3.43873	0.000584	0.004631
PRR26	66.17275	-0.91401	0.21612	-4.22918	0.0000235	0.000287
NYAP1	33.76657	-0.91938	0.355468	-2.58638	0.009699	0.045895
C16orf45	86.54877	-0.92077	0.205133	-4.48866	0.00000717	0.000101
LRRC7	111.2783	-0.9208	0.233071	-3.95074	0.0000779	0.000814
RAP2B	657.7554	-0.92493	0.084268	-10.9761	4.98E-28	7.01E-26
SVIL	495.1415	-0.92648	0.132272	-7.00438	0.00000000000248	0.000000000102
AL022332.1	15.57882	-0.92949	0.40297	-2.30659	0.021078	0.084833
LRRCC1	137.9496	-0.92973	0.198761	-4.67764	0.0000029	0.0000453
SAMD9	83.89646	-0.93062	0.213183	-4.36535	0.0000127	0.000167
C17orf107	44.15021	-0.93838	0.307813	-3.04852	0.0023	0.014447
SESN1	1218.622	-0.93987	0.071371	-13.1688	1.33E-39	3.89E-37
D21S2088E	20.33588	-0.94038	0.37335	-2.51876	0.011777	0.053746
SDC4	960.5376	-0.94216	0.106098	-8.88015	6.68E-19	0.0000000000000000515
AC067968.1	46.51037	-0.94416	0.33253	-2.83931	0.004521	0.024921
SLC12A6	352.4435	-0.94679	0.142343	-6.65146	0.000000000029	0.00000000104
AC245100.4	16.82658	-0.94709	0.424913	-2.2289	0.025821	0.099569
NR5A2	51.25979	-0.94758	0.273727	-3.46176	0.000537	0.004301
C18orf54	40.41275	-0.94775	0.404184	-2.34486	0.019034	0.078238
AJ003147.3	16.40566	-0.94992	0.398324	-2.38478	0.017089	0.072201
AC159540.2	47.56926	-0.95117	0.280514	-3.3908	0.000697	0.005386
FYN	137.2109	-0.95122	0.283165	-3.35925	0.000782	0.005939
KIAA1107	60.80661	-0.95238	0.287509	-3.31252	0.000925	0.006805
RNF128	18.54433	-0.95539	0.387778	-2.46376	0.013749	0.060652
TRIB1	6531.252	-0.95878	0.085094	-11.2673	1.9E-29	2.88E-27
FLJ31104	21.05292	-0.96333	0.365632	-2.6347	0.008421	0.041236
TNFSF15	129.5134	-0.96605	0.179793	-5.37313	0.0000000774	0.00000169
SUSD5	43.421	-0.96651	0.26515	-3.64516	0.000267	0.002351
AARD	20.77848	-0.96651	0.372484	-2.59476	0.009466	0.045083
MYOF	638.2351	-0.96809	0.236648	-4.09085	0.000043	0.000484
EVX1	137.2319	-0.97032	0.219425	-4.4221	0.00000977	0.000133
SYNPO2	48.30069	-0.97217	0.289195	-3.36163	0.000775	0.005901
TP53I3	107.4499	-0.97241	0.299344	-3.24847	0.00116	0.008227
DNM1P41	18.89988	-0.97347	0.394111	-2.47004	0.01351	0.059831
PEAK1	62.29054	-0.97496	0.265425	-3.67322	0.00024	0.00214
STON1	684.1199	-0.97506	0.108308	-9.00264	2.2E-19	0.0000000000000000178
AL135905.2	18.76661	-0.97522	0.413695	-2.35733	0.018407	0.076408
ABCG1	540.3342	-0.97679	0.131104	-7.45048	0.000000000000093	0.00000000000462
MET	306.0096	-0.97895	0.220202	-4.44568	0.00000876	0.00012
ERCC5	103.2745	-0.98091	0.21867	-4.48579	0.00000726	0.000103
PGM2L1	207.9888	-0.98504	0.133936	-7.35459	0.000000000000192	0.00000000000908
ABRAXAS1	120.6842	-0.98724	0.39602	-2.49291	0.01267	0.05685
GPR149	69.36234	-0.9899	0.194857	-5.08013	0.000000377	0.00000709
ZYG11A	26.13387	-0.99009	0.345122	-2.86881	0.00412	0.023051
CDKL2	52.35555	-0.99105	0.297024	-3.33659	0.000848	0.006357
PYGL	102.807	-0.99481	0.23955	-4.15284	0.0000328	0.000383
GRAMD1C	154.0232	-0.99646	0.172098	-5.79004	0.00000000704	0.000000179
PLEKHA2	98.27468	-0.99733	0.165736	-6.01756	0.00000000177	0.0000000494
DUSP5	44.40154	-0.99738	0.372962	-2.67422	0.00749	0.037589
GIMAP2	36.20855	-0.99745	0.269964	-3.69475	0.00022	0.001991
FZD7	89.15346	-0.99768	0.224001	-4.45388	0.00000843	0.000116
ZNF334	39.40741	-1.00299	0.262776	-3.81691	0.000135	0.001311
HEG1	63.7196	-1.00808	0.235034	-4.28909	0.0000179	0.000226
CA8	153.9414	-1.0096	0.128766	-7.84056	0.00000000000000449	0.000000000000256
OTUD7A	23.55455	-1.01029	0.4271	-2.36546	0.018008	0.075178
ITGB8	123.4081	-1.01041	0.220185	-4.58894	0.00000446	0.0000662
BDH2	22.44152	-1.0118	0.369467	-2.73854	0.006171	0.032115
AC006213.6	29.11851	-1.01221	0.344929	-2.93455	0.00334	0.019507
SELENBP1	1014.685	-1.01264	0.124652	-8.12379	0.000000000000000452	0.000000000000028
SOX6	29.4922	-1.01333	0.332536	-3.04729	0.002309	0.014486
BASP1	28.50012	-1.01557	0.329953	-3.07792	0.002084	0.013324
LINC00641	33.2015	-1.01662	0.375199	-2.70954	0.006738	0.034531
EMP1	332.6147	-1.01719	0.227675	-4.46772	0.00000791	0.00011
BHLHE41	479.5059	-1.01753	0.142352	-7.14796	0.000000000000881	0.000000000038
DUSP6	50.75981	-1.01985	0.319368	-3.19335	0.001406	0.009656
ISX	169.1258	-1.02033	0.179369	-5.68847	0.0000000128	0.000000311
IER5	14.2492	-1.02048	0.42602	-2.39538	0.016603	0.070604
RASIP1	26.78702	-1.02182	0.388244	-2.6319	0.008491	0.041496
SCGB1D2	40.82851	-1.02415	0.27435	-3.73302	0.000189	0.001745
ST7-AS1	63.67786	-1.02598	0.252805	-4.05837	0.0000494	0.00055
REEP1	59.08889	-1.03031	0.297709	-3.46079	0.000539	0.004315
CSRNP3	223.236	-1.03167	0.190752	-5.4084	0.0000000636	0.00000141
GPC4	24.68158	-1.0322	0.3767	-2.7401	0.006142	0.031995
KLF12	62.15458	-1.03313	0.241849	-4.2718	0.0000194	0.000242
DUSP18	28.11706	-1.03334	0.434229	-2.37971	0.017326	0.072956
MIR99AHG	299.7098	-1.03336	0.160693	-6.43062	0.000000000127	0.00000000418
CACNA2D3	13.19182	-1.03339	0.429183	-2.40781	0.016049	0.068779
AC007388.1	31.65491	-1.03396	0.453738	-2.27875	0.022682	0.089768
NCAM1	40.21646	-1.03686	0.285722	-3.62891	0.000285	0.002487
FER1L4	49.53413	-1.04178	0.24493	-4.2534	0.0000211	0.00026
SRGAP2D	40.52576	-1.04427	0.446187	-2.34044	0.019261	0.079003
TTLL7	187.9568	-1.04555	0.426452	-2.45174	0.014217	0.062325
SPATA17	15.22495	-1.0462	0.464194	-2.25381	0.024208	0.094553
TFF1	130.8004	-1.04668	0.236885	-4.41851	0.00000994	0.000135
BMX	18.67673	-1.04687	0.400123	-2.61638	0.008887	0.043049
CEP126	99.50354	-1.04792	0.199727	-5.24675	0.000000155	0.00000318
ZNF846	20.83204	-1.05336	0.393811	-2.67478	0.007478	0.037542
NTRK2	15.40191	-1.05684	0.470262	-2.24735	0.024618	0.095875
AP001453.1	44.59717	-1.06003	0.39242	-2.70127	0.006908	0.035196
SYTL2	5387.106	-1.06029	0.175855	-6.02933	0.00000000165	0.0000000462
AC245014.3	12.90593	-1.06255	0.468571	-2.26765	0.023351	0.091736
YPEL3	316.4784	-1.06277	0.172002	-6.17881	0.000000000646	0.0000000192
IFIT3	51.55668	-1.06596	0.277559	-3.84048	0.000123	0.001202
PLA2R1	45.86543	-1.06602	0.256678	-4.15314	0.0000328	0.000383
A1CF	26.40832	-1.06658	0.385686	-2.76542	0.005685	0.030011
ZNF503-AS1	19.50104	-1.06861	0.39934	-2.67593	0.007452	0.03744
CCDC191	26.50808	-1.06968	0.38154	-2.8036	0.005054	0.027309
LEPR	86.07289	-1.07047	0.179236	-5.97242	0.00000000234	0.000000064
MMP10	251.155	-1.07304	0.190327	-5.63787	0.0000000172	0.00000041
PTGER4	283.9355	-1.07425	0.112761	-9.52679	1.62E-21	1.5E-19
CAMK2N1	3455.34	-1.07753	0.106441	-10.1233	4.35E-24	4.88E-22
PLXNC1	50.43151	-1.07834	0.33014	-3.26631	0.00109	0.007801
FAM47E-STBD1	147.2838	-1.07836	0.41046	-2.62721	0.008609	0.041968
MEIS3	119.8976	-1.07954	0.323254	-3.33961	0.000839	0.006302
AC126335.2	33.69029	-1.08099	0.467846	-2.31057	0.020857	0.084116
AC092803.2	13.63052	-1.08325	0.443995	-2.43978	0.014696	0.064012
CLTCL1	103.8873	-1.08389	0.209759	-5.16732	0.000000237	0.00000468
SLITRK6	33.0442	-1.0842	0.290344	-3.73418	0.000188	0.00174
SLC26A4	29.71821	-1.08819	0.317641	-3.42585	0.000613	0.004822
NPY6R	52.48899	-1.08904	0.258055	-4.22019	0.0000244	0.000298
WTAPP1	19.96269	-1.09254	0.469817	-2.32546	0.020048	0.081488
ALCAM	1109.703	-1.09406	0.083667	-13.0763	4.5E-39	1.22E-36
AC010980.2	10.60508	-1.0949	0.470665	-2.32628	0.020004	0.081378
NRXN1	263.4926	-1.09654	0.15894	-6.8991	0.00000000000523	0.000000000206
FNDC4	86.09692	-1.09658	0.256668	-4.27235	0.0000193	0.000242
DACT2	44.56408	-1.09682	0.337321	-3.25155	0.001148	0.008158
PTGS1	25.4829	-1.10225	0.427488	-2.57844	0.009925	0.0468
NR3C1	263.7475	-1.10246	0.161439	-6.82897	0.00000000000855	0.000000000326
MB21D2	16.28712	-1.10285	0.390022	-2.82767	0.004689	0.025677
PREX1	302.0389	-1.1162	0.208306	-5.35847	0.0000000839	0.00000182
COL4A4	68.61303	-1.1199	0.194764	-5.75006	0.00000000892	0.000000223
FAM46A	22.30015	-1.12087	0.425331	-2.63528	0.008407	0.041177
S100A6	83.83492	-1.12093	0.243439	-4.60457	0.00000413	0.0000619
GALR1	16.15257	-1.12264	0.425068	-2.64107	0.008264	0.040638
SBF2-AS1	73.86406	-1.12269	0.266342	-4.2152	0.000025	0.000303
AC007495.1	24.99766	-1.12636	0.336748	-3.34481	0.000823	0.006193
TSPAN8	1191.643	-1.1264	0.095845	-11.7523	6.87E-32	1.2E-29
REG4	2151.598	-1.12831	0.125022	-9.02484	1.8E-19	0.0000000000000000147
ARHGAP20	115.0533	-1.12937	0.178418	-6.32989	0.000000000245	0.00000000773
WNT2B	60.35162	-1.13147	0.256676	-4.40814	0.0000104	0.000141
TIAM2	55.49965	-1.13172	0.341713	-3.31192	0.000927	0.006817
CDKN2B	62.12051	-1.13239	0.234323	-4.8326	0.00000135	0.0000227
AL031058.1	12.09772	-1.13253	0.504745	-2.24376	0.024848	0.0966
TAL2	11.59229	-1.1329	0.442978	-2.55747	0.010544	0.04906
GAD1	23.47324	-1.13294	0.491873	-2.30333	0.02126	0.085304
SEMA3E	398.0937	-1.13342	0.102208	-11.0893	1.41E-28	2.05E-26
CTXND1	53.24116	-1.13653	0.230223	-4.93663	0.000000795	0.0000141
DAB2	44.97751	-1.13809	0.370565	-3.07122	0.002132	0.013567
NGFR	20.6217	-1.14026	0.477924	-2.38585	0.01704	0.072094
TSPAN12	347.1527	-1.14777	0.178459	-6.43156	0.000000000126	0.00000000417
CD83	18.89865	-1.1479	0.424271	-2.70558	0.006818	0.034803
SCGN	1865.228	-1.1513	0.091041	-12.6459	1.18E-36	2.84E-34
MGP	312.5166	-1.15775	0.209458	-5.52738	0.0000000325	0.000000746
TMEM9B-AS1	17.10407	-1.15788	0.462933	-2.50118	0.012378	0.055838
NFKBID	20.04362	-1.15928	0.427883	-2.70934	0.006742	0.034542
ITGA9	77.30895	-1.16384	0.204545	-5.68991	0.0000000127	0.000000309
NKX2-1-AS1	10.48139	-1.16693	0.477718	-2.44273	0.014577	0.063571
HNRNPCP7	17.3024	-1.17321	0.364776	-3.21624	0.001299	0.009041
CYB561A3	1227.897	-1.17696	0.116612	-10.093	5.94E-24	6.52E-22
CNTNAP1	29.71796	-1.178	0.382321	-3.08119	0.002062	0.013198
KRT20	14.68639	-1.17932	0.435546	-2.70767	0.006776	0.034634
FAM110C	63.19139	-1.1803	0.232222	-5.08264	0.000000372	0.00000702
IL12B	11.44577	-1.18243	0.491759	-2.4045	0.016195	0.069219
LRRC37A15P	15.78608	-1.18642	0.394685	-3.006	0.002647	0.016246
CERK	37.99016	-1.18804	0.331145	-3.58767	0.000334	0.002844
ATP2B2	38.36435	-1.18869	0.503616	-2.36031	0.01826	0.075922
AC083837.1	27.95256	-1.19061	0.374129	-3.18236	0.001461	0.009964
LASP1	306.2087	-1.19164	0.15486	-7.69495	0.0000000000000142	0.000000000000771
SLC17A4	255.1429	-1.19557	0.158602	-7.53823	0.0000000000000476	0.00000000000244
BBS9	87.58904	-1.1965	0.37835	-3.16241	0.001565	0.01052
ADD3	576.0529	-1.19829	0.128227	-9.34506	9.18E-21	8.03E-19
CATSPERG	28.66292	-1.20154	0.538942	-2.22944	0.025785	0.099495
ITM2A	5781.83	-1.20269	0.115895	-10.3774	3.14E-25	3.71E-23
POF1B	13.35822	-1.20493	0.481633	-2.50175	0.012358	0.055804
HIST1H2AG	13.50723	-1.20932	0.496252	-2.43691	0.014813	0.064395
AC105118.1	11.29697	-1.21163	0.500523	-2.42074	0.015489	0.066853
HS3ST3B1	30.74809	-1.2119	0.449376	-2.69686	0.007	0.035573
TMEM116	56.77433	-1.21269	0.336775	-3.60089	0.000317	0.002734
PLEKHF1	40.85225	-1.22717	0.428015	-2.86711	0.004142	0.023131
LINC02447	26.57591	-1.22848	0.522242	-2.35232	0.018657	0.077064
TCP11L2	99.75008	-1.2298	0.220848	-5.56856	0.0000000257	0.000000602
MVP	32.24724	-1.23166	0.391437	-3.1465	0.001652	0.010993
LINC01239	9.211214	-1.2321	0.518545	-2.37607	0.017498	0.07345
PPP1R12A-AS1	21.62703	-1.23587	0.359012	-3.44243	0.000577	0.004575
FOLH1	4390.985	-1.23918	0.081258	-15.25	1.65E-52	7.42E-50
AKR1C3	397.6468	-1.24003	0.145257	-8.53678	0.0000000000000000138	0.000000000000000967
LINC02274	11.62273	-1.24202	0.485749	-2.55691	0.010561	0.049101
HEPACAM2	18.02483	-1.24612	0.37637	-3.31088	0.00093	0.006837
ZIC5	15.88068	-1.24827	0.499058	-2.50125	0.012376	0.055838
ANKRD31	8.143528	-1.25059	0.558325	-2.23989	0.025098	0.097401
ABCA1	68.71704	-1.25212	0.257466	-4.86324	0.00000115	0.0000198
CCDC158	24.84124	-1.25792	0.397776	-3.16239	0.001565	0.01052
AP000473.2	19.81516	-1.26182	0.376418	-3.35218	0.000802	0.006064
ZSCAN23	19.31642	-1.2682	0.467017	-2.71553	0.006617	0.03403
SALL4	17.54529	-1.26977	0.434647	-2.92139	0.003485	0.020117
ADM	184.8019	-1.27107	0.181295	-7.01107	0.00000000000236	0.0000000000976
AC116407.2	13.182	-1.27117	0.551782	-2.30376	0.021236	0.085289
SLC6A4	15.99659	-1.27585	0.430576	-2.96311	0.003045	0.018092
CCDC3	10.22478	-1.27695	0.552473	-2.31133	0.020814	0.084011
AL137060.1	11.64664	-1.28151	0.563476	-2.27429	0.022949	0.090619
FSIP2	13.91796	-1.28547	0.53884	-2.38561	0.017051	0.072124
IL1RN	13.44416	-1.28733	0.525328	-2.45053	0.014265	0.062505
FRMPD1	13.36122	-1.28971	0.438653	-2.94016	0.00328	0.019209
SATB1	723.1144	-1.29039	0.118755	-10.866	1.67E-27	2.3E-25
NEB	23.68557	-1.29806	0.498555	-2.60365	0.009224	0.044205
AC091544.5	49.80972	-1.30068	0.379062	-3.43132	0.000601	0.004745
ADAM19	77.55596	-1.30315	0.288958	-4.50984	0.00000649	0.000093
FN1	26.17807	-1.30577	0.390466	-3.34415	0.000825	0.006205
SOX30	8.235084	-1.31109	0.574589	-2.28178	0.022502	0.089177
CDH2	32.80171	-1.3119	0.313112	-4.18987	0.0000279	0.000333
EVX1-AS	12.26395	-1.31238	0.547333	-2.39778	0.016495	0.070161
GDNF-AS1	13.63694	-1.31251	0.515736	-2.54492	0.01093	0.050539
SULT2B1	10.10707	-1.31515	0.534397	-2.46099	0.013855	0.061015
MATN2	54.2103	-1.31646	0.344854	-3.81745	0.000135	0.001309
LTBP1	315.1539	-1.31691	0.107479	-12.2527	1.62E-34	3.38E-32
AL355312.1	11.86739	-1.3176	0.489244	-2.69314	0.007078	0.03592
NAALAD2	566.8445	-1.32555	0.193949	-6.83452	0.00000000000823	0.000000000315
HPGD	3576.173	-1.33115	0.136501	-9.75196	1.81E-22	1.84E-20
AC087477.2	23.68852	-1.33202	0.356003	-3.74161	0.000183	0.001696
MS4A8	12.04664	-1.33563	0.549222	-2.43186	0.015022	0.065172
FHL1	51.89112	-1.33618	0.218159	-6.12479	0.000000000908	0.0000000265
SCUBE2	161.5501	-1.33797	0.169652	-7.88652	0.00000000000000311	0.00000000000018
MISP	22.548	-1.34087	0.429301	-3.12338	0.001788	0.011748
AC134026.1	22.77699	-1.34122	0.399917	-3.35374	0.000797	0.00604
IQSEC3	9.645746	-1.34373	0.580033	-2.31665	0.020523	0.083074
DHRS7B	64.196	-1.34677	0.543834	-2.47643	0.01327	0.059
AC007365.1	13.81809	-1.35296	0.459453	-2.94471	0.003233	0.018966
GPR85	65.42241	-1.3611	0.44949	-3.02809	0.002461	0.015265
INSM2	105.3595	-1.36933	0.172262	-7.94909	0.00000000000000188	0.000000000000112
POU5F1B	41.12456	-1.37204	0.261695	-5.24288	0.000000158	0.00000322
DCHS2	24.35787	-1.37554	0.576642	-2.38544	0.017059	0.072124
GOLGA6L5P	43.84069	-1.37794	0.413677	-3.33096	0.000865	0.006459
NCAM2	34.20121	-1.37906	0.459133	-3.00362	0.002668	0.016357
BAMBI	19.58316	-1.38131	0.354171	-3.90013	0.0000961	0.00097
ANGPTL2	76.64558	-1.38248	0.205107	-6.74031	0.0000000000158	0.000000000583
LINC01436	9.159906	-1.39031	0.559476	-2.48501	0.012955	0.057875
ZNF793-AS1	22.42087	-1.39362	0.578002	-2.41111	0.015904	0.068326
UBE2QL1	28.72871	-1.39441	0.337427	-4.13248	0.0000359	0.000414
SCNN1G	50.30754	-1.39531	0.274991	-5.07404	0.000000389	0.00000729
RASSF10	79.78719	-1.39795	0.241871	-5.77972	0.00000000748	0.000000189
LHX9	43.822	-1.39896	0.595758	-2.3482	0.018864	0.077756
LINC00345	13.10565	-1.39945	0.449014	-3.11672	0.001829	0.011963
PSMD5-AS1	59.76718	-1.40216	0.35698	-3.92784	0.0000857	0.000884
PTPRB	44.59634	-1.40605	0.378281	-3.71694	0.000202	0.001842
CLIC5	18.53147	-1.40891	0.489269	-2.87962	0.003982	0.02244
AC073133.2	8.444778	-1.423	0.544439	-2.6137	0.008957	0.043292
COL17A1	8.573615	-1.42319	0.61912	-2.29873	0.02152	0.086121
SVOPL	7.25743	-1.42483	0.639045	-2.22963	0.025772	0.099489
GLI3	282.6407	-1.43369	0.275734	-5.19954	0.0000002	0.00000398
HIST1H2AC	947.9923	-1.44038	0.422791	-3.40683	0.000657	0.005128
AKAP3	10.80914	-1.44245	0.521634	-2.76526	0.005688	0.030016
SPTLC3	205.3983	-1.44308	0.171689	-8.40522	0.0000000000000000427	0.0000000000000029
N4BP2L1	137.0566	-1.45503	0.211319	-6.88547	0.00000000000576	0.000000000227
AC239804.1	12.65347	-1.45646	0.521644	-2.79206	0.005237	0.028103
LMO4	208.1444	-1.45816	0.196678	-7.41397	0.000000000000123	0.000000000006
PCDH8	23.00589	-1.45947	0.428838	-3.40332	0.000666	0.005184
SLC7A14	102.1564	-1.46167	0.230784	-6.3335	0.00000000024	0.00000000758
SYTL5	142.0425	-1.47115	0.254672	-5.77663	0.00000000762	0.000000192
PGM5	37.15648	-1.47467	0.492104	-2.99666	0.00273	0.016619
GPAT3	39.02991	-1.47523	0.257977	-5.71844	0.0000000108	0.000000265
AC023355.1	17.01853	-1.47977	0.551002	-2.6856	0.00724	0.036594
AC004623.1	19.70408	-1.4798	0.488375	-3.03005	0.002445	0.015198
LURAP1L	80.84413	-1.48093	0.237732	-6.2294	0.000000000468	0.0000000142
CAPN13	12.75712	-1.48176	0.627312	-2.36208	0.018173	0.075625
CALML3-AS1	12.61522	-1.49096	0.441401	-3.3778	0.000731	0.005611
NAP1L3	104.5765	-1.49219	0.198285	-7.52548	0.0000000000000525	0.00000000000268
TMPRSS11F	9.406148	-1.49623	0.612101	-2.44441	0.014509	0.063369
FP236241.1	28.36793	-1.49663	0.607366	-2.46413	0.013735	0.060641
RASGRP3	11.25675	-1.50521	0.474153	-3.17452	0.001501	0.010178
HGF	872.0563	-1.50799	0.210232	-7.17298	0.000000000000734	0.0000000000319
SERPINI1	304.9017	-1.50849	0.133072	-11.3359	8.71E-30	1.37E-27
KRT8P46	12.33112	-1.51092	0.472565	-3.19727	0.001387	0.009544
LRRC2	55.0141	-1.51374	0.30868	-4.90392	0.000000939	0.0000164
B3GALT5	300.5234	-1.51698	0.223131	-6.79862	0.0000000000106	0.000000000398
KIAA1210	8.086047	-1.52707	0.548971	-2.78169	0.005408	0.028779
FMO5	29.12542	-1.52892	0.421	-3.63163	0.000282	0.002464
LINC00894	26.24039	-1.52963	0.667674	-2.29098	0.021965	0.08756
IFI27L2	42.83442	-1.53162	0.345673	-4.43084	0.00000939	0.000128
ST7-OT4	22.5593	-1.5321	0.364707	-4.20092	0.0000266	0.00032
SLC3A1	70.68296	-1.53631	0.291477	-5.27077	0.000000136	0.00000283
PCED1B	22.5291	-1.53693	0.386826	-3.97318	0.0000709	0.000751
PPFIA2	306.3842	-1.54784	0.191043	-8.10209	0.00000000000000054	0.0000000000000332
NOV	659.2577	-1.55852	0.144193	-10.8086	3.14E-27	4.24E-25
LRRC31	135.0594	-1.55988	0.235794	-6.61546	0.000000000037	0.0000000013
ACKR3	47.57085	-1.56752	0.367242	-4.26834	0.0000197	0.000245
CDH17	25.54797	-1.57027	0.352525	-4.45433	0.00000842	0.000116
SAMD9L	10.1679	-1.5734	0.646462	-2.43385	0.014939	0.064893
AMIGO2	274.2952	-1.58745	0.124375	-12.7634	2.63E-37	6.5E-35
VAV3	62.15785	-1.59155	0.38398	-4.14487	0.000034	0.000395
AC010148.1	7.376507	-1.59172	0.563761	-2.8234	0.004752	0.025935
ADA2	8.795476	-1.59355	0.547755	-2.90924	0.003623	0.020785
ATG16L2	17.21093	-1.59766	0.600236	-2.66172	0.007774	0.038682
CTSS	8.162177	-1.60381	0.712656	-2.25048	0.024419	0.095185
SLPI	62.18926	-1.61553	0.263577	-6.12925	0.000000000883	0.0000000258
SCNN1B	36.64752	-1.61852	0.450663	-3.59142	0.000329	0.002816
KCNJ5	12.92111	-1.62933	0.493836	-3.29934	0.000969	0.007089
GLIPR1	48.38262	-1.6294	0.355805	-4.57946	0.00000466	0.0000692
AC009495.3	8.568994	-1.62984	0.610195	-2.67102	0.007562	0.037841
LTF	28.28467	-1.64732	0.506793	-3.25048	0.001152	0.008179
CXXC4	27.53761	-1.6505	0.424423	-3.88881	0.000101	0.001009
RASGRF2	14.23911	-1.65476	0.484485	-3.41549	0.000637	0.004987
SHC4	15.68455	-1.65819	0.579434	-2.86175	0.004213	0.023481
AGPAT4	9.842631	-1.66074	0.689133	-2.4099	0.015957	0.068503
PLSCR4	11.22082	-1.66201	0.508914	-3.2658	0.001092	0.007812
TMEM45A	34.2485	-1.67017	0.505787	-3.30211	0.00096	0.007028
CDH3	43.21851	-1.67184	0.335057	-4.9897	0.000000605	0.000011
SNX32	7.348637	-1.68742	0.565791	-2.9824	0.00286	0.017187
RNFT1	70.00767	-1.68952	0.614125	-2.7511	0.00594	0.031093
NKX6-1	14.51255	-1.69289	0.700641	-2.4162	0.015684	0.06761
ANKRD20A4	12.62649	-1.70028	0.737356	-2.30592	0.021115	0.084905
MECOM	9.135478	-1.70126	0.607027	-2.80262	0.005069	0.027384
AC092894.1	23.23899	-1.70496	0.467614	-3.64607	0.000266	0.002345
LRRN1	217.6145	-1.72551	0.140415	-12.2886	1.04E-34	2.21E-32
CES3	12.80632	-1.74136	0.543548	-3.20369	0.001357	0.009352
LRRTM3	106.4598	-1.74551	0.224099	-7.78902	0.00000000000000675	0.000000000000382
CREG2	20.54371	-1.74797	0.43667	-4.00296	0.0000626	0.000674
ITGB2	9.231099	-1.7511	0.619191	-2.82805	0.004683	0.025654
LINC02474	10.31598	-1.753	0.519946	-3.3715	0.000748	0.00572
LDLRAD1	10.94171	-1.76801	0.54985	-3.21544	0.001302	0.00906
MMP1	19.63234	-1.77886	0.478903	-3.71444	0.000204	0.001857
KCNK13	50.11405	-1.77904	0.392364	-4.53416	0.00000578	0.000084
CYBRD1	35.71879	-1.78215	0.351597	-5.06872	0.0000004	0.00000745
AC022034.2	21.83347	-1.79099	0.354041	-5.0587	0.000000422	0.00000782
ST8SIA5	6.701804	-1.79473	0.751786	-2.38729	0.016973	0.071909
FOXQ1	25.03796	-1.81892	0.433876	-4.19227	0.0000276	0.00033
OPRK1	1595.142	-1.8651	0.168846	-11.0462	2.29E-28	3.3E-26
SHH	1077.133	-1.86638	0.157592	-11.8431	2.34E-32	4.24E-30
UGT2B17	10.04341	-1.87099	0.576819	-3.24364	0.00118	0.008354
HOPX	32.23106	-1.87745	0.315908	-5.94304	0.0000000028	0.0000000759
FLT1	15.86549	-1.90007	0.720573	-2.63689	0.008367	0.041028
MIR600HG	75.00705	-1.90025	0.634514	-2.99481	0.002746	0.016674
AF186192.2	7.862135	-1.9126	0.594836	-3.21534	0.001303	0.00906
ASB4	7.654403	-1.92455	0.711367	-2.70543	0.006822	0.034809
AF127577.1	29.17523	-1.94855	0.817426	-2.38377	0.017136	0.072312
NR4A2	46.39719	-1.96285	0.291171	-6.74123	0.0000000000157	0.000000000581
PIWIL4	9.926517	-1.96694	0.817545	-2.40591	0.016132	0.069023
CDCA7L	41.50683	-1.96841	0.361511	-5.44495	0.0000000518	0.00000117
UGT2B15	48.58279	-1.98374	0.268073	-7.40002	0.000000000000136	0.0000000000066
CA10	17.60248	-1.98431	0.389937	-5.08878	0.00000036	0.00000682
ROS1	12.52038	-2.00045	0.485293	-4.12216	0.0000375	0.00043
LUM	36.67229	-2.03994	0.317191	-6.43127	0.000000000127	0.00000000417
PRKN	7.773714	-2.0512	0.826804	-2.48089	0.013106	0.05849
PTGER2	154.416	-2.05634	0.201019	-10.2296	1.46E-24	1.69E-22
TRPA1	17.35434	-2.06149	0.585075	-3.52347	0.000426	0.003528
AC055733.4	8.375857	-2.09288	0.699664	-2.99127	0.002778	0.016816
GAS7	13.94594	-2.10462	0.520164	-4.04607	0.0000521	0.000573
RGMA	17.36602	-2.12477	0.519929	-4.08665	0.0000438	0.000492
TMEM265	20.49394	-2.24271	0.933922	-2.40139	0.016333	0.069641
AC048382.6	22.83492	-2.25499	0.990884	-2.27573	0.022862	0.090379
AC139099.1	6.850441	-2.26809	0.904268	-2.50821	0.012134	0.055049
GRIA2	273.131	-2.28323	0.157157	-14.5284	8.01E-48	3.13E-45
KSR1	27.91321	-2.32928	0.518009	-4.4966	0.0000069	0.0000983
DDC	30.67183	-2.41204	0.398188	-6.05752	0.00000000138	0.0000000395
FOLH1B	13.7922	-2.43374	0.565304	-4.30518	0.0000167	0.000212
OLFM4	16.45945	-2.48836	0.573395	-4.3397	0.0000143	0.000184
LINC02418	16.16295	-2.50836	0.781374	-3.21019	0.001326	0.009194
TRIM49	7.011515	-2.71579	0.653816	-4.15375	0.0000327	0.000383
C16orf89	9.635856	-2.99447	0.731457	-4.09385	0.0000424	0.000479
LRRC63	7.447713	-3.11983	1.203899	-2.59144	0.009558	0.045372
CRHR1	8.809473	-3.55351	1.332148	-2.6675	0.007642	0.038141
7SK	24.65905	-5.48676	2.371759	-2.31337	0.020702	0.083627
AC090617.4	18.88241	-6.2879	2.114645	-2.9735	0.002944	0.017597
AC022149.1	20.52075	-19.6874	5.267649	-3.73741	0.000186	0.00172

## Sheet: R+E2 vs Ctl
	baseMean	log2FoldChange	lfcSE	stat	pvalue	padj
AL139317.3	28.00912	19.30958	3.362126	5.743265	0.00000000929	0.0000000703
AC022149.1	20.52075	16.24593	5.152035	3.153304	0.001614	0.005917
PLP1	81.96411	10.1226	1.190265	8.504491	0.0000000000000000182	0.000000000000000273
STEAP4	7107.943	8.126584	0.165302	49.16195	0	0
AL929601.3	14.54935	7.83965	1.552807	5.048695	0.000000445	0.00000284
ORM2	140.3042	7.81927	0.735013	10.63827	1.98E-26	4.68E-25
SLC38A4	18.61758	7.587378	1.218283	6.227928	0.000000000473	0.00000000407
C22orf42	32.46212	7.567505	1.219701	6.204396	0.000000000549	0.00000000469
NOD2	8.695699	6.441892	1.536241	4.193283	0.0000275	0.000138
LUZP6	4.178535	6.418007	2.191587	2.928475	0.003406	0.011564
SLC26A3	6.93676	6.386762	1.317539	4.847493	0.00000125	0.00000758
RBM24	6.773134	6.223814	1.439139	4.324679	0.0000153	0.0000797
AC009119.2	6.743073	6.185753	1.510568	4.094984	0.0000422	0.000207
GIMAP5	4.564869	6.066425	1.734822	3.496857	0.000471	0.00191
ST3GAL6	10.37143	6.024228	1.588439	3.792546	0.000149	0.000663
AC016885.3	8.708467	5.991006	1.291942	4.637209	0.00000353	0.0000202
IGLCOR22-1	8.664276	5.922407	1.274592	4.646514	0.00000338	0.0000194
AP001775.1	4.494945	5.905945	1.365691	4.32451	0.0000153	0.0000797
SAPCD1-AS1	3.463711	5.885574	2.460481	2.392042	0.016755	0.047311
AC117498.1	3.730707	5.825931	2.677269	2.176072	0.02955	0.077327
FKBP5	29498.38	5.805909	0.060215	96.4196	0	0
AP006748.1	23.12169	5.752551	0.890408	6.460581	0.000000000104	0.000000000955
NCAPD3	27658.18	5.733319	0.053774	106.6189	0	0
MINOS1-NBL1	7.835507	5.731874	1.886463	3.038425	0.002378	0.008361
SLC2A5	170.8407	5.716983	0.343672	16.63501	3.89E-62	2.72E-60
LINC02170	7.065076	5.64835	1.302551	4.336377	0.0000145	0.0000758
AC073316.3	9.207219	5.59632	1.286999	4.348347	0.0000137	0.000072
ORM1	4.302337	5.573077	1.450788	3.841414	0.000122	0.000553
AZGP1P1	15.83217	5.568007	1.094745	5.086125	0.000000365	0.00000235
AC125257.2	3.07221	5.562285	2.232085	2.491969	0.012704	0.037192
AC003988.1	7.566186	5.561285	1.322593	4.204835	0.0000261	0.000132
AC109587.1	3.392346	5.511766	1.875251	2.939216	0.00329	0.011203
AC027309.1	4.642574	5.5093	1.572567	3.503379	0.000459	0.001867
RHAG	29.7312	5.499637	0.881821	6.23668	0.000000000447	0.00000000386
CRISP1	7.786949	5.484601	1.258789	4.357044	0.0000132	0.0000694
EPHA5-AS1	10.73804	5.407499	1.331904	4.059977	0.0000491	0.000238
AC040173.1	8.164282	5.376202	1.290426	4.166224	0.000031	0.000154
GGT2	2.828408	5.29705	1.834679	2.887181	0.003887	0.013027
AL033519.3	5.9427	5.195848	1.428859	3.63636	0.000277	0.001171
AC005632.2	3.673884	5.1724	1.399178	3.696743	0.000218	0.000939
SCEL	3.334876	5.161247	1.389001	3.715798	0.000203	0.000878
MSMB	5.701834	5.161243	1.291573	3.996091	0.0000644	0.000305
SLC37A2	2.734091	5.148862	1.649259	3.121925	0.001797	0.006501
SLC2A3	69.70382	5.123891	0.46296	11.06767	1.8E-28	4.68E-27
KLK5	2.179264	5.1032	2.188955	2.331341	0.019735	0.054733
TPH2	2.136202	5.09092	1.533663	3.319451	0.000902	0.00347
AL023754.1	3.117568	5.087144	1.575526	3.228855	0.001243	0.004668
AL033519.1	1.807965	5.07915	1.846719	2.750365	0.005953	0.019096
GCGR	4.453494	5.07455	1.340621	3.785224	0.000154	0.000681
PCAT18	9.331902	5.058446	1.153362	4.385826	0.0000116	0.0000614
LINC00160	1.345777	5.050624	2.087758	2.419162	0.015556	0.044339
TNIP3	2.189611	5.044617	1.47061	3.43029	0.000603	0.002396
IGHV3-74	11.83829	5.022103	1.110941	4.520586	0.00000617	0.0000341
CYP2E1	2.274823	5.016833	2.31853	2.163799	0.03048	0.079388
AC011487.1	634.6117	5.016614	0.207158	24.21642	1.5E-129	3.2E-127
AC009704.2	2.066615	5.016504	1.513136	3.315303	0.000915	0.003516
AL731557.1	2.124333	5.004811	1.671396	2.994389	0.00275	0.009524
AGAP14	3.412201	4.999538	1.534756	3.257546	0.001124	0.004254
AC016734.2	2.479009	4.99463	1.609118	3.103956	0.00191	0.006869
FAM166B	1.888061	4.978931	2.296929	2.167647	0.030186	0.07873
C1orf87	22.72446	4.978904	0.918145	5.422784	0.0000000587	0.000000412
AL117381.1	2.00261	4.975884	1.658478	3.000271	0.002697	0.009358
AC010551.3	5.083197	4.947968	1.379503	3.586777	0.000335	0.001396
AP1B1P1	4.932013	4.945306	1.39316	3.549703	0.000386	0.001588
AP001775.2	3.966012	4.937311	1.40229	3.520892	0.00043	0.001755
AC092868.1	19.46463	4.910747	0.909246	5.4009	0.0000000663	0.000000462
EFCAB12	42.2662	4.903245	0.581469	8.432518	0.0000000000000000338	0.000000000000000497
MAP3K19	2.064435	4.899903	1.817044	2.696634	0.007004	0.021953
AC034238.1	3.468626	4.881588	2.121258	2.30127	0.021376	0.058597
LINC00628	2.163273	4.875231	1.522139	3.202881	0.001361	0.005067
ADAM2	2.335991	4.823599	1.652648	2.91871	0.003515	0.01188
EAF2	383.5163	4.779285	0.212546	22.48586	5.7E-112	9.2E-110
AC048341.1	1.653086	4.767646	1.833826	2.599836	0.009327	0.028325
MME-AS1	1.57066	4.764292	1.849668	2.575756	0.010002	0.030171
AC006001.4	3.326235	4.693341	2.231821	2.10292	0.035473	0.090222
AC073109.1	1.993183	4.692214	1.68393	2.786466	0.005329	0.017265
AC012588.1	3.167168	4.689172	1.549343	3.026555	0.002474	0.008658
AC126323.2	9.628015	4.681272	1.122463	4.170537	0.0000304	0.000152
CRLF1	3.658972	4.662747	1.388076	3.359143	0.000782	0.003046
LINC02406	2.078518	4.633471	1.616793	2.86584	0.004159	0.013838
SNRPGP13	27.09487	4.631635	0.610673	7.584471	0.0000000000000334	0.000000000000403
AC113143.2	1.437829	4.610952	1.959351	2.353305	0.018607	0.05198
AC139783.1	1.524812	4.59561	1.80714	2.543029	0.01099	0.032799
AC012513.2	1.639871	4.563527	1.642374	2.778617	0.005459	0.017643
ROPN1L	3.169178	4.540273	1.665579	2.725943	0.006412	0.02035
AC092427.1	3.73809	4.5329	1.408511	3.218221	0.00129	0.004829
AC011523.1	39.33663	4.527453	0.499733	9.059734	1.31E-19	2.23E-18
LINC01762	3.682365	4.522911	1.389718	3.254554	0.001136	0.004292
AL392089.1	3.1603	4.495528	1.868185	2.406361	0.016112	0.045691
AC241584.2	3.026982	4.45694	1.513056	2.945655	0.003223	0.010989
SNORA20	1.658587	4.451172	1.750556	2.542718	0.010999	0.03282
KRT15	3.453176	4.447033	1.440659	3.086805	0.002023	0.007237
AC093802.1	1.964007	4.441557	1.691291	2.626135	0.008636	0.026466
ODF2-AS1	1.51448	4.436053	2.025593	2.190002	0.028524	0.074922
AZGP1	108.6817	4.422531	0.333234	13.27156	3.38E-40	1.32E-38
AC008735.2	2.940444	4.415526	1.707232	2.586365	0.009699	0.029344
MTND5P27	1.40288	4.41346	1.810772	2.437336	0.014796	0.042398
AC011284.1	5.915655	4.405008	1.309778	3.363171	0.000771	0.003007
AL392083.1	63.85423	4.403679	0.392756	11.21226	3.55E-29	9.55E-28
LINC00844	34.46392	4.400585	0.553039	7.957098	0.00000000000000176	0.0000000000000231
GLB1L3	130.8529	4.388862	0.29499	14.878	4.58E-50	2.39E-48
AC114947.2	6.826722	4.384683	1.182745	3.707208	0.00021	0.000905
MFSD2A	6.310401	4.382308	1.590888	2.754631	0.005876	0.018878
AP001043.1	2.209666	4.364841	1.927803	2.264153	0.023565	0.063721
MIR133A1HG	1.278147	4.355876	1.87117	2.327889	0.019918	0.055183
RFPL2	203.6119	4.319471	0.298652	14.46321	2.07E-47	1.01E-45
ST18	5.074733	4.317366	1.282951	3.365183	0.000765	0.002989
AL031722.1	1.254055	4.315702	1.99276	2.165691	0.030335	0.079078
AOX2P	1.337402	4.314712	1.80194	2.394482	0.016644	0.047041
ADH6	1.702606	4.307864	1.784459	2.4141	0.015774	0.044892
TBX15	44.41117	4.305837	0.577158	7.460416	0.0000000000000863	0.00000000000101
Z83839.2	2.463754	4.305514	1.542277	2.791661	0.005244	0.017019
BEAN1-AS1	1.721911	4.24173	1.734872	2.444981	0.014486	0.041627
TMPRSS2	18143.91	4.238124	0.074415	56.95244	0	0
CYP4F8	4.075366	4.212238	1.739123	2.422048	0.015433	0.044009
AC009133.4	56.46936	4.202314	0.716887	5.861894	0.00000000458	0.000000036
LINC02309	1.757701	4.173677	1.660109	2.514099	0.011934	0.035215
TRPM1	1.569955	4.164743	1.844044	2.258483	0.023916	0.064542
AC064807.2	2.026486	4.160488	1.64511	2.529003	0.011439	0.033934
AL136115.2	1.392178	4.155641	1.732272	2.398955	0.016442	0.046518
BTNL8	2.492362	4.148554	1.836817	2.258555	0.023911	0.064537
STARD4	131.2833	4.132228	0.269956	15.30705	6.86E-53	3.83E-51
IKZF1	15.13919	4.129088	0.794377	5.197897	0.000000202	0.00000133
SHANK2-AS3	3.854982	4.110206	1.495328	2.748699	0.005983	0.019173
CEP164P1	4.311223	4.105547	1.429609	2.871797	0.004081	0.013615
LINC02033	1.364412	4.085031	1.668746	2.447965	0.014367	0.041335
RNY3P8	197.3677	4.060906	0.415573	9.771812	1.49E-22	2.99E-21
RNU1-17P	2.828211	4.059553	1.572136	2.58219	0.009818	0.029669
AF131215.2	2.023387	4.047369	1.721533	2.351026	0.018722	0.052252
SNAI2	23.75685	4.017115	0.582398	6.897539	0.00000000000529	0.0000000000542
PROKR1	6.100171	4.010674	1.040687	3.85387	0.000116	0.000528
DLGAP1-AS5	1.951956	4.009722	1.797141	2.231167	0.02567	0.068606
LINC01549	3.646378	4.005002	1.414783	2.830825	0.004643	0.015266
AL157762.1	1.966946	4.003952	1.591306	2.516143	0.011865	0.035053
SPINK8	8.140232	3.999699	1.300091	3.076476	0.002095	0.007467
AC092134.1	1.648176	3.993751	1.837301	2.173705	0.029727	0.077708
USP9YP28	2.68573	3.986667	1.463178	2.724663	0.006437	0.020424
NLRP12	1.488298	3.977374	1.765108	2.253331	0.024238	0.065305
AL136311.1	3.037738	3.970108	1.470203	2.700381	0.006926	0.021757
MYO16	10.59203	3.948797	0.937799	4.210709	0.0000255	0.000128
EIF4EP1	4.264509	3.92977	1.241766	3.164662	0.001553	0.005704
KIR3DL1	2.756132	3.891212	1.740547	2.235626	0.025376	0.067924
FBXW10	24.40351	3.876318	0.545555	7.105281	0.0000000000012	0.0000000000129
RPL23AP32	1.872072	3.872387	1.636244	2.366632	0.017951	0.050371
AP003072.3	13.13913	3.841214	0.777724	4.939047	0.000000785	0.00000486
BACH1-IT2	1.949617	3.84119	1.498455	2.563433	0.010364	0.031114
AP001627.1	158.3767	3.814328	0.249874	15.26502	1.31E-52	7.22E-51
AP002001.1	1.708632	3.813377	1.758467	2.16858	0.030115	0.078571
ANGPTL3	18.64631	3.803217	0.632459	6.013385	0.00000000182	0.0000000148
RN7SL558P	1.6235	3.801675	1.554877	2.445	0.014485	0.041627
AC008132.1	42.58419	3.797332	0.448967	8.457939	0.0000000000000000272	0.000000000000000404
MIR570	4.778225	3.795637	1.274886	2.977235	0.002909	0.01001
PDLIM4	131.4175	3.793395	0.259343	14.62694	1.89E-48	9.43E-47
MTND5P19	1.514709	3.791486	1.803483	2.102314	0.035526	0.090329
AC118658.2	3.409888	3.782647	1.318166	2.86963	0.00411	0.013696
SLC5A4	99.77693	3.773647	0.307873	12.25716	1.54E-34	5.03E-33
AL807761.4	1.630909	3.770903	1.834293	2.05578	0.039804	0.099437
BCRP3	6.034454	3.769927	1.379084	2.733645	0.006264	0.019942
KLK3	786.8386	3.755171	0.156989	23.91995	1.9E-126	3.8E-124
Z83839.1	1.27123	3.753872	1.781922	2.106642	0.035149	0.089546
ABCG2	17.20974	3.750203	0.723558	5.183005	0.000000218	0.00000144
AC034229.1	1.899871	3.734678	1.613367	2.314834	0.020622	0.056871
TUBA3D	251.0385	3.726658	0.206131	18.07908	4.66E-73	4.1E-71
ELMO1	89.00019	3.718079	0.299353	12.42038	2.03E-35	6.85E-34
KLK2	6833.78	3.715984	0.15539	23.91391	2.2E-126	4.3E-124
SLC15A2	813.2492	3.707735	0.113555	32.65133	7.7E-234	5.7E-231
AC009686.2	216.7869	3.704936	0.184867	20.04108	2.41E-89	2.76E-87
CRACR2A	1.480836	3.704874	1.692252	2.189316	0.028574	0.075037
AC012103.1	3.113175	3.704519	1.520219	2.436832	0.014817	0.042438
AC096772.1	10.36242	3.704166	1.106408	3.347922	0.000814	0.003162
AC117503.5	4.772286	3.694169	1.282297	2.880901	0.003965	0.013262
LDLR	320.2312	3.692446	0.26224	14.08041	5.01E-45	2.28E-43
LIPG	436.8543	3.675386	0.186371	19.7208	1.43E-86	1.58E-84
AC092123.1	1.641637	3.672981	1.658483	2.214663	0.026783	0.071125
FAM189A2	168.5949	3.596755	0.217124	16.56543	1.24E-61	8.55E-60
AC009686.1	3.688124	3.596547	1.374218	2.617158	0.008867	0.027108
AC104115.1	1.970626	3.588431	1.626609	2.20608	0.027378	0.072462
RFPL4AP6	31.05793	3.585085	0.448558	7.99246	0.00000000000000132	0.0000000000000175
PGLYRP2	7.714898	3.565072	0.961069	3.709487	0.000208	0.000897
RN7SL582P	1.453869	3.552372	1.67911	2.115628	0.034376	0.087898
WIPI1	211.7627	3.545517	0.26304	13.47899	2.08E-41	8.47E-40
AC010624.4	48.97219	3.544491	0.331214	10.70151	1e-26	2.41E-25
AFF3	179.7442	3.543723	0.224937	15.75431	6.42E-56	3.88E-54
AC009087.1	2.527685	3.52246	1.608045	2.190523	0.028486	0.074879
SPAG11B	1.918715	3.514751	1.705003	2.061434	0.039262	0.098262
PHGR1	49.02426	3.505989	0.364185	9.626932	6.15E-22	1.2E-20
MPRIP-AS1	1.669664	3.505644	1.653677	2.119909	0.034014	0.087115
SULT1C2P1	4.688975	3.504884	1.366105	2.565603	0.0103	0.030947
TCAF2P1	18.09047	3.488496	0.704525	4.951559	0.000000736	0.00000457
SLC22A9	1.558254	3.488071	1.604969	2.173296	0.029758	0.077764
MYBPC1	650.1971	3.487769	0.102909	33.8919	8.8E-252	7.2E-249
AL049712.1	2.163087	3.473453	1.467534	2.366864	0.01794	0.050349
RAPSN	1.899582	3.471272	1.52578	2.275081	0.022901	0.062186
DBI	3800.254	3.467813	0.118788	29.19318	2.4E-187	1.1E-184
AC244093.1	6.165933	3.461469	1.099672	3.147729	0.001645	0.006016
AL031727.1	2.75922	3.460889	1.529561	2.262669	0.023656	0.06394
SEMA3G	5.291055	3.453943	1.236439	2.793459	0.005215	0.016938
AC012615.3	6.519959	3.451455	1.421423	2.428169	0.015175	0.043339
AC055822.1	1.658016	3.444671	1.60914	2.14069	0.032299	0.083402
ACSL3	9576.295	3.436219	0.078666	43.68091	0	0
DHCR24	18032.18	3.435482	0.068605	50.07647	0	0
TGFB2	409.2473	3.432582	0.204682	16.77031	4.02E-63	2.88E-61
AC078942.1	10.02635	3.43207	0.76714	4.473849	0.00000768	0.0000419
HES1	316.0112	3.418301	0.167475	20.41079	1.34E-92	1.62E-90
TMEM8A	3249.281	3.417206	0.095001	35.97038	2.4E-283	2.5E-280
CSMD2	10.57435	3.416847	0.918766	3.718953	0.0002	0.000868
CST2	4.897755	3.403252	1.199564	2.837074	0.004553	0.015005
LAT2	341.3038	3.398618	0.306524	11.08759	1.44E-28	3.77E-27
AF127577.6	2.518117	3.393391	1.373796	2.470083	0.013508	0.039202
AL512624.2	31.57423	3.379281	0.599932	5.632778	0.0000000177	0.000000131
BMPR1B-AS1	122.4357	3.375294	0.254151	13.28066	3e-40	1.17E-38
TGFB2-OT1	25.02658	3.36703	1.08682	3.098057	0.001948	0.006993
AC023830.2	5.240253	3.326784	1.045559	3.181822	0.001464	0.005403
FDPSP7	3.185699	3.326559	1.468105	2.265886	0.023458	0.063462
AC010624.2	12.35446	3.305769	0.656331	5.036743	0.000000474	0.00000301
AC146944.1	7.30968	3.302386	1.264225	2.612183	0.008997	0.027427
UNC5C	71.73216	3.300117	0.27008	12.21904	2.46E-34	7.93E-33
AL157366.1	2.032775	3.296096	1.561246	2.111195	0.034756	0.088701
TMSB4XP4	3.36745	3.285738	1.25692	2.614119	0.008946	0.027306
RN7SL674P	2.497979	3.273682	1.490618	2.196191	0.028078	0.074044
AC036214.3	72.55223	3.271033	0.306758	10.66323	1.51E-26	3.61E-25
AC090206.1	8.979509	3.270757	0.762034	4.292141	0.0000177	0.0000913
HTR2B	2.701551	3.265259	1.497803	2.180032	0.029255	0.076653
AC078864.1	252.4791	3.249591	0.168913	19.2382	1.77E-82	1.8E-80
PFKFB2	966.8497	3.24448	0.10841	29.92782	8.6E-197	4.2E-194
AC096533.1	1.838515	3.22089	1.547279	2.081647	0.037375	0.094326
BHLHA15	42.66767	3.214343	0.402331	7.989299	0.00000000000000136	0.000000000000018
DPYD-IT1	2.551565	3.211927	1.305733	2.459865	0.013899	0.040198
AC036108.1	4.529547	3.207621	1.246136	2.574054	0.010051	0.030299
GRHL3	12.17329	3.206952	0.69414	4.620035	0.00000384	0.0000218
NDUFA9P1	1.999154	3.19256	1.514456	2.108058	0.035026	0.089296
AL031186.1	5.948573	3.167594	0.910831	3.477698	0.000506	0.002039
AF131216.1	6.236846	3.165158	0.823646	3.842864	0.000122	0.00055
AP003392.3	19.52909	3.161478	0.828601	3.81544	0.000136	0.00061
Z98200.1	2.265766	3.159622	1.375473	2.297116	0.021612	0.059183
POTEH-AS1	8.76633	3.139967	0.934727	3.359235	0.000782	0.003046
VEGFD	2.836274	3.136256	1.382882	2.267914	0.023334	0.063189
ITGB3	4.267899	3.136201	1.463845	2.142441	0.032158	0.083081
DCST1	2.673207	3.131516	1.317207	2.37739	0.017436	0.049036
MICA	39.00091	3.120175	0.346261	9.01104	2.04E-19	3.41E-18
NNMT	7.14237	3.117946	0.882063	3.534833	0.000408	0.001671
AL008723.3	44.97449	3.112387	0.350639	8.876332	6.91E-19	0.0000000000000000112
MC2R	5.364896	3.110363	1.177226	2.642111	0.008239	0.025383
AC016598.1	2.777187	3.107786	1.238422	2.509472	0.012091	0.035624
ANGPTL7	2.04462	3.08605	1.431873	2.155254	0.031142	0.080899
ACSM1	4.460841	3.085742	1.371826	2.249368	0.024489	0.065909
AL079307.1	913.8383	3.081799	0.123927	24.86787	1.7E-136	3.8E-134
AC104823.1	3.228115	3.059583	1.363981	2.243128	0.024889	0.066786
IFNG-AS1	11.72042	3.058268	0.691077	4.425363	0.00000963	0.0000518
RFPL3	12.89605	3.057797	0.681932	4.484022	0.00000732	0.0000401
OR7E26P	2.901027	3.039889	1.249718	2.432459	0.014997	0.042899
AC115102.1	3.143354	3.033821	1.43792	2.109868	0.03487	0.088974
EPHA5	72.03784	3.028809	0.367075	8.251191	0.000000000000000157	0.00000000000000221
CCDC141	7.830809	3.009836	0.98454	3.057099	0.002235	0.007907
OR7E122P	1119.232	3.009167	0.07625	39.46463	0	0
LPAR3	117.9526	3.008526	0.271958	11.06247	1.91E-28	4.95E-27
TPM3P9	7193.037	3.004241	0.10004	30.03029	3.9E-198	2.1E-195
TCAF2	642.6119	2.994092	0.122296	24.48229	2.3E-132	5.2E-130
AC008522.1	128.3461	2.983685	0.740733	4.028018	0.0000562	0.00027
NSRP1P1	3.048203	2.981978	1.314413	2.268677	0.023288	0.063098
SDK1	1540.272	2.972053	0.110089	26.9968	1.6E-160	5.4E-158
AL645941.2	50.16501	2.959363	1.207967	2.449871	0.014291	0.041147
CKB	20894.87	2.955488	0.436118	6.776806	0.0000000000123	0.000000000122
AL606489.1	3.353253	2.951678	1.339473	2.203612	0.027552	0.07285
TCF7	18.3104	2.951276	0.764862	3.858573	0.000114	0.000519
AC087633.2	1.953406	2.950282	1.425919	2.069039	0.038542	0.096728
CHRNA2	2584.566	2.949391	0.075241	39.19921	0	0
AC011487.4	27.5861	2.945185	0.509154	5.784466	0.00000000727	0.0000000558
FZD9	35.79211	2.937363	0.405958	7.23563	0.000000000000463	0.00000000000516
CACNG4	403.063	2.931455	0.115365	25.4103	1.9E-142	5.2E-140
MUM1L1	974.6861	2.927362	0.110907	26.39485	1.6E-153	4.9E-151
AC099518.4	3.357931	2.919618	1.182975	2.46803	0.013586	0.0394
FZD5	2751.731	2.919318	0.068585	42.56518	0	0
AP000550.1	11.89046	2.911618	0.784748	3.710257	0.000207	0.000895
AC018865.1	22.99291	2.906244	0.535526	5.426894	0.0000000573	0.000000402
FAM196A	15.09788	2.899635	0.614472	4.718907	0.00000237	0.0000139
NPR1	54.64014	2.897376	0.363453	7.971815	0.00000000000000156	0.0000000000000206
TPM3P6	259.8936	2.893171	0.209767	13.79233	2.83E-43	1.23E-41
PHOSPHO1	8.155492	2.890362	0.893403	3.235229	0.001215	0.004572
FBN2	8.540458	2.889863	0.81407	3.549897	0.000385	0.001587
TRGVA	1.878848	2.884299	1.40178	2.057597	0.039629	0.0991
PSORS1C3	3.560515	2.878559	1.110484	2.592166	0.009537	0.028904
Z69720.2	4.708269	2.875554	0.915476	3.141047	0.001683	0.006138
TRIB2	600.69	2.875352	0.134928	21.31019	9.1E-101	1.27E-98
MIR5692B	8.93984	2.874451	0.853321	3.368545	0.000756	0.002955
AL117350.1	3.297805	2.872943	0.994662	2.888361	0.003873	0.012989
AL008723.1	361.3141	2.870831	0.143946	19.94381	1.7E-88	1.91E-86
AL662890.2	23.43677	2.863386	0.507813	5.638665	0.0000000171	0.000000126
AC016831.5	5.352481	2.862954	0.984589	2.907766	0.00364	0.012275
GPR137C	76.7054	2.860782	0.366055	7.81517	0.00000000000000549	0.0000000000000703
AC009630.3	25.88087	2.855553	1.202798	2.374093	0.017592	0.049431
DACT1	54.50131	2.85081	0.292904	9.732903	2.18E-22	4.34E-21
MIR421	2.304649	2.848989	1.384773	2.057369	0.039651	0.099145
AP003071.1	5.109183	2.8445	0.94195	3.0198	0.002529	0.00883
THSD7A	1322.336	2.843516	0.116781	24.34914	5.9E-131	1.3E-128
CPSF1P1	2264.594	2.841954	0.087202	32.59047	5.6E-233	4e-230
CYP4F22	8.36998	2.835655	0.738196	3.84133	0.000122	0.000553
GATA3	20.71476	2.833811	0.563143	5.032134	0.000000485	0.00000308
UBE2FP1	41.58047	2.830927	0.353387	8.010844	0.00000000000000114	0.0000000000000152
AC103923.1	8.753587	2.829961	0.677752	4.175512	0.0000297	0.000149
AP001363.1	4.695887	2.82896	1.315166	2.151029	0.031474	0.081623
SLC5A4-AS1	407.3252	2.824875	0.180136	15.68187	2.01E-55	1.2E-53
BMPR1B	3523.221	2.803962	0.066102	42.41891	0	0
RN7SL288P	2.117511	2.797411	1.323508	2.113634	0.034547	0.088268
MME	2686.868	2.772717	0.097563	28.41983	1.2E-177	4.7E-175
CLNK	4.266221	2.77267	1.109514	2.498996	0.012455	0.036563
LCK	39.86986	2.770245	0.351942	7.87132	0.00000000000000351	0.0000000000000453
DNER	102.6038	2.769239	0.252692	10.95896	6.02E-28	1.52E-26
AL117328.2	4.53026	2.76732	0.948827	2.916569	0.003539	0.011957
AQP4	5.099653	2.760541	1.151068	2.398243	0.016474	0.046593
PUDPP1	10.15291	2.75508	0.755193	3.648179	0.000264	0.001123
CYP1B1	260.9168	2.743846	0.145871	18.81003	6.25E-79	6.05E-77
SMG1P7	5.647097	2.737436	1.089436	2.512711	0.011981	0.035337
KIF22	3537.796	2.718224	0.097666	27.83176	1.8E-170	6.6E-168
INSIG1	2119.287	2.716648	0.097915	27.74491	2e-169	7.3E-167
COL6A3	2.37675	2.715862	1.306285	2.079073	0.037611	0.094864
KC877373.1	6.234339	2.710498	0.847359	3.198761	0.00138	0.005134
ATP10A	166.6742	2.707767	0.298139	9.08223	1.06E-19	1.83E-18
DOCK8	17.1081	2.705006	0.829558	3.260781	0.001111	0.004211
ERRFI1	2141.873	2.703991	0.073824	36.62772	1e-293	1.2E-290
AC009975.2	2.386087	2.703847	1.234186	2.190794	0.028467	0.074835
AC144548.2	9.580831	2.698411	1.042987	2.587195	0.009676	0.029288
AC025171.2	41.01029	2.687616	0.527934	5.090821	0.000000357	0.0000023
LINC-PINT	159.7688	2.684922	0.171325	15.67151	2.37E-55	1.41E-53
AC006116.7	55.31001	2.681915	1.294754	2.07137	0.038324	0.096269
SLC45A2	3.87621	2.680457	1.168092	2.29473	0.021749	0.059484
GAS6-AS2	3.632561	2.677962	1.208295	2.216315	0.02667	0.07087
GHRL	5.47449	2.677055	1.272219	2.10424	0.035358	0.089985
MICB	7.137812	2.670863	0.966412	2.76369	0.005715	0.018413
AL031595.2	488.6964	2.669346	0.116683	22.87694	7.9E-116	1.3E-113
FAM19A1	8.194913	2.664836	0.787185	3.385271	0.000711	0.002793
AC092718.4	83.02982	2.658321	0.269856	9.850894	6.79E-23	1.39E-21
TUBA3E	15.30442	2.656878	0.57975	4.582797	0.00000459	0.0000258
SLC26A2	3519.065	2.648779	0.090405	29.29904	1.1E-188	4.9E-186
RN7SL689P	4.64876	2.641883	0.92965	2.841805	0.004486	0.014808
ZNF761	8045.895	2.639198	0.119143	22.1515	1e-108	1.5E-106
AC087273.2	8.350272	2.637919	0.793799	3.323158	0.00089	0.00343
AC079316.2	3.846269	2.636957	1.075445	2.451968	0.014208	0.040932
HHIPL2	2.870102	2.635917	1.122088	2.349118	0.018818	0.052491
AC129492.2	11.47429	2.631448	0.620233	4.242674	0.0000221	0.000112
CHAC1	135.592	2.627736	0.238782	11.00474	3.63E-28	9.32E-27
OR2Y1	8.359656	2.623795	0.894616	2.932875	0.003358	0.011412
IL31RA	4.562902	2.615328	1.049852	2.49114	0.012733	0.037266
ASRGL1	529.4397	2.613933	0.224402	11.64842	2.34E-31	6.91E-30
TESC	322.8592	2.612588	0.191451	13.64628	2.12E-42	9.05E-41
AQP4-AS1	5.394251	2.611786	1.078997	2.420569	0.015496	0.044178
LIFR	4887.526	2.605144	0.114218	22.80846	3.8E-115	6.3E-113
REC8	11.34516	2.592742	0.629917	4.116007	0.0000385	0.00019
AP001160.5	4.730419	2.590617	0.860382	3.011009	0.002604	0.009066
OR7E47P	161.8327	2.588838	0.244561	10.58567	3.47E-26	8.12E-25
AC011487.2	3.112439	2.575192	1.234142	2.086625	0.036922	0.09329
IL20RA	439.6629	2.573298	0.107001	24.04937	8.5E-128	1.7E-125
AC010636.1	33.99526	2.571284	0.40319	6.377358	0.00000000018	0.00000000162
MYLK-AS1	7.508503	2.571111	0.796668	3.227331	0.00125	0.00469
ADAMTS9	13.22096	2.570615	1.123915	2.287198	0.022184	0.060528
MED12L	46.13784	2.563175	0.384501	6.66623	0.0000000000262	0.000000000253
NKILA	1170.808	2.560044	0.106407	24.0589	6.7E-128	1.4E-125
AC093484.5	3.69333	2.559724	0.979561	2.613133	0.008972	0.027371
AL020996.3	9.823464	2.555091	1.032523	2.474608	0.013338	0.038773
GNMT	126.3611	2.550931	0.229494	11.11545	1.06E-28	2.79E-27
AC010624.1	376.001	2.543567	0.121165	20.99256	7.67E-98	1e-95
AFG3L1P	15.1013	2.541406	1.160038	2.190795	0.028467	0.074835
HLA-DMB	678.2995	2.530388	0.129617	19.52203	7.13E-85	7.59E-83
AC092164.1	42.30147	2.528458	0.37895	6.672277	0.0000000000252	0.000000000244
FKBP1B	146.2297	2.527829	0.192063	13.16149	1.46E-39	5.63E-38
SLC45A3	18504.38	2.524389	0.107971	23.38025	6.8E-121	1.2E-118
SHISA8	11.15927	2.523019	0.726338	3.473615	0.000513	0.002068
AC026124.1	4.461855	2.521828	0.998624	2.525304	0.01156	0.034256
LINC00920	153.6532	2.521145	0.189189	13.32609	1.63E-40	6.44E-39
MAPK10	49.07072	2.520536	0.430663	5.852692	0.00000000484	0.0000000379
RGMB-AS1	24.32963	2.517359	0.54962	4.580177	0.00000465	0.0000261
KIAA1644	12.73155	2.513244	0.65285	3.849649	0.000118	0.000537
SOCS2-AS1	245.6294	2.510507	0.167357	15.00089	7.24E-51	3.85E-49
AC068759.1	3.511349	2.510096	0.989839	2.535863	0.011217	0.033373
SERPINA3	16.72804	2.507299	0.687003	3.64962	0.000263	0.001117
MBOAT2	8742.362	2.506531	0.061941	40.4662	0	0
IDI1	2836.254	2.502413	0.105674	23.68046	5.7E-124	1.1E-121
FAM13A-AS1	31.74271	2.501502	0.392377	6.375247	0.000000000183	0.00000000164
TMEM204	11.41177	2.488937	0.601401	4.138565	0.0000349	0.000173
AL121790.1	39.82029	2.486483	0.356366	6.977337	0.00000000000301	0.0000000000315
AL355338.1	586.1641	2.481992	0.127292	19.49841	1.13E-84	1.19E-82
ARMC12	54.34629	2.47953	0.314965	7.872392	0.00000000000000348	0.000000000000045
RFX6	55.40921	2.477936	0.273686	9.053956	1.38E-19	2.34E-18
FICD	217.4227	2.475818	0.141906	17.44685	3.64E-68	2.91E-66
SMOC2	2998.111	2.472448	0.051661	47.85906	0	0
ADAMTS7	20.12555	2.468876	0.511737	4.824502	0.0000014	0.00000844
EPHA7	18.05749	2.459996	0.684069	3.59612	0.000323	0.00135
LIN28B-AS1	3.869651	2.459623	0.994229	2.473901	0.013365	0.038827
AC080129.2	4.902391	2.456119	0.839119	2.927021	0.003422	0.011615
ABHD3	273.4468	2.454424	0.125396	19.57335	2.61E-85	2.82E-83
LINC01840	2.82177	2.446808	1.178664	2.075917	0.037902	0.095472
AMACR	2621.138	2.444648	0.076752	31.85134	1.3E-222	8.4E-220
ARHGAP26	313.9492	2.436414	0.164497	14.81129	1.24E-49	6.39E-48
HES2	162.892	2.431092	0.337241	7.208762	0.000000000000565	0.00000000000625
HOMER2	5267.548	2.425699	0.070795	34.26394	2.7E-257	2.4E-254
HMGCS1	5014.503	2.421077	0.089738	26.97924	2.6E-160	8.5E-158
MIR22HG	255.8287	2.410289	0.160103	15.05462	3.22E-51	1.72E-49
FOXG1	3.047866	2.407253	0.969876	2.482021	0.013064	0.038057
SPDEF	17087.81	2.406273	0.101515	23.70373	3.3E-124	6.4E-122
LINC02473	4.892284	2.400044	1.070178	2.242659	0.024919	0.066853
AC022336.3	3.965341	2.398519	0.982472	2.44131	0.014634	0.042003
SLC16A6	241.3762	2.395838	0.181686	13.18672	1.05E-39	4.04E-38
AC044781.1	4.030112	2.389199	0.897439	2.66224	0.007762	0.024067
TRPM6	19.9293	2.383585	0.465194	5.123855	0.000000299	0.00000195
RN7SL790P	14.44507	2.383405	0.602379	3.956656	0.000076	0.000356
RASL10A	13.38344	2.377335	0.541457	4.390622	0.0000113	0.0000602
NEK5	85.98343	2.376363	0.271046	8.767395	1.83E-18	0.000000000000000029
SOCS2	1133.461	2.375463	0.09545	24.88695	1e-136	2.4E-134
SEC14L2	1270.866	2.37187	0.125494	18.9003	1.13E-79	1.12E-77
AP001350.2	53.03548	2.370198	0.313026	7.571882	0.0000000000000368	0.000000000000443
AC078880.1	122.0007	2.368283	0.253665	9.336278	9.98E-21	1.82E-19
SLC30A2	61.62296	2.361341	0.252005	9.37021	7.24E-21	1.33E-19
ALDH1A3	2136.224	2.360323	0.063512	37.16353	2.7E-302	3.1E-299
DIO2	5.605666	2.358008	1.105208	2.133542	0.03288	0.084725
FZD8	1087.585	2.353343	0.13301	17.69296	4.75E-70	3.93E-68
DCXR	3042.219	2.353031	0.175487	13.40858	5.39E-41	2.16E-39
HS6ST1	2634.335	2.352383	0.097104	24.22532	1.2E-129	2.6E-127
SLC22A4	29.88245	2.351997	0.403843	5.824044	0.00000000574	0.0000000447
ACP4	172.5623	2.344973	0.225966	10.37753	3.14E-25	7.06E-24
TGFB2-AS1	6.071364	2.34465	0.898187	2.610424	0.009043	0.027552
TPD52	25027.92	2.342729	0.068818	34.04252	5.2E-254	4.4E-251
ACAD8	1462.776	2.341455	0.086306	27.1298	4.4E-162	1.5E-159
GPRC5B	136.2332	2.340266	0.25113	9.318947	1.18E-20	2.13E-19
SDR9C7	12.94426	2.339796	0.553707	4.225695	0.0000238	0.000121
SEC11C	2638.778	2.336043	0.083041	28.13107	4.1E-174	1.5E-171
FAM19A4	12.53871	2.332068	0.580612	4.016568	0.0000591	0.000282
ARL4AP4	2.906823	2.331918	1.059122	2.201747	0.027683	0.073135
AC005077.2	8.571257	2.327495	0.7912	2.941729	0.003264	0.01112
AC073487.1	3.930519	2.32712	1.075239	2.164283	0.030443	0.079317
SERINC2	2487.203	2.326403	0.064274	36.19524	7.2E-287	7.7E-284
LINC02139	4.007443	2.324513	1.028441	2.26023	0.023807	0.064298
AGR2	8277.894	2.324512	0.101441	22.91482	3.3E-116	5.7E-114
ANO4	31.72964	2.317153	0.379217	6.110358	0.000000000994	0.0000000083
DYTN	8.819945	2.316706	0.880487	2.631165	0.008509	0.026134
CDC42EP2	1936.678	2.316259	0.060566	38.24328	0	0
HLA-DRB6	6.272238	2.305256	0.887796	2.596605	0.009415	0.028568
CORO1B	10414.26	2.304112	0.138419	16.64586	3.24E-62	2.28E-60
AC011472.3	88.61649	2.30061	0.500931	4.592668	0.00000438	0.0000247
RN7SL12P	5.032947	2.298376	0.846724	2.714433	0.006639	0.020968
KLKP1	77.08442	2.297081	0.278827	8.238381	0.000000000000000175	0.00000000000000245
RPS20P4	4.572882	2.296951	0.951717	2.41348	0.015801	0.044959
PGBD4P8	9.583591	2.286299	0.710853	3.216274	0.001299	0.004857
AC007780.1	6.691808	2.285523	0.858378	2.662607	0.007754	0.024047
AL136164.3	5.906457	2.283943	0.804168	2.840131	0.004509	0.014875
AC002059.1	3.168094	2.280385	1.025965	2.222673	0.026238	0.069888
PASK	1328.09	2.278283	0.108411	21.01527	4.76E-98	6.28E-96
AC008264.2	84.81225	2.27299	0.885705	2.566306	0.010279	0.030892
PTN	4.672409	2.272079	0.982092	2.313509	0.020695	0.057033
CSGALNACT1	786.1148	2.268103	0.154955	14.63718	1.63E-48	8.14E-47
AL121950.1	16.01885	2.263199	0.477153	4.743128	0.0000021	0.0000124
TNFAIP8	164.4676	2.261739	0.199332	11.3466	7.71E-30	2.13E-28
AC002407.1	17.27927	2.258625	0.545524	4.140286	0.0000347	0.000172
CKLF-CMTM1	4.341912	2.253851	0.989481	2.277812	0.022738	0.061818
LINC02200	13.06826	2.249536	0.546736	4.11448	0.0000388	0.000191
ATP1A1	10040.16	2.246117	0.045212	49.68016	0	0
AL445309.1	14.10466	2.237267	0.652963	3.426329	0.000612	0.002429
KCNMA1	362.8101	2.237089	0.226535	9.875249	5.33E-23	1.1E-21
BOC	255.2367	2.232877	0.178902	12.481	9.48E-36	3.24E-34
AC016831.1	43.54629	2.228418	0.312786	7.124408	0.00000000000105	0.0000000000113
AC079328.2	85.02556	2.222258	0.257484	8.630675	0.0000000000000000061	0.000000000000000094
AC005838.2	5.609038	2.214961	0.773497	2.863567	0.004189	0.013934
AC122710.3	16.24037	2.211357	0.586715	3.769049	0.000164	0.000723
PRR15L	232.7264	2.211341	0.137716	16.0572	5.09E-58	3.23E-56
CENPN	322.8765	2.206505	0.123665	17.84264	3.3E-71	2.81E-69
AP000654.1	52.45539	2.200508	0.31642	6.954385	0.00000000000354	0.0000000000369
AC034238.3	4.845077	2.197264	0.956474	2.297254	0.021604	0.059169
AC010719.1	16.01332	2.197157	0.470723	4.667622	0.00000305	0.0000176
AL157823.2	11.90898	2.19638	0.54815	4.006898	0.0000615	0.000293
BVES	259.9872	2.196253	0.132548	16.56947	1.16E-61	8.02E-60
AP002840.2	88.87457	2.195409	0.206219	10.64603	1.82E-26	4.32E-25
AC009078.3	9.325072	2.195075	0.635229	3.455565	0.000549	0.0022
NDRG1	63992.2	2.191052	0.053157	41.21882	0	0
AC003991.1	65.89587	2.188163	0.723221	3.025582	0.002482	0.008681
NEK3	314.1229	2.186591	0.142536	15.34064	4.09E-53	2.29E-51
FGF18	2.980967	2.184373	1.008489	2.165985	0.030312	0.079044
AC106886.3	27.34711	2.180677	0.423573	5.148291	0.000000263	0.00000172
LINC01509	4.7169	2.175504	1.032145	2.10775	0.035053	0.089339
AC092053.3	4.499769	2.170411	0.857679	2.530563	0.011388	0.033799
AL162274.1	5.633816	2.168948	0.711674	3.047669	0.002306	0.008133
ODC1	14501.56	2.160856	0.056966	37.93207	0	0
MARCH2	294.2062	2.158596	0.150787	14.31549	1.75E-46	8.31E-45
GNAQP1	4.64027	2.158465	1.013759	2.129168	0.03324	0.085464
ALOX5	168.2692	2.156557	0.154099	13.99464	1.68E-44	7.56E-43
AL590822.2	7.763882	2.150931	0.734217	2.929559	0.003394	0.011525
RHOJ	34.44077	2.150837	0.507978	4.23411	0.0000229	0.000117
AC134407.1	4.265266	2.147672	0.929481	2.310616	0.020854	0.057383
MICAL1	682.6201	2.14747	0.1278	16.8034	2.3E-63	1.66E-61
AC124944.1	8.538433	2.145394	0.792854	2.705913	0.006812	0.021447
MSMO1	2763.577	2.145045	0.0925	23.1897	5.8E-119	1e-116
AC016586.1	3.282386	2.143332	0.986116	2.173508	0.029742	0.077739
NBL1	965.72	2.143194	0.324004	6.614709	0.0000000000372	0.000000000355
LRMDA	7.303749	2.14184	1.018853	2.102208	0.035535	0.090343
RNF112	4.182236	2.139722	0.993922	2.152806	0.031334	0.081311
AC096564.2	4.22818	2.138853	0.98774	2.1654	0.030357	0.079127
AC093797.1	14.3795	2.137934	0.509957	4.192383	0.0000276	0.000139
IDH3A	577.6193	2.130708	0.18205	11.70395	1.22E-31	3.65E-30
CCDC8	4.559904	2.129732	0.847585	2.512705	0.011981	0.035337
LRCH1	1514.428	2.128249	0.071785	29.64771	3.6E-193	1.7E-190
PCA3	26.27227	2.127747	0.58257	3.652344	0.00026	0.001105
VPS26B	6240.888	2.123801	0.061436	34.56936	7.3E-262	6.6E-259
CFL1P5	10.68871	2.121795	0.702335	3.021058	0.002519	0.008797
AL671710.1	32.16536	2.121416	0.516974	4.103524	0.0000407	0.000199
TUBG1	1011.618	2.118294	0.083067	25.50091	1.9E-143	5.3E-141
AL359198.1	4.594105	2.112033	0.956686	2.207655	0.027268	0.072233
RHOU	3882.145	2.111279	0.045451	46.45198	0	0
HES4	525.5086	2.109505	0.197727	10.66876	1.43E-26	3.4E-25
LINC01447	6.843869	2.108735	0.727184	2.899864	0.003733	0.012554
AL596325.2	8.483916	2.105308	0.624908	3.368987	0.000754	0.002951
MDFI	109.8971	2.100553	0.916594	2.291694	0.021923	0.059915
ZNRF3-AS1	6.955144	2.094876	0.793089	2.641415	0.008256	0.025432
CTRC	4.970242	2.094648	0.981907	2.133244	0.032905	0.084779
ADGRG2	109.752	2.086001	0.214047	9.745527	1.93E-22	3.85E-21
AC024267.4	3.896129	2.08306	1.013565	2.055181	0.039861	0.09955
MAP3K6	369.1518	2.080812	0.184447	11.28135	1.62E-29	4.45E-28
AC022154.1	5.034951	2.073788	0.800289	2.591298	0.009561	0.02897
AL358075.2	6.091568	2.072235	0.831476	2.492236	0.012694	0.037182
AL157838.1	14.15294	2.06916	0.505707	4.09162	0.0000428	0.000209
WDR66	63.85033	2.063055	0.253067	8.152216	0.000000000000000357	0.00000000000000491
AL161912.4	9.821684	2.05483	0.697019	2.948024	0.003198	0.010911
AL136221.1	2.734474	2.051987	0.990205	2.072285	0.038239	0.096133
SPOCK1	8684.583	2.047818	0.070823	28.91479	7.8E-184	3.3E-181
SLC22A3	542.3166	2.042995	0.088637	23.04911	1.5E-117	2.7E-115
SH3RF2	33.88654	2.040506	0.3726	5.476396	0.0000000434	0.000000308
AC068888.2	4.153569	2.039196	0.846703	2.408395	0.016023	0.045463
OSGIN1	224.9117	2.036668	0.147329	13.82399	1.83E-43	8.01E-42
HIPK2	16166.23	2.03566	0.177824	11.44761	2.42E-30	6.82E-29
LDLRAD3	1488.273	2.034547	0.065904	30.87145	2.9E-209	1.7E-206
C16orf54	10.94684	2.032862	0.637984	3.186382	0.001441	0.005334
HMGXB3	2778.761	2.031373	0.068027	29.86132	6.3E-196	3e-193
PTPRM	329.9664	2.031238	0.150874	13.4631	2.58E-41	1.05E-39
MUC20P1	8.342094	2.028967	0.752598	2.695951	0.007019	0.021993
ASAP1-IT2	5.135621	2.026587	0.890158	2.276661	0.022806	0.061985
UAP1	6070.154	2.025741	0.065109	31.11307	1.6E-212	9.6E-210
B3GNT2	183.9507	2.014148	0.151372	13.30593	2.14E-40	8.42E-39
AC253536.3	9.511575	2.012822	0.710076	2.834657	0.004587	0.015106
CES5AP1	11.9002	2.012201	0.710506	2.832068	0.004625	0.015221
AC005324.3	4.218879	2.005964	0.950957	2.109417	0.034909	0.089045
CRISP2	18.11713	2.004664	0.502489	3.98947	0.0000662	0.000314
STAP1	4.728911	2.002853	0.86743	2.308951	0.020946	0.057585
AC067942.1	4.852915	2.002285	0.941642	2.126377	0.033472	0.085987
TMEM121B	1738.774	2.000959	0.069108	28.95391	2.5E-184	1.1E-181
EVA1C	34.21555	1.997419	0.598836	3.335505	0.000851	0.003292
HAO1	11.71797	1.996875	0.610682	3.269908	0.001076	0.004089
AC058791.1	12.18572	1.995359	0.548307	3.63913	0.000274	0.001159
IRGM	6.257819	1.994424	0.784985	2.540715	0.011063	0.032977
C16orf46	10.81155	1.989792	0.869492	2.288452	0.022111	0.060355
AL359220.1	19.45124	1.989711	0.514664	3.866041	0.000111	0.000505
TNK2-AS1	170.2327	1.988481	0.148903	13.3542	1.12E-40	4.44E-39
AC010325.1	18.12062	1.986944	0.520963	3.813982	0.000137	0.000614
EMP1	332.6147	1.985715	0.216147	9.186868	4.04E-20	7.09E-19
PART1	1611.605	1.985465	0.084201	23.58017	6.2E-123	1.2E-120
AC112200.2	4.777068	1.981937	0.772414	2.565899	0.010291	0.030924
AP001122.1	4.940887	1.981375	0.90388	2.192078	0.028374	0.074671
EBP	188.0564	1.980206	0.152264	13.00511	1.14E-38	4.27E-37
AC253536.6	10.07605	1.969053	0.585897	3.360748	0.000777	0.00303
PEBP4	15.21285	1.969041	0.551686	3.569134	0.000358	0.001485
ANKRD37	82.24485	1.968473	0.27072	7.271246	0.000000000000356	0.00000000000399
TGM2	969.1331	1.966148	0.161863	12.147	5.95E-34	1.89E-32
LINC01664	40.33182	1.966009	0.314409	6.253028	0.000000000403	0.00000000349
IGFLR1	34.13182	1.963116	0.389547	5.039491	0.000000467	0.00000297
ADM2	597.1052	1.959853	0.1139	17.20679	2.36E-66	1.82E-64
MPC2	4993.01	1.95836	0.085788	22.82784	2.4E-115	4.1E-113
LGALS3	188.3504	1.958329	0.21155	9.257049	2.1E-20	3.75E-19
AGR3	28.08463	1.954088	0.380803	5.131488	0.000000287	0.00000187
ZBTB8B	135.8732	1.953699	0.183565	10.64308	1.88E-26	4.45E-25
AC012618.2	4.048835	1.953634	0.867332	2.252463	0.024293	0.065438
OR10K1	10.03173	1.952453	0.624875	3.124549	0.001781	0.00645
AC004893.1	3.921099	1.951917	0.891232	2.190132	0.028515	0.074913
NUCB2	1315.053	1.949693	0.088737	21.97163	5.4E-107	8.1E-105
AL354674.1	5.63768	1.949451	0.767614	2.539624	0.011097	0.033072
MYO1E	658.6762	1.948073	0.12333	15.79567	3.33E-56	2.03E-54
RAP1GAP	11293.05	1.946632	0.061238	31.788	9.5E-222	6.1E-219
FGFR3	696.679	1.946485	0.120721	16.12386	1.73E-58	1.12E-56
CMC2	278.163	1.945561	0.23129	8.411775	0.0000000000000000404	0.000000000000000591
VSIG10L	24.99848	1.945092	0.59885	3.248047	0.001162	0.004384
AC129502.1	7.857461	1.938817	0.715202	2.710865	0.006711	0.021173
GNB4	222.5416	1.937198	0.153596	12.61233	1.81E-36	6.31E-35
REP15	8.52009	1.932819	0.633678	3.050158	0.002287	0.008075
ERG	8978.875	1.93019	0.082417	23.41971	2.7E-121	5e-119
STK39	1683.479	1.922342	0.064099	29.99001	1.3E-197	6.8E-195
KCNG3	199.7405	1.916767	0.1795	10.67834	1.29E-26	3.07E-25
GCH1	169.6597	1.910987	0.58867	3.24628	0.001169	0.004409
ZNF765	1325.854	1.910447	0.071019	26.90039	2.2E-159	7e-157
LUC7L	129.1472	1.909089	0.236438	8.074373	0.000000000000000678	0.00000000000000916
AC012358.1	4.821559	1.903254	0.901973	2.110101	0.03485	0.088932
LINC02245	6.97076	1.902844	0.765219	2.486666	0.012895	0.037643
ATP6V0A2	1080.386	1.901969	0.102892	18.48517	2.72E-76	2.5E-74
AC126177.8	10.13116	1.889795	0.676137	2.794989	0.00519	0.016863
SGK3	222.6275	1.886418	0.136261	13.84414	1.38E-43	6.09E-42
ARPC1B	492.7003	1.883661	0.246393	7.644934	0.0000000000000209	0.000000000000257
C17orf62	827.4289	1.881958	0.338534	5.559143	0.0000000271	0.000000196
CDKN1A	1214.78	1.878168	0.090516	20.74951	1.24E-95	1.57E-93
TIPARP	539.5569	1.872521	0.201128	9.310107	1.28E-20	2.31E-19
LINC01483	4.541726	1.870657	0.893511	2.093602	0.036295	0.091953
AL133517.1	7.604781	1.870468	0.69339	2.697572	0.006985	0.021903
CCDC57	171.6084	1.869901	0.217895	8.581671	9.35E-18	0.000000000000000143
AC026368.1	3.43587	1.869889	0.889879	2.101283	0.035616	0.090507
AC073065.1	5.561822	1.868808	0.72787	2.567501	0.010243	0.030801
PART1_2	40.37113	1.868042	0.518391	3.603541	0.000314	0.001315
SLA2	27.14461	1.867968	0.357238	5.228912	0.000000171	0.00000114
MYH13	23.3865	1.867487	0.450573	4.144695	0.000034	0.000169
NSDHL	573.7475	1.864243	0.111775	16.67859	1.88E-62	1.32E-60
OPN1SW	11.92545	1.861771	0.569458	3.269373	0.001078	0.004095
IGF1R	12616.58	1.860815	0.095386	19.50833	9.33E-85	9.88E-83
B2M	2377.501	1.860126	0.499021	3.727551	0.000193	0.000841
AC007938.2	5.263104	1.859034	0.815504	2.279614	0.022631	0.061575
RAB43P1	13.3413	1.854522	0.709249	2.614769	0.008929	0.027268
MERTK	601.8489	1.851639	0.135297	13.68571	1.24E-42	5.3E-41
YIPF1	465.4854	1.850512	0.168664	10.9716	5.23E-28	1.34E-26
ITGA11	21.37566	1.850309	0.586241	3.156229	0.001598	0.005863
AC005722.2	4.350289	1.849619	0.823225	2.246795	0.024653	0.066263
NEFH	2558.295	1.8483	0.128032	14.43624	3.06E-47	1.48E-45
RAPGEF3	89.8044	1.845522	0.288878	6.388589	0.000000000167	0.00000000151
ATP2B4	375.3864	1.843676	0.161898	11.38787	4.81E-30	1.34E-28
HLA-DPB1	135.7935	1.84366	0.162743	11.32868	9.46E-30	2.62E-28
SV2A	5.82127	1.843043	0.770622	2.391631	0.016774	0.047348
AC087222.1	5.404518	1.840271	0.789746	2.330205	0.019795	0.054887
CTBP1-AS	126.2171	1.838646	0.234074	7.854984	0.000000000000004	0.0000000000000515
DLGAP1	388.7083	1.835017	0.144723	12.67948	7.68E-37	2.72E-35
LINC00969	848.9751	1.831705	0.083245	22.00373	2.7E-107	4e-105
SPOCK2	70.27311	1.829374	0.256504	7.13195	0.00000000000099	0.0000000000107
AC132825.3	12.60738	1.827153	0.602919	3.030513	0.002441	0.008558
OR8A1	40.44084	1.825335	0.295268	6.181961	0.000000000633	0.00000000538
AGER	19.83856	1.824495	0.701232	2.601843	0.009272	0.028184
CRISP3	24719.4	1.819766	0.059191	30.74393	1.5E-207	8.4E-205
AC090971.3	5.376373	1.817843	0.809802	2.2448	0.024781	0.066541
FAM237B	17.2855	1.816424	0.55601	3.266889	0.001087	0.004129
TMCC3	2328.342	1.815677	0.079669	22.79038	5.7E-115	9.5E-113
LINC02099	5.142102	1.815351	0.833865	2.177032	0.029478	0.077164
AC064875.1	9.598608	1.813357	0.831422	2.181032	0.029181	0.076476
PPP1CB	14308.81	1.809514	0.055624	32.53113	3.9E-232	2.7E-229
IMPDH1P5	7.308134	1.806427	0.647557	2.789601	0.005277	0.017119
EPHX3	6.147788	1.803917	0.74974	2.406056	0.016126	0.045719
ZDHHC8P1	561.5795	1.799002	0.104274	17.25271	1.07E-66	8.28E-65
ACBD3-AS1	14.36552	1.797622	0.492851	3.647393	0.000265	0.001126
SLC7A11-AS1	7.133629	1.795175	0.827813	2.168576	0.030115	0.078571
ORMDL2	901.8411	1.792039	0.118292	15.14925	7.66E-52	4.19E-50
AC114495.2	4.933237	1.788933	0.788404	2.269056	0.023265	0.063049
AL805961.2	7.35972	1.784617	0.655051	2.724395	0.006442	0.020438
PGP	204.5315	1.779113	0.20361	8.737834	2.38E-18	0.0000000000000000373
RELL2	637.1048	1.777831	0.245577	7.239398	0.000000000000451	0.00000000000502
TBC1D29	3.954632	1.777025	0.848868	2.093405	0.036313	0.091979
ARGFXP2	5.107133	1.770278	0.852194	2.077317	0.037772	0.095214
PPM1H	4478.58	1.769405	0.065008	27.21835	3.9E-163	1.4E-160
AC073264.4	10.61727	1.768053	0.729793	2.422677	0.015407	0.043938
FAM196B	16.76048	1.765226	0.503798	3.503838	0.000459	0.001865
MPV17L2	159.9372	1.764872	0.153274	11.51452	1.11E-30	3.19E-29
AC118658.1	17.16064	1.764735	0.437245	4.03603	0.0000544	0.000261
CDK2AP2	1625.669	1.761783	0.082421	21.37532	2.3E-101	3.2E-99
GHRHR	11.93821	1.761227	0.769477	2.288862	0.022087	0.060297
AC009133.1	186.4931	1.760796	0.214595	8.205214	0.00000000000000023	0.00000000000000321
DNAJC10	2993.099	1.757952	0.105118	16.72354	8.83E-63	6.29E-61
AL021707.5	113.9698	1.757938	0.313278	5.611423	0.0000000201	0.000000147
P4HA2	105.3126	1.757065	0.21143	8.310395	0.0000000000000000954	0.00000000000000137
ADH1C	31.8528	1.754023	0.339446	5.167314	0.000000237	0.00000156
AP001269.1	23.53507	1.75392	0.380186	4.613323	0.00000396	0.0000225
UNQ6494	9.152985	1.752688	0.657744	2.664696	0.007706	0.023923
CYP4F23P	40.8282	1.752189	0.323524	5.415947	0.000000061	0.000000427
PPP4R4	43.40103	1.749404	0.345147	5.068573	0.000000401	0.00000257
AC099548.2	95.98977	1.748408	0.571798	3.057735	0.00223	0.007894
AP002990.1	155.9412	1.746994	0.226863	7.70064	0.0000000000000135	0.000000000000169
PM20D2	4930.497	1.745936	0.056988	30.63671	4e-206	2.2E-203
OLFM1	2983.189	1.744975	0.072568	24.04609	9.2E-128	1.9E-125
CDYL2	947.646	1.743831	0.093444	18.66177	1.01E-77	9.58E-76
PLPP1	2572.853	1.741183	0.082646	21.06789	1.57E-98	2.12E-96
KDELR3	78.40409	1.740026	0.285475	6.095185	0.00000000109	0.0000000091
AC008655.1	27.93996	1.738624	0.740312	2.348502	0.018849	0.052566
ZBTB16	796.2341	1.737824	0.117387	14.80419	1.38E-49	7.06E-48
GPCPD1	1983.764	1.73701	0.067496	25.73514	4.7E-146	1.4E-143
AC023908.3	11.28297	1.735811	0.583809	2.973251	0.002947	0.010129
ST20-AS1	388.9134	1.732099	0.12134	14.27481	3.14E-46	1.48E-44
ZCCHC6	1446.034	1.728472	0.134723	12.82978	1.12E-37	4.06E-36
MTMR9	474.4615	1.728435	0.127956	13.50804	1.4E-41	5.74E-40
HIST2H2BE	746.4311	1.726918	0.077115	22.39411	4.5E-111	7.1E-109
SETD8P1	14.2527	1.724915	0.624702	2.761182	0.005759	0.018535
PER1	334.7071	1.72168	0.11589	14.85618	6.34E-50	3.3E-48
CORO2A	3303.729	1.721155	0.051378	33.49999	4.8E-246	3.8E-243
PRRT2	468.5348	1.71882	0.142339	12.07551	1.42E-33	4.48E-32
CYP4F12	23.79372	1.717244	0.446837	3.843113	0.000121	0.00055
C19orf73	28.86455	1.716576	0.359115	4.780017	0.00000175	0.0000104
CARTPT	12.65308	1.716212	0.603246	2.844964	0.004442	0.014671
CST1	8.83347	1.714119	0.63539	2.697745	0.006981	0.021894
AL031594.1	13.47965	1.713684	0.467578	3.665025	0.000247	0.001056
GMPPB	989.9981	1.713237	0.147393	11.6236	3.13E-31	9.2E-30
RPGR	128.1197	1.71318	0.251091	6.822951	0.00000000000892	0.0000000000896
CCDC85A	41.98417	1.710886	0.376806	4.540498	0.00000561	0.0000312
TG	75.74021	1.709929	0.289998	5.896345	0.00000000372	0.0000000295
SMS	9725.867	1.704624	0.065252	26.12365	2e-150	5.9E-148
C15orf65	40.02207	1.703464	0.312554	5.450144	0.0000000503	0.000000355
NEAT1_2	75.75377	1.703053	0.535902	3.177919	0.001483	0.005469
FGD4	1533.938	1.701402	0.124998	13.61142	3.43E-42	1.45E-40
GPR157	412.7919	1.700573	0.093802	18.12935	1.87E-73	1.66E-71
SLC2A7	10.41099	1.697946	0.629468	2.69743	0.006988	0.021909
RPL32P3	25.2545	1.696867	0.503205	3.37212	0.000746	0.00292
AC004771.5	14.58923	1.695933	0.554012	3.061185	0.002205	0.007816
SAT1	4416.658	1.693416	0.058278	29.05746	1.2E-185	5.4E-183
HSPD1P11	36.28822	1.693242	0.366653	4.618103	0.00000387	0.000022
SDF2L1	259.9077	1.693157	0.313574	5.399552	0.0000000668	0.000000466
PLAU	19.04655	1.69132	0.430234	3.931168	0.0000845	0.000393
COX17	736.0838	1.691017	0.125073	13.52025	1.19E-41	4.9E-40
AP1S3	253.2716	1.688659	0.159207	10.60669	2.77E-26	6.51E-25
LRRC26	1795.78	1.687766	0.179474	9.403946	5.26E-21	9.72E-20
AL449212.1	4.79521	1.686265	0.81358	2.072648	0.038205	0.096068
AL049840.1	41.46705	1.686263	0.322856	5.222965	0.000000176	0.00000118
CHPT1	2168.643	1.683296	0.085195	19.75826	6.81E-87	7.57E-85
AC005393.1	4.078117	1.683075	0.791894	2.125379	0.033555	0.086129
PRRG4	237.0001	1.682853	0.162916	10.32959	5.18E-25	1.16E-23
MOGAT2	20.67684	1.680978	0.672841	2.498329	0.012478	0.036615
AL353751.1	19.63074	1.679272	0.471385	3.562423	0.000367	0.001519
AP003390.1	15.25645	1.677064	0.512525	3.272159	0.001067	0.004058
OCEL1	189.7342	1.676153	0.199576	8.398556	0.0000000000000000452	0.00000000000000066
EID3	36.15009	1.675275	0.30516	5.48983	0.0000000402	0.000000286
SREBF1	642.8288	1.674418	0.170081	9.84485	7.21E-23	1.47E-21
SDK2	238.013	1.673025	0.185479	9.020034	1.88E-19	3.15E-18
CKLF	343.4856	1.670149	0.144026	11.59614	4.31E-31	1.26E-29
RCC2P6	15.84521	1.669185	0.482717	3.457895	0.000544	0.002183
SLC6A20	15.91334	1.668534	0.539263	3.094102	0.001974	0.007079
ITGA10	74.65517	1.667786	0.222761	7.486881	0.0000000000000705	0.000000000000827
GDF11	601.673	1.667489	0.111953	14.89456	3.58E-50	1.88E-48
PIK3AP1	656.4246	1.667454	0.108946	15.30528	7.05E-53	3.93E-51
AC068533.4	59.23888	1.667079	0.40563	4.109855	0.0000396	0.000194
HMGCR	2239.779	1.666724	0.066557	25.04201	2.1E-138	5.2E-136
LAMC1	7094.194	1.665629	0.066395	25.08649	7e-139	1.7E-136
SQLE	3403.981	1.664323	0.099701	16.69312	1.47E-62	1.04E-60
AL021878.2	6.557664	1.663909	0.714176	2.329831	0.019815	0.054936
AL139383.1	7.072123	1.663738	0.633155	2.627695	0.008597	0.026361
SPCS3	1306.824	1.662344	0.093908	17.70185	4.06E-70	3.38E-68
AL590434.1	14.5561	1.662243	0.50907	3.265253	0.001094	0.00415
GDF15	158.3082	1.658049	0.219295	7.560823	0.0000000000000401	0.00000000000048
AL139397.1	10.08265	1.65666	0.563523	2.939824	0.003284	0.011183
DISP2	616.2757	1.654173	0.097968	16.8848	5.82E-64	4.27E-62
SORD	4195.254	1.650296	0.065799	25.08094	8e-139	2e-136
SFXN5	372.2486	1.64929	0.17046	9.675528	3.83E-22	7.52E-21
IRS3P	4.432918	1.648074	0.799509	2.061357	0.039269	0.09827
CLDN8	4097.15	1.645343	0.047076	34.951	1.3E-267	1.2E-264
AC005674.2	5.760829	1.644368	0.768725	2.139085	0.032429	0.083693
AC131097.2	20.20932	1.643836	0.445204	3.692317	0.000222	0.000955
S100P	18.29934	1.642672	0.526402	3.120563	0.001805	0.006528
HERC3	863.2152	1.641876	0.073411	22.36557	8.5E-111	1.3E-108
VLDLR	1265.746	1.641354	0.078875	20.80952	3.55E-96	4.57E-94
LRIG1	3392.096	1.639384	0.123256	13.30067	2.29E-40	9.02E-39
POPDC3	37.95909	1.636983	0.348475	4.697564	0.00000263	0.0000153
FLT1	15.86549	1.63496	0.555037	2.945676	0.003222	0.010989
DNAJB9	603.3631	1.634302	0.092095	17.74589	1.85E-70	1.56E-68
GLRX2	271.394	1.633937	0.1183	13.81185	2.16E-43	9.47E-42
AC023449.2	13.63465	1.62971	0.546568	2.981713	0.002866	0.00988
TMEM169	30.63037	1.626588	0.340248	4.78059	0.00000175	0.0000104
GADD45G	409.6425	1.626111	0.214359	7.585931	0.000000000000033	0.000000000000399
MAPK6	2890.423	1.625685	0.064122	25.3531	8.3E-142	2.2E-139
AC007878.1	12.31135	1.624609	0.630847	2.575284	0.010016	0.030202
GNE	1340.81	1.61923	0.096832	16.72214	9.04E-63	6.4E-61
C9orf72	484.8687	1.617737	0.116411	13.89676	6.63E-44	2.94E-42
AC073062.1	11.47662	1.617468	0.518922	3.116977	0.001827	0.006604
PRADC1	368.1563	1.614701	0.100888	16.00481	1.18E-57	7.43E-56
SEC61B	1570.048	1.614254	0.088492	18.24187	2.4E-74	2.15E-72
AL354953.1	7.669971	1.612446	0.661221	2.438588	0.014745	0.042271
MT-TE	87.00056	1.61123	0.398589	4.042329	0.0000529	0.000255
AC008738.7	207.4078	1.610287	0.198355	8.118198	0.000000000000000473	0.00000000000000644
C18orf8	379.96	1.609586	0.127791	12.59541	2.24E-36	7.8E-35
ABCC4	4775.73	1.602279	0.064297	24.92	4.5E-137	1.1E-134
SRP19	585.7657	1.600506	0.131293	12.19032	3.5E-34	1.12E-32
AC009119.1	15.432	1.596835	0.501208	3.185975	0.001443	0.005339
LINC02492	5.697096	1.595234	0.748574	2.131029	0.033087	0.085167
AP003352.1	30.1069	1.593817	0.357812	4.454344	0.00000842	0.0000456
AC007272.1	5.728259	1.589715	0.666429	2.385421	0.01706	0.048067
STK17B	309.443	1.589705	0.167969	9.464301	2.96E-21	5.56E-20
RDH10	443.1362	1.588531	0.168639	9.419737	4.52E-21	8.42E-20
COQ10B	461.2491	1.588528	0.098407	16.14237	1.29E-58	8.33E-57
GALNT17	43.89835	1.586992	0.354154	4.481079	0.00000743	0.0000406
AF127577.1	29.17523	1.5854	0.758559	2.090014	0.036617	0.092595
AC129492.6	12.36756	1.583036	0.573073	2.762364	0.005738	0.018483
SEMA3C	406.1788	1.582387	0.162956	9.710505	2.72E-22	5.38E-21
AL662907.2	6.944015	1.581373	0.710084	2.227022	0.025946	0.069268
DOC2B	6.747707	1.578417	0.690845	2.284763	0.022327	0.060849
TMEM87B	2495.785	1.577073	0.069045	22.84131	1.8E-115	3e-113
HM13-AS1	6.751857	1.575678	0.672646	2.342509	0.019155	0.053303
ERN1	1433.729	1.574503	0.107759	14.61128	2.38E-48	1.18E-46
TRIM36-IT1	8.825817	1.573526	0.755078	2.083925	0.037167	0.093871
AC090970.3	11.18275	1.570851	0.547347	2.869939	0.004106	0.013686
RBM5-AS1	22.82166	1.570088	0.752195	2.087341	0.036857	0.093146
CNTD2	15.77954	1.569465	0.739911	2.121153	0.033909	0.086883
AL359237.1	9.7278	1.568834	0.596372	2.63063	0.008523	0.026168
SLC7A11	1177.645	1.56737	0.138014	11.35662	6.87E-30	1.91E-28
ZNF702P	414.5447	1.566201	0.09788	16.0012	1.25E-57	7.86E-56
SORD2P	158.1038	1.564775	0.149495	10.46706	1.22E-25	2.8E-24
PDE6A	45.20379	1.563542	0.355007	4.404257	0.0000106	0.0000568
AC016730.1	26.06934	1.563115	0.365586	4.275644	0.0000191	0.0000979
DRD2	700.2286	1.562988	0.088448	17.67134	6.97E-70	5.75E-68
KLK4	13578.11	1.561461	0.066327	23.54192	1.5E-122	2.9E-120
SEC24D	1087.561	1.560827	0.073682	21.18315	1.4E-99	1.88E-97
SORBS1	131.8812	1.560697	0.236955	6.586455	0.000000000045	0.000000000426
NNAT	9.194957	1.560043	0.551629	2.828066	0.004683	0.015384
CDK3	397.29	1.556935	0.134975	11.53502	8.79E-31	2.52E-29
AKAP7	332.2731	1.556755	0.139447	11.16374	6.14E-29	1.64E-27
KLF4	639.3187	1.55673	0.098976	15.72838	9.67E-56	5.81E-54
LPXN	260.4714	1.556428	0.143961	10.81145	3.04E-27	7.47E-26
DNAJC3	916.2908	1.554058	0.102957	15.0943	1.77E-51	9.51E-50
GRK2	13735.04	1.553651	0.088865	17.48331	1.92E-68	1.55E-66
RHBDD2	1335.482	1.552418	0.171916	9.03011	1.71E-19	2.88E-18
FDFT1	2234.657	1.550807	0.082853	18.71755	3.56E-78	3.39E-76
DNAJB5	68.64769	1.549942	0.229803	6.744643	0.0000000000153	0.000000000151
AC087752.4	8.834068	1.544435	0.661592	2.334424	0.019574	0.054334
HIST2H2AC	14.22473	1.544193	0.57224	2.698505	0.006965	0.021861
AL513327.1	9.696813	1.543273	0.6674	2.312366	0.020758	0.057174
GPC3	27.99226	1.540935	0.377991	4.076645	0.0000457	0.000222
TMEM106A	10.97819	1.539467	0.579172	2.658048	0.007859	0.024323
LINC01465	8.078234	1.53731	0.653568	2.352182	0.018664	0.052109
AC025171.1	39.36531	1.535928	0.306844	5.005563	0.000000557	0.00000351
ZNF969P	10.68197	1.53486	0.556729	2.756924	0.005835	0.018756
CRELD2	479.6287	1.534036	0.200774	7.640628	0.0000000000000216	0.000000000000265
MT-TT	13.34153	1.533809	0.594014	2.582107	0.00982	0.029672
CDC42EP3	809.0707	1.533133	0.095394	16.07166	4.03E-58	2.57E-56
SPRY4	456.9293	1.530861	0.147048	10.41065	2.22E-25	5.02E-24
RBMS1	321.2282	1.528933	0.136589	11.19366	4.38E-29	1.17E-27
NME1-NME2	120.1698	1.52806	0.570716	2.677442	0.007419	0.023107
Z98885.3	8.338894	1.527822	0.617816	2.472941	0.013401	0.038917
CYB5A	3707.76	1.527487	0.090057	16.96128	1.59E-64	1.18E-62
SLC25A35	67.77591	1.525309	0.218717	6.973876	0.00000000000308	0.0000000000323
FAM84A	3879.056	1.524642	0.070666	21.57548	3.1E-103	4.5E-101
LGALSL	1039.299	1.523394	0.08516	17.88857	1.45E-71	1.25E-69
WTH3DI	107.262	1.522648	0.179529	8.481361	0.0000000000000000223	0.000000000000000331
OSTM1	563.6184	1.521966	0.10227	14.88184	4.32E-50	2.26E-48
ELL2	5293.227	1.519488	0.062812	24.19122	2.8E-129	5.8E-127
AC011468.5	59.17613	1.51945	0.266989	5.691055	0.0000000126	0.0000000943
AC006547.1	11.04438	1.519356	0.602138	2.52327	0.011627	0.034427
PPM1E	2054.473	1.518164	0.062058	24.46352	3.6E-132	8.1E-130
ENTPD7	178.4409	1.518011	0.184298	8.236707	0.000000000000000177	0.00000000000000249
AC092692.1	67.18876	1.514826	0.207008	7.317708	0.000000000000252	0.00000000000285
AC079781.5	23.1503	1.513526	0.654426	2.312752	0.020736	0.057131
AHCYL2	1204.613	1.513393	0.079975	18.92324	7.34E-80	7.3E-78
AL031719.2	7.081447	1.512462	0.70664	2.140358	0.032326	0.083462
LEAP2	14.94305	1.512269	0.437432	3.457151	0.000546	0.002188
AL022328.1	9.614777	1.511189	0.62833	2.40509	0.016168	0.045829
PCDHGC3	214.2798	1.508651	0.230386	6.548369	0.0000000000582	0.000000000545
AC099521.3	109.0464	1.507151	0.25272	5.963714	0.00000000247	0.00000002
MVK	401.1616	1.506675	0.224625	6.707503	0.0000000000198	0.000000000193
ABCC1	920.3823	1.501727	0.066989	22.41746	2.7E-111	4.2E-109
CHP1	1337.322	1.50078	0.078566	19.10207	2.43E-81	2.43E-79
HLA-DPA1	45.86484	1.497911	0.341961	4.380353	0.0000118	0.0000628
ADAMTS15	45.77571	1.497428	0.259754	5.764783	0.00000000818	0.0000000623
BCL3	466.9069	1.496392	0.134667	11.11177	1.1E-28	2.9E-27
IRAK3	13.86764	1.495255	0.636721	2.348367	0.018856	0.052575
BX664727.3	11.0188	1.491873	0.66625	2.23921	0.025142	0.067371
ADPGK-AS1	9.854237	1.486596	0.617485	2.407501	0.016062	0.045559
KNSTRN	655.6548	1.483712	0.090554	16.38475	2.46E-60	1.67E-58
RASD1	160.4844	1.483036	0.15142	9.794218	1.19E-22	2.41E-21
C4orf19	64.02131	1.481816	0.243475	6.086114	0.00000000116	0.0000000096
ENDOD1	3006.442	1.48097	0.058469	25.32918	1.5E-141	4e-139
CENPX	1754.188	1.480738	0.141236	10.48412	1.02E-25	2.35E-24
PLA2G4C-AS1	26.0346	1.479189	0.470913	3.141111	0.001683	0.006138
AL117339.5	9.970907	1.478382	0.696861	2.121488	0.033881	0.08682
CCDC160	73.89574	1.47619	0.235687	6.263341	0.000000000377	0.00000000328
HYOU1	5276.676	1.473339	0.075272	19.57355	2.6E-85	2.82E-83
ZNF563	191.5289	1.471712	0.156679	9.393137	5.82E-21	1.07E-19
AL035071.1	79.35758	1.470928	0.261432	5.626429	0.0000000184	0.000000135
FASN	22773.12	1.470804	0.106776	13.77473	3.62E-43	1.57E-41
SPA17	88.32541	1.470149	0.257818	5.702281	0.0000000118	0.0000000886
TMEM141	2405.055	1.46514	0.121418	12.06695	1.58E-33	4.94E-32
AGAP11	144.7045	1.464022	0.206415	7.092597	0.00000000000132	0.0000000000141
SNAP91	568.4938	1.463611	0.088788	16.48437	4.75E-61	3.26E-59
TRPM2	763.0391	1.463183	0.180664	8.098903	0.000000000000000555	0.00000000000000752
AC015909.5	9.619287	1.459776	0.611882	2.385714	0.017046	0.048034
LIN28B	9.951452	1.458469	0.541	2.695875	0.00702	0.021995
RPS20P22	20.77146	1.457531	0.510895	2.852895	0.004332	0.014356
AC015871.3	183.0112	1.457467	0.149393	9.755933	1.74E-22	3.48E-21
HLA-DRB1	231.7354	1.456929	0.14439	10.09024	6.1E-24	1.31E-22
NECTIN2	3603.446	1.456651	0.125527	11.60433	3.92E-31	1.15E-29
AC011447.7	10.47106	1.454973	0.504846	2.882014	0.003951	0.013221
AL365330.1	26.71394	1.454206	0.331576	4.385734	0.0000116	0.0000614
SSR3	2787.727	1.450254	0.103403	14.02523	1.09E-44	4.93E-43
AC003102.1	53.83781	1.449827	0.277302	5.22833	0.000000171	0.00000115
AC068631.2	82.23188	1.449179	0.44524	3.254823	0.001135	0.004289
PTGS1	25.4829	1.445961	0.359431	4.022914	0.0000575	0.000275
KLK15	95.31736	1.445225	0.228186	6.33355	0.00000000024	0.00000000213
ST20	347.5032	1.444873	0.159322	9.06886	1.2E-19	2.06E-18
AF127577.4	96.59038	1.441616	0.211447	6.81786	0.00000000000924	0.0000000000927
GRHL1	232.8359	1.440726	0.157575	9.143085	6.07E-20	1.06E-18
NDFIP2	1794.689	1.437448	0.077869	18.45985	4.35E-76	3.98E-74
AC006116.10	20.00188	1.435462	0.559344	2.566333	0.010278	0.030892
GAS2L1	644.0178	1.433711	0.164836	8.697829	3.38E-18	0.0000000000000000526
DNAJB11	735.1219	1.430428	0.103161	13.86595	1.02E-43	4.5E-42
AP000356.2	22.84011	1.428764	0.438738	3.256536	0.001128	0.004267
TUBB4B	9746.199	1.428764	0.120681	11.83916	2.45E-32	7.49E-31
TCAF1	9721.101	1.427671	0.051638	27.64758	3e-168	1.1E-165
AC112907.3	13.64576	1.427475	0.43729	3.264364	0.001097	0.00416
SELENOS	1170.351	1.426888	0.075906	18.79809	7.83E-79	7.54E-77
TRPT1	1898.737	1.424004	0.092587	15.38022	2.22E-53	1.25E-51
ABAT	615.4888	1.42296	0.102919	13.826	1.78E-43	7.81E-42
ELOVL6	619.2287	1.422584	0.095104	14.95814	1.38E-50	7.28E-49
WWTR1	243.2738	1.421921	0.142011	10.01276	1.34E-23	2.82E-22
SLC9A3R2	1890.129	1.418931	0.137935	10.28698	8.07E-25	1.8E-23
COPRS	1749.023	1.418005	0.127863	11.09	1.4E-28	3.67E-27
AL353795.3	17.40805	1.415385	0.514697	2.749939	0.005961	0.019111
AC010326.4	53.56538	1.415173	0.252516	5.604285	0.0000000209	0.000000153
FZD1	420.1467	1.412298	0.100219	14.09217	4.24E-45	1.94E-43
TMEM251	669.0885	1.408263	0.109813	12.82425	1.2E-37	4.35E-36
CREB3L4	5668.91	1.407869	0.061798	22.78169	7e-115	1.1E-112
AC015849.3	24.84704	1.404609	0.389904	3.602446	0.000315	0.00132
PLEKHD1	19.21505	1.403302	0.405618	3.459668	0.000541	0.002171
CHFR	483.6504	1.402678	0.095013	14.76297	2.54E-49	1.29E-47
ANGPT2	20.27571	1.401455	0.51487	2.721962	0.00649	0.020576
AGTRAP	440.8502	1.40065	0.102815	13.62296	2.92E-42	1.24E-40
SLC25A5-AS1	13.35949	1.400317	0.662927	2.112325	0.034659	0.088499
SLC1A6	8.493116	1.400142	0.603458	2.320199	0.02033	0.056167
DTX1	92.57701	1.398421	0.236364	5.916399	0.00000000329	0.0000000262
RUSC1-AS1	49.09849	1.398345	0.250847	5.574485	0.0000000248	0.00000018
AC006064.2	16.23652	1.398167	0.502569	2.782037	0.005402	0.017479
AL355916.3	42.0547	1.397827	0.402405	3.473679	0.000513	0.002068
CBWD3	164.5687	1.397633	0.350349	3.989253	0.0000663	0.000314
AC124068.1	207.2384	1.397522	0.57831	2.416562	0.015668	0.044626
TMEM88	10.88997	1.396954	0.592292	2.358557	0.018346	0.051332
AC073857.1	99.49837	1.393831	0.217855	6.397963	0.000000000157	0.00000000142
SRP72P2	28.06156	1.392457	0.368534	3.77837	0.000158	0.000698
FAM13C	211.2578	1.392003	0.169679	8.203729	0.000000000000000233	0.00000000000000325
CXADR	4193.318	1.388458	0.109035	12.73401	3.83E-37	1.36E-35
AC007114.2	16.39331	1.387054	0.527305	2.63046	0.008527	0.026177
FADS1	1035.726	1.385662	0.079723	17.38088	1.15E-67	9.16E-66
MESP1	1754.309	1.385318	0.297478	4.656878	0.00000321	0.0000185
SYNGR2	11813.73	1.382109	0.054743	25.24714	1.2E-140	3.1E-138
SLC1A4	641.906	1.380733	0.152091	9.078308	1.1E-19	1.89E-18
RAB4B	202.8119	1.379883	0.160617	8.591164	8.61E-18	0.000000000000000132
MRPS31P5	306.4108	1.379745	0.107992	12.77632	2.22E-37	7.99E-36
MMP28	149.8028	1.378323	0.479768	2.872894	0.004067	0.013574
AC092718.7	7.571994	1.378166	0.666987	2.066257	0.038804	0.097246
SGK1	126.3112	1.377929	0.188325	7.316744	0.000000000000254	0.00000000000287
GGT1	171.2412	1.377711	0.182985	7.529111	0.0000000000000511	0.000000000000606
PRAG1	382.6917	1.376998	0.096179	14.31699	1.71E-46	8.15E-45
ISG15	254.8874	1.376318	0.198975	6.917039	0.00000000000461	0.0000000000476
PLPP6	1058.029	1.375522	0.060043	22.90892	3.8E-116	6.5E-114
CNKSR2	57.30456	1.374773	0.279117	4.925431	0.000000842	0.0000052
LRRC59	2899.298	1.373426	0.085074	16.14399	1.25E-58	8.14E-57
CLGN	820.5727	1.373257	0.084108	16.32722	6.32E-60	4.24E-58
SASH1	1690.447	1.373144	0.086066	15.95459	2.65E-57	1.65E-55
INPP4B	232.1559	1.371355	0.189634	7.231598	0.000000000000477	0.00000000000531
SNORD3A	27.56326	1.370623	0.36062	3.800744	0.000144	0.000644
VMP1	1816.328	1.369669	0.134984	10.14693	3.42E-24	7.4E-23
DNAL1	439.8594	1.368849	0.297235	4.605269	0.00000412	0.0000233
BEAN1	19.6247	1.36735	0.46463	2.942877	0.003252	0.011082
AL662907.1	14.05896	1.366733	0.527517	2.590881	0.009573	0.028991
ARSA	139.4579	1.366134	0.191513	7.133365	0.000000000000979	0.0000000000106
AC104791.2	8.015201	1.366064	0.560048	2.439193	0.01472	0.042212
BCAS2P1	17.5375	1.363391	0.473809	2.877512	0.004008	0.013392
TUBA1C	3116.344	1.363186	0.085344	15.97276	1.98E-57	1.23E-55
SNORD63B	5.735715	1.360953	0.649527	2.095298	0.036145	0.091627
G3BP2	9428.438	1.359497	0.054596	24.90099	7.3E-137	1.7E-134
DDR2	29.24456	1.358323	0.425097	3.195322	0.001397	0.005188
KAT2B	636.0956	1.358135	0.099853	13.60139	3.93E-42	1.66E-40
SPDYE11	13.06217	1.358043	0.499462	2.719011	0.006548	0.020733
GLYATL1P2	27.74521	1.357797	0.356009	3.813937	0.000137	0.000614
C2orf76	222.0774	1.356975	0.130666	10.38505	2.9E-25	6.56E-24
PLEKHO2	78.42917	1.354069	0.208095	6.506983	0.0000000000767	0.00000000071
AC087623.3	24.28381	1.353561	0.364763	3.710797	0.000207	0.000893
FAM157C	17.10781	1.352799	0.603437	2.241825	0.024973	0.066968
AC012254.2	80.20413	1.352417	0.29158	4.638236	0.00000351	0.0000201
DDTL	114.2918	1.351272	0.224108	6.029556	0.00000000164	0.0000000135
AC008536.3	9.355756	1.350674	0.607431	2.223586	0.026176	0.069762
AC018659.2	25.34781	1.350492	0.352123	3.835283	0.000125	0.000566
SNX25	754.5945	1.35038	0.074573	18.10822	2.74E-73	2.43E-71
IL1R1	3756.399	1.349667	0.059223	22.78944	5.8E-115	9.6E-113
MYL12A	2014.457	1.347929	0.082501	16.33837	5.26E-60	3.55E-58
MYCL	139.949	1.34773	0.171341	7.865792	0.00000000000000367	0.0000000000000473
MANF	1257.595	1.346895	0.130547	10.31736	5.88E-25	1.32E-23
POU2AF1	8.046976	1.346569	0.581828	2.314378	0.020647	0.056921
CCDC74B	112.6572	1.346505	0.279359	4.819983	0.00000144	0.00000862
HGD	699.1867	1.345788	0.127282	10.57325	3.97E-26	9.25E-25
SMIM24	45.33515	1.34385	0.307601	4.368808	0.0000125	0.000066
RGPD5	725.1255	1.343748	0.551328	2.437293	0.014798	0.042398
TDP2	3585.784	1.343445	0.066124	20.31701	9.1E-92	1.08E-89
PMEPA1	40544.57	1.34317	0.104653	12.8345	1.05E-37	3.83E-36
DNASE1L2	20.40773	1.343041	0.383592	3.501226	0.000463	0.001881
CREB3L2	1683.648	1.343018	0.093055	14.43254	3.23E-47	1.56E-45
CDC42SE1	2658.11	1.341663	0.064496	20.80234	4.12E-96	5.27E-94
FAM27C	88.93255	1.340872	0.208754	6.423221	0.000000000133	0.00000000121
OPRD1	12.59804	1.340741	0.479287	2.797367	0.005152	0.016752
AL354714.1	27.0186	1.339853	0.369968	3.621535	0.000293	0.001235
CHSY1	1708.523	1.339288	0.079607	16.82375	1.63E-63	1.18E-61
SERTAD3	236.904	1.338151	0.133632	10.01367	1.33E-23	2.8E-22
LIG4	548.1284	1.335388	0.118955	11.22599	3.04E-29	8.22E-28
PPARGC1B	327.848	1.333175	0.145355	9.171859	4.65E-20	8.13E-19
CMTM1	16.89472	1.332901	0.494012	2.698117	0.006973	0.021881
TMEM125	429.6695	1.33245	0.100244	13.29208	2.57E-40	1.01E-38
UBE2J1	5422.497	1.328866	0.04855	27.37118	6e-165	2.1E-162
GPT2	1172.461	1.32819	0.081542	16.28847	1.19E-59	7.94E-58
AL731563.3	8.621382	1.327685	0.577127	2.300508	0.021419	0.058702
SLC25A33	938.7672	1.327489	0.090627	14.6479	1.39E-48	7e-47
IGF2	210.5714	1.326234	0.246333	5.383915	0.0000000729	0.000000507
EHD4	304.4069	1.325265	0.120858	10.96551	5.6E-28	1.42E-26
FGFR1	1418.995	1.325254	0.111105	11.92793	8.47E-33	2.62E-31
SLC43A1	632.6549	1.322796	0.078717	16.8044	2.27E-63	1.64E-61
SGK2	49.72362	1.321373	0.363634	3.633803	0.000279	0.001182
CAPZB	4805.614	1.321331	0.083467	15.83067	1.91E-56	1.17E-54
FA2H	143.6667	1.319649	0.152585	8.648621	5.21E-18	0.0000000000000000805
GLUD1	9608.022	1.319039	0.051396	25.66399	3e-145	8.4E-143
THYN1	887.9996	1.317452	0.075065	17.55087	5.86E-69	4.78E-67
ZNF813	1151.761	1.316578	0.083808	15.70936	1.3E-55	7.82E-54
RAB3B	5138.114	1.315955	0.107467	12.24515	1.78E-34	5.81E-33
IQGAP2	1612.642	1.31443	0.106985	12.28607	1.08E-34	3.54E-33
PYY2	15.04918	1.313866	0.449139	2.925303	0.003441	0.011671
IQCE	222.2509	1.313141	0.154591	8.494287	0.0000000000000000199	0.000000000000000298
ZDHHC9	5305.957	1.313127	0.042087	31.20008	1.1E-213	6.5E-211
PPP2CB	1889.313	1.312392	0.069561	18.86666	2.14E-79	2.1E-77
GNAI1	3634.346	1.312139	0.06955	18.86615	2.17E-79	2.11E-77
FAM177A1	1650.72	1.310658	0.112475	11.65292	2.22E-31	6.56E-30
C2CD2L	448.1786	1.310258	0.106181	12.33986	5.53E-35	1.84E-33
STYK1	949.7574	1.310032	0.065772	19.91783	2.85E-88	3.2E-86
NDUFAF5	89.23857	1.309812	0.383685	3.413767	0.000641	0.002536
GATA2-AS1	523.9652	1.309679	0.094204	13.90259	6.11E-44	2.72E-42
NCLP1	14.31358	1.308801	0.473847	2.762074	0.005744	0.018497
PDE8B	910.7257	1.307804	0.091845	14.23933	5.22E-46	2.44E-44
TSC22D1-AS1	211.7671	1.307438	0.211349	6.186162	0.000000000616	0.00000000524
ZNF217	2576.654	1.307242	0.078846	16.57977	9.76E-62	6.79E-60
AP000892.3	24.33304	1.307154	0.443375	2.948194	0.003196	0.010908
ENTPD2	469.7709	1.306029	0.115903	11.26831	1.88E-29	5.15E-28
AC010336.1	22.4924	1.305986	0.499786	2.613093	0.008973	0.027371
GOT1	1554.81	1.305413	0.075194	17.36069	1.64E-67	1.3E-65
ASPHD2	64.1999	1.305071	0.221964	5.879657	0.00000000411	0.0000000324
PACSIN2	3295.011	1.304652	0.081443	16.01929	9.37E-58	5.92E-56
EDEM1	1410.271	1.303862	0.083453	15.62386	5.01E-55	2.94E-53
AL033529.1	36.50061	1.303797	0.483508	2.696534	0.007007	0.021957
TBXAS1	26.62613	1.302714	0.412291	3.159699	0.001579	0.005797
AC006128.1	105.9185	1.301728	0.223345	5.828323	0.0000000056	0.0000000436
TECPR1	553.8439	1.301168	0.138422	9.400006	5.46E-21	1.01E-19
GORASP1	219.83	1.301073	0.273877	4.750578	0.00000203	0.000012
MT-TS1	351.8701	1.300351	0.443603	2.931341	0.003375	0.011464
PALMD	364.0022	1.300054	0.11229	11.57769	5.35E-31	1.55E-29
RMST	158.026	1.299966	0.197109	6.595172	0.0000000000425	0.000000000403
HMG20B	1751.666	1.299424	0.187012	6.948331	0.0000000000037	0.0000000000385
SLC25A42	564.2216	1.298977	0.105564	12.30512	8.5E-35	2.81E-33
AP000697.1	30.0971	1.298646	0.492376	2.637512	0.008352	0.025694
BCL2L1	3016.087	1.296758	0.05322	24.36598	3.9E-131	8.7E-129
WWC1	1742.7	1.295655	0.085629	15.13105	1.01E-51	5.52E-50
AL353588.1	8.446687	1.295581	0.599515	2.161048	0.030692	0.079881
AP1B1	5261.447	1.295381	0.049302	26.27434	3.8E-152	1.2E-149
ZHX1-C8orf76	22.03693	1.295197	0.489278	2.647159	0.008117	0.025063
CYCS	3111.069	1.294898	0.074931	17.28127	6.51E-67	5.08E-65
SEC61G	1165.28	1.294572	0.083604	15.48457	4.41E-54	2.55E-52
PAQR4	571.0325	1.293818	0.169735	7.622581	0.0000000000000249	0.000000000000303
EMC9	226.8021	1.293683	0.173905	7.439034	0.000000000000101	0.00000000000118
ID1	1683.584	1.292834	0.138926	9.30594	1.33E-20	2.4E-19
B4GALT1	1288.638	1.292824	0.060098	21.51176	1.2E-102	1.8E-100
PDCD4	2611.465	1.292068	0.106035	12.18525	3.73E-34	1.19E-32
IQCH	24.08007	1.291257	0.532281	2.425895	0.015271	0.043586
PICK1	424.0389	1.289367	0.14666	8.791525	1.48E-18	0.0000000000000000235
AF129075.2	10.40182	1.286907	0.554874	2.319279	0.02038	0.056286
MPHOSPH9	485.9803	1.286718	0.123182	10.44567	1.53E-25	3.48E-24
SLC36A1	1675.243	1.286641	0.096504	13.33248	1.5E-40	5.92E-39
SLC23A1	16.99543	1.285364	0.416406	3.086807	0.002023	0.007237
POU5F1	37.46235	1.28506	0.350193	3.669577	0.000243	0.001039
HIST1H1E	74.37791	1.281419	0.31233	4.102767	0.0000408	0.0002
TTLL7-IT1	11.09396	1.280635	0.527984	2.425519	0.015287	0.043626
DPH3	515.5661	1.280457	0.092831	13.79349	2.79E-43	1.22E-41
AL139423.1	54.85622	1.279147	0.287859	4.443662	0.00000884	0.0000478
ADAM9	5777.273	1.27827	0.061267	20.86388	1.14E-96	1.48E-94
SPOCK3	257.1711	1.278173	0.159564	8.010413	0.00000000000000114	0.0000000000000152
SURF4	7550.657	1.277415	0.050146	25.47375	3.9E-143	1.1E-140
CCDC136	17.43768	1.277354	0.509373	2.507701	0.012152	0.035769
SERPINF2	252.2475	1.276529	0.146516	8.712541	2.97E-18	0.0000000000000000464
VAMP1	45.8759	1.275812	0.34451	3.703269	0.000213	0.000918
ATP8A2	782.5032	1.27554	0.105704	12.06715	1.58E-33	4.94E-32
CDK2	577.0782	1.274928	0.088811	14.35557	9.83E-47	4.71E-45
SSR1	1267.245	1.274198	0.10044	12.68613	7.06E-37	2.51E-35
HS3ST4	34.11019	1.273012	0.435927	2.920244	0.003498	0.01183
MAPRE3	1079.652	1.272904	0.074769	17.02441	5.41E-65	4.08E-63
AGAP10P	17.62886	1.272121	0.609586	2.086861	0.036901	0.093246
PTS	852.3628	1.271058	0.105273	12.07394	1.45E-33	4.56E-32
AC005785.2	7.93536	1.268664	0.570549	2.223583	0.026177	0.069762
F3	507.3747	1.267498	0.129864	9.760207	1.67E-22	3.34E-21
KBTBD11-OT1	34.83036	1.267295	0.53903	2.351067	0.01872	0.052252
C1orf132	153.2114	1.267221	0.242016	5.236094	0.000000164	0.0000011
SLC25A37	1537.733	1.266833	0.078414	16.1557	1.04E-58	6.75E-57
ATP6V0B	2118.492	1.266198	0.098012	12.91883	3.52E-38	1.3E-36
IRX4	241.7744	1.266043	0.217533	5.820007	0.00000000588	0.0000000457
PHLDA2	551.2549	1.265283	0.118302	10.69536	1.07E-26	2.57E-25
ALDH4A1	1029.758	1.264882	0.126705	9.98289	1.81E-23	3.79E-22
SLC1A5	5951.071	1.263358	0.090279	13.9939	1.7E-44	7.63E-43
AL139011.1	24.53363	1.261898	0.387591	3.255748	0.001131	0.004279
PPIB	11782.09	1.26132	0.096443	13.07847	4.37E-39	1.67E-37
NPTXR	1176.369	1.26006	0.069168	18.21739	3.76E-74	3.36E-72
TMEM268	1886.435	1.259627	0.061977	20.3242	7.86E-92	9.37E-90
AC021078.1	883.3001	1.259314	0.102056	12.33941	5.56E-35	1.85E-33
DNAJA4	4333.677	1.258806	0.044487	28.29599	3.9E-176	1.5E-173
ELOVL7	1641.909	1.258719	0.061117	20.59511	3.04E-94	3.71E-92
IDH1	10050.02	1.258715	0.064435	19.53477	5.56E-85	5.94E-83
NUP50-AS1	70.61155	1.258128	0.212692	5.91525	0.00000000331	0.0000000264
PDIA4	4114.826	1.256917	0.064875	19.37451	1.27E-83	1.3E-81
TRIM62	279.411	1.256777	0.12457	10.08889	6.19E-24	1.33E-22
CNDP2	9355.898	1.256627	0.077964	16.11812	1.9E-58	1.22E-56
FSBP	25.81041	1.256391	0.515225	2.438526	0.014747	0.042273
AC005920.1	10.69889	1.255485	0.567707	2.2115	0.027001	0.071595
BOLA2	57.45058	1.255437	0.382244	3.284383	0.001022	0.003896
BOLA2B	57.45058	1.255437	0.382244	3.284383	0.001022	0.003896
BICDL1	1102.238	1.255149	0.128121	9.796624	1.16E-22	2.36E-21
FAM221A	48.45855	1.254827	0.301826	4.157456	0.0000322	0.00016
GLB1L2	1472.637	1.254146	0.090213	13.90207	6.15E-44	2.73E-42
PSMD8	5199.3	1.251808	0.089435	13.99685	1.63E-44	7.35E-43
SLC26A6	211.0225	1.249755	0.162455	7.692934	0.0000000000000144	0.000000000000179
AGFG2	485.2182	1.249124	0.132631	9.41807	4.59E-21	8.55E-20
AC020917.4	39.00134	1.248767	0.257604	4.847628	0.00000125	0.00000758
USP6NL	525.8988	1.247798	0.131815	9.466275	2.9E-21	5.47E-20
ARRDC3-AS1	15.00447	1.247075	0.460546	2.707817	0.006773	0.021347
NBEAP1	66.72869	1.245818	0.266045	4.682733	0.00000283	0.0000164
MAP7D1	1792.613	1.245183	0.163821	7.600888	0.0000000000000294	0.000000000000357
FSIP1	12.45212	1.243412	0.566616	2.194453	0.028203	0.074317
LIN7B	79.74233	1.24299	0.22034	5.641238	0.0000000169	0.000000125
BSCL2	739.284	1.24284	0.129974	9.56224	1.15E-21	2.21E-20
ARNTL	27.15904	1.242815	0.35861	3.465641	0.000529	0.002126
LONRF1	219.2533	1.24222	0.260895	4.761382	0.00000192	0.0000114
SMPD2	319.3823	1.240608	0.111912	11.08558	1.47E-28	3.85E-27
MT-TQ	78.522	1.240263	0.41237	3.007642	0.002633	0.00916
SLC52A2	519.1899	1.239287	0.133097	9.311188	1.26E-20	2.29E-19
AC073611.1	17.92131	1.239091	0.536195	2.310896	0.020839	0.057359
TCTN2	320.8296	1.238873	0.111594	11.10157	1.23E-28	3.24E-27
SLC35B1	357.7864	1.237175	0.22427	5.51645	0.0000000346	0.000000248
ANKRD10-IT1	334.3912	1.23711	0.160826	7.69224	0.0000000000000145	0.00000000000018
LHFPL6	29.10458	1.236475	0.398797	3.100512	0.001932	0.006942
UNC13B	4235.316	1.235584	0.085277	14.48903	1.42E-47	6.96E-46
AC046143.1	12.78034	1.234721	0.482302	2.560057	0.010466	0.031372
RELT	21.73412	1.234004	0.431706	2.858438	0.004257	0.014131
OAZ3	220.3284	1.233974	0.15028	8.211149	0.000000000000000219	0.00000000000000306
TSPAN13	3346.351	1.233543	0.048998	25.17537	7.5E-140	1.9E-137
AC107982.3	18.70773	1.233339	0.405175	3.043962	0.002335	0.008224
JPH1	466.2492	1.232784	0.104465	11.80094	3.86E-32	1.18E-30
PDIA5	1377.265	1.232239	0.068936	17.87512	1.84E-71	1.58E-69
PMAIP1	62.65457	1.231359	0.24523	5.021239	0.000000513	0.00000325
CHKB-AS1	12.71693	1.229224	0.578692	2.12414	0.033658	0.08634
C1orf122	679.6769	1.228775	0.176077	6.978632	0.00000000000298	0.0000000000312
ATP7B	929.1388	1.228699	0.103471	11.87482	1.6E-32	4.93E-31
PITPNM3	73.16204	1.228485	0.271941	4.517478	0.00000626	0.0000345
CYP51A1	3266.543	1.228258	0.063395	19.3748	1.26E-83	1.29E-81
MYDGF	927.0243	1.226087	0.213066	5.754485	0.00000000869	0.000000066
PSMC1P1	187.3519	1.22552	0.384856	3.184361	0.001451	0.005364
HLA-DMA	17.32916	1.22445	0.527505	2.32121	0.020276	0.056042
KCNH6	2472.274	1.223821	0.071322	17.15898	5.38E-66	4.11E-64
AGAP7P	20.34628	1.223385	0.519261	2.356011	0.018472	0.05165
LRRFIP2	1609.319	1.222368	0.073995	16.51954	2.65E-61	1.83E-59
LSMEM1	23.71732	1.221525	0.520041	2.348902	0.018829	0.052516
MT-ND6	13784.93	1.220701	0.104621	11.66782	1.86E-31	5.52E-30
SAPCD2	1991.809	1.219924	0.183708	6.640553	0.0000000000313	0.0000000003
CPNE8	64.28005	1.218864	0.232088	5.251733	0.000000151	0.00000102
AC111170.3	10.86372	1.218421	0.55253	2.205166	0.027442	0.072613
IMPG1	11.108	1.217972	0.50502	2.411728	0.015877	0.045139
DNAH8	172.1069	1.217435	0.143952	8.457222	0.0000000000000000274	0.000000000000000406
CCNYL1	230.7941	1.21395	0.145784	8.327035	0.0000000000000000829	0.00000000000000119
WDYHV1	217.5685	1.213504	0.141055	8.603049	7.76E-18	0.000000000000000119
AP000356.3	11.3936	1.210849	0.587076	2.062508	0.039159	0.098056
AC067852.6	24.39266	1.210212	0.336128	3.600451	0.000318	0.001329
ADIRF-AS1	41.67159	1.209653	0.334651	3.614667	0.000301	0.001265
MT-TG	17.09224	1.209371	0.463275	2.610482	0.009041	0.027552
CTXN1	295.2651	1.208916	0.238072	5.077938	0.000000382	0.00000245
B3GAT1	4265.677	1.207686	0.052421	23.0382	1.9E-117	3.4E-115
UBE2F	546.9208	1.206253	0.13977	8.630284	6.12E-18	0.0000000000000000942
KDELR2	1394.254	1.203674	0.070353	17.10908	1.27E-65	9.66E-64
KIAA0232	1490.01	1.203633	0.084401	14.26094	3.83E-46	1.79E-44
PP14571	181.0657	1.202631	0.227531	5.285567	0.000000125	0.000000854
LGI1	330.4502	1.202468	0.141141	8.519619	0.000000000000000016	0.000000000000000241
MT1F	94.92042	1.202341	0.207329	5.799183	0.00000000666	0.0000000514
JAM3	856.1428	1.200139	0.067438	17.79608	7.58E-71	6.42E-69
KCNJ11	157.5118	1.198611	0.212074	5.651848	0.0000000159	0.000000118
TRIM37	1589.457	1.198358	0.069688	17.19604	2.84E-66	2.18E-64
AC131212.2	17.10973	1.197667	0.484342	2.472773	0.013407	0.038931
CD9	8465.262	1.197324	0.050723	23.60506	3.4E-123	6.6E-121
SLAIN2	2715.041	1.197171	0.077385	15.47024	5.51E-54	3.18E-52
AC022400.8	38.88858	1.196257	0.37212	3.214708	0.001306	0.00488
AC020571.1	174.3183	1.195551	0.151242	7.904879	0.00000000000000268	0.0000000000000348
CBFB	676.1478	1.193243	0.121587	9.813895	9.81E-23	2e-21
NCOA4P2	10.63084	1.19317	0.537818	2.218538	0.026518	0.070514
CCDC74A	384.7822	1.192634	0.135387	8.809066	1.26E-18	0.0000000000000000202
CHKA	1486.329	1.191937	0.097241	12.25754	1.53E-34	5.02E-33
AC022613.2	16.35147	1.190926	0.465899	2.55619	0.010583	0.031665
IDE	1285.435	1.188893	0.087713	13.55436	7.47E-42	3.11E-40
NDUFS8	4071.108	1.188212	0.090047	13.19542	9.32E-40	3.61E-38
MT-TI	112.1574	1.187784	0.33975	3.496051	0.000472	0.001915
ABHD2	12177.45	1.186927	0.09704	12.23127	2.12E-34	6.87E-33
AC131280.1	13.52839	1.186037	0.548042	2.164137	0.030454	0.079335
RHBDF1	644.1704	1.18517	0.107	11.07635	1.63E-28	4.26E-27
ZNF525	1287.522	1.184826	0.11118	10.65683	1.62E-26	3.86E-25
KLHL2	366.2626	1.184155	0.124907	9.480299	2.54E-21	4.8E-20
SLC22A18	141.0843	1.183832	0.198918	5.951343	0.00000000266	0.0000000215
GPR75	23.01157	1.18336	0.379014	3.122204	0.001795	0.006497
AP002490.1	52.6876	1.181531	0.362921	3.255612	0.001131	0.00428
LOX	110.6448	1.181353	0.227269	5.198032	0.000000201	0.00000133
ERBIN	1448.16	1.179981	0.128211	9.203401	3.47E-20	6.13E-19
RSPH4A	12.77576	1.176886	0.503765	2.336181	0.019482	0.054122
AL034417.4	29.5839	1.176285	0.305658	3.848371	0.000119	0.000539
SLC6A9	133.7009	1.175447	0.198053	5.935021	0.00000000294	0.0000000235
EEF2KMT	158.9834	1.175164	0.16666	7.051268	0.00000000000177	0.0000000000188
NUDT22	1249.578	1.174669	0.145436	8.076851	0.000000000000000665	0.00000000000000898
IFT140	1170.197	1.172556	0.15896	7.376409	0.000000000000163	0.00000000000186
AC079328.3	32.02126	1.169504	0.558853	2.092688	0.036377	0.092112
KLC2	3910.743	1.169	0.113801	10.2723	9.39E-25	2.09E-23
FAM227A	38.34531	1.168408	0.462817	2.524558	0.011584	0.03432
NT5DC3	427.6418	1.16585	0.108649	10.7304	7.33E-27	1.77E-25
MOB4	1609.379	1.165423	0.093805	12.42389	1.94E-35	6.57E-34
RFK	619.094	1.165358	0.081331	14.32855	1.45E-46	6.91E-45
CDH13	55.16365	1.163729	0.240847	4.831817	0.00000135	0.00000816
INAFM2	608.3261	1.163284	0.123392	9.427535	4.2E-21	7.84E-20
ACOT9	586.7931	1.162916	0.132802	8.756788	2.01E-18	0.0000000000000000318
PTPRH	25.49438	1.162529	0.467463	2.486888	0.012887	0.037629
ACLY	5797.243	1.162116	0.044371	26.1908	3.4E-151	1e-148
SCD	5514.751	1.161416	0.056793	20.44998	6.01E-93	7.31E-91
TMEM50B	902.483	1.159553	0.081473	14.23234	5.77E-46	2.68E-44
GALK2	575.8288	1.158736	0.107834	10.74554	6.22E-27	1.51E-25
GCHFR	282.5956	1.15851	0.15446	7.500382	0.0000000000000636	0.000000000000748
MVD	57.31444	1.158336	0.306501	3.779226	0.000157	0.000696
CHKB	72.65313	1.158249	0.323088	3.584935	0.000337	0.001406
NFIB	9603.781	1.157604	0.09061	12.77562	2.24E-37	8.05E-36
ASNS	2116.616	1.15711	0.079835	14.49379	1.33E-47	6.5E-46
GHR	373.8545	1.155116	0.132	8.75086	2.12E-18	0.0000000000000000334
CTBS	72.90992	1.151346	0.287368	4.006524	0.0000616	0.000293
CXCL10	39.60543	1.15119	0.28753	4.003723	0.0000624	0.000297
HIST1H1PS1	19.17008	1.151121	0.388908	2.959876	0.003078	0.01055
BORCS8	75.27528	1.150878	0.424108	2.713647	0.006655	0.021015
AC131009.4	19.10557	1.150737	0.441191	2.608249	0.009101	0.0277
MARS	3360.152	1.150469	0.132989	8.650885	5.11E-18	0.000000000000000079
ZNF615	7831.451	1.149215	0.082336	13.95769	2.82E-44	1.26E-42
NME4	3465.727	1.145725	0.135076	8.482082	0.0000000000000000221	0.00000000000000033
LIN52	171.4293	1.145671	0.182471	6.278651	0.000000000342	0.00000000298
AC005551.1	15.53524	1.145659	0.505622	2.265842	0.023461	0.063462
SPATC1L	518.4572	1.145533	0.095041	12.05303	1.87E-33	5.84E-32
CITED2	3633.393	1.14549	0.079457	14.41656	4.07E-47	1.96E-45
AC068831.3	10.21792	1.144276	0.556349	2.056761	0.039709	0.099251
GLIS3	24.05022	1.143547	0.37921	3.015607	0.002565	0.008945
SAR1B	1280.478	1.143066	0.105172	10.86859	1.63E-27	4.03E-26
AC009133.3	24.79105	1.142962	0.389165	2.936957	0.003315	0.011273
SLC39A7	4881.811	1.142008	0.170906	6.682077	0.0000000000236	0.000000000228
PDIA3	2256.985	1.141789	0.10789	10.58286	3.58E-26	8.36E-25
RAB11A	11070.96	1.141557	0.055119	20.71082	2.77E-95	3.47E-93
AC009065.8	11.00979	1.141285	0.484335	2.356394	0.018453	0.051609
FADS2	247.988	1.141135	0.135429	8.426084	0.0000000000000000357	0.000000000000000525
ST3GAL4	359.3152	1.140693	0.134603	8.474489	0.0000000000000000236	0.000000000000000351
FAM107A	212.2314	1.139656	0.125474	9.082776	1.06E-19	1.82E-18
AC021016.3	10.66862	1.139308	0.536995	2.121637	0.033868	0.086806
UFD1	949.1165	1.137371	0.074441	15.27882	1.06E-52	5.87E-51
AC073548.1	24.60739	1.136999	0.372932	3.048812	0.002297	0.008105
AJUBA	178.8959	1.135554	0.143379	7.919943	0.00000000000000238	0.0000000000000309
ZNF611	194.5752	1.134507	0.317068	3.578113	0.000346	0.001439
AL122035.2	13.31584	1.133887	0.485432	2.335832	0.0195	0.054166
CHRM1	1112.144	1.133305	0.071357	15.88222	8.42E-57	5.2E-55
AKIRIN1	1753.618	1.132536	0.049394	22.92865	2.4E-116	4.2E-114
USP33	2096.443	1.130556	0.088479	12.77767	2.19E-37	7.86E-36
PSAT1	2391.826	1.130394	0.052868	21.38142	2e-101	2.8E-99
AC020915.1	1554.273	1.130335	0.07706	14.66828	1.03E-48	5.2E-47
RIMBP3	114.3024	1.130145	0.23716	4.765322	0.00000189	0.0000112
EMP2	930.5689	1.130144	0.108888	10.37893	3.09E-25	6.96E-24
AC020951.1	22.35389	1.12925	0.5316	2.124249	0.033649	0.086335
DDIT4	386.8059	1.128331	0.235786	4.785397	0.00000171	0.0000102
AP4E1	162.1673	1.128323	0.171721	6.570678	0.0000000000501	0.000000000472
ATP6V0E1	1423.467	1.128086	0.145714	7.741754	0.00000000000000981	0.000000000000123
AC027288.3	36.27376	1.127962	0.352001	3.204425	0.001353	0.005042
CIRBP-AS1	39.52797	1.127712	0.330251	3.414711	0.000638	0.002528
ACADL	58.33989	1.12725	0.230041	4.900219	0.000000957	0.00000588
AP001198.1	15.86783	1.127008	0.438124	2.57235	0.010101	0.030432
SLC45A1	82.13593	1.126703	0.308017	3.657921	0.000254	0.001084
MGST2	1356.442	1.12556	0.084961	13.248	4.63E-40	1.8E-38
TMEM33	3482.335	1.121349	0.101812	11.01394	3.27E-28	8.43E-27
TRIM11	242.6612	1.120146	0.183371	6.10862	0.000000001	0.00000000839
ARF4	5515.179	1.119251	0.04669	23.97219	5.4E-127	1.1E-124
ZNF321P	281.0153	1.117589	0.267997	4.170157	0.0000304	0.000152
RNF103	1299.352	1.117321	0.060794	18.37872	1.95E-75	1.76E-73
AL160286.2	13.96984	1.117287	0.456486	2.447582	0.014382	0.041366
TOB1	3105.605	1.116322	0.054051	20.65302	9.17E-95	1.13E-92
GCC2	861.8391	1.115714	0.254708	4.380365	0.0000118	0.0000628
NPIPB15	123.7636	1.115251	0.182381	6.114953	0.000000000966	0.00000000808
SELENOK	581.6352	1.115026	0.115785	9.630126	5.97E-22	1.16E-20
GREB1	3053.91	1.114937	0.070789	15.75024	6.84E-56	4.13E-54
MT1X	348.0452	1.114834	0.126033	8.845542	9.11E-19	0.0000000000000000147
PEA15	3104.266	1.113119	0.080946	13.75135	5e-43	2.16E-41
DDT	2109.536	1.112743	0.109931	10.1222	4.4E-24	9.5E-23
PCYT2	794.9925	1.111843	0.129936	8.556843	0.0000000000000000116	0.000000000000000176
CASC10	42.46858	1.11127	0.290986	3.818979	0.000134	0.000602
GREM2	122.8349	1.110443	0.161214	6.888027	0.00000000000566	0.0000000000578
ZFAND2B	353.4239	1.109157	0.127351	8.709444	3.05E-18	0.0000000000000000476
THUMPD1	1574.733	1.108896	0.066308	16.72341	8.85E-63	6.29E-61
SLC25A20	311.5446	1.108649	0.119992	9.239364	2.48E-20	4.41E-19
RANGRF	252.6267	1.10804	0.146184	7.579762	0.0000000000000346	0.000000000000417
DUBR	328.9659	1.107765	0.123825	8.946199	3.68E-19	6.06E-18
STK40	1180.379	1.10664	0.059579	18.57437	5.18E-77	4.82E-75
TRGC2	180.4122	1.105849	0.139039	7.953541	0.00000000000000181	0.0000000000000238
CYTH1	976.1339	1.105275	0.105631	10.46353	1.27E-25	2.9E-24
ACAT2	713.4904	1.104988	0.148001	7.466102	0.0000000000000826	0.000000000000965
AP003175.1	14.44148	1.104853	0.469751	2.351997	0.018673	0.052128
AC009014.1	238.8548	1.104439	0.175605	6.289336	0.000000000319	0.00000000279
IL18R1	45.27578	1.104062	0.500705	2.205014	0.027453	0.072628
SLC22A5	612.4608	1.103875	0.099069	11.14246	7.79E-29	2.07E-27
MMAA	367.7584	1.10378	0.204049	5.409381	0.0000000632	0.000000442
MTCL1	157.6252	1.103722	0.13867	7.959333	0.00000000000000173	0.0000000000000227
AC138207.3	11.69034	1.103666	0.468624	2.355121	0.018517	0.051768
PLXNA2	398.1893	1.103195	0.131204	8.408265	0.0000000000000000416	0.000000000000000608
PCDH1	1415.331	1.101866	0.090158	12.22147	2.39E-34	7.71E-33
GLIPR2	117.3273	1.101622	0.201949	5.454956	0.000000049	0.000000346
HPGD	3576.173	1.10146	0.134881	8.16618	0.000000000000000318	0.00000000000000439
ZBED3-AS1	72.80393	1.101139	0.268355	4.103287	0.0000407	0.0002
KCTD9	418.0231	1.099715	0.10217	10.76354	5.12E-27	1.24E-25
C7orf43	184.4421	1.099435	0.248913	4.416944	0.00001	0.0000538
AC005480.1	49.96373	1.098924	0.267978	4.100803	0.0000412	0.000202
TBRG1	307.9674	1.098055	0.1858	5.909888	0.00000000342	0.0000000272
SRPRA	3818.929	1.097981	0.045664	24.04475	9.5E-128	1.9E-125
YIF1A	4645.738	1.097795	0.084169	13.04274	6.99E-39	2.63E-37
ZNF614	6979.011	1.097397	0.056353	19.47356	1.84E-84	1.93E-82
CACNA2D1	1658.57	1.096788	0.083449	13.14315	1.86E-39	7.12E-38
STX3	1289.857	1.096676	0.084469	12.98323	1.52E-38	5.65E-37
SLCO3A1	20.96541	1.096497	0.465199	2.357049	0.018421	0.051524
AL035252.4	37.17688	1.096371	0.511014	2.145481	0.031914	0.082584
C11orf98	655.3117	1.096213	0.162486	6.74649	0.0000000000151	0.000000000149
AC083880.1	16.43932	1.095952	0.463088	2.366618	0.017951	0.050371
TRIM36	603.992	1.095558	0.123854	8.845532	9.11E-19	0.0000000000000000147
AC006011.1	28.06594	1.09486	0.492182	2.2245	0.026115	0.069631
VEGFA	646.5655	1.094311	0.087694	12.47877	9.75E-36	3.33E-34
TMEM150C	824.5207	1.094276	0.08248	13.2672	3.59E-40	1.4E-38
AASS	33.72154	1.09424	0.374265	2.923702	0.003459	0.011722
SNHG3	286.4554	1.093071	0.173643	6.29493	0.000000000308	0.0000000027
MAF	506.5724	1.093036	0.186681	5.855085	0.00000000477	0.0000000374
SETD3	1589.507	1.092671	0.06894	15.84962	1.41E-56	8.69E-55
OCRL	4278.425	1.091369	0.055774	19.56769	2.92E-85	3.14E-83
AC023283.1	545.3299	1.090615	0.125073	8.719849	2.79E-18	0.0000000000000000435
RPN1	4000.435	1.09019	0.05085	21.4393	5.7E-102	8.2E-100
GSR	1705.544	1.090114	0.073576	14.81615	1.15E-49	5.96E-48
HK1	4005.596	1.089427	0.072903	14.9435	1.72E-50	9.05E-49
RBX1	868.1864	1.088286	0.087496	12.43816	1.62E-35	5.51E-34
SNHG9	92.9595	1.087787	0.228463	4.761327	0.00000192	0.0000114
AP001107.4	18.30063	1.087737	0.456857	2.380915	0.01727	0.048625
PRKCH	1371.296	1.087618	0.060869	17.86813	2.09E-71	1.79E-69
TMEM79	1083.241	1.086986	0.117085	9.283721	1.64E-20	2.94E-19
HACD2	2378.975	1.086961	0.059123	18.38471	1.74E-75	1.59E-73
ZBTB7B	2611.211	1.086799	0.097379	11.16047	6.37E-29	1.7E-27
USP43	102.5726	1.08635	0.304932	3.562598	0.000367	0.001518
CCDC107	191.6823	1.086175	0.20097	5.404665	0.0000000649	0.000000453
ZNF582-AS1	26.78315	1.085177	0.394747	2.749041	0.005977	0.019156
C3orf14	28.16288	1.084858	0.368481	2.944135	0.003239	0.011042
AC120114.4	11.86715	1.083915	0.505723	2.143297	0.032089	0.082939
AP000808.1	21.03496	1.083537	0.437745	2.475267	0.013314	0.038711
STARD3NL	2980.803	1.082254	0.055267	19.58229	2.19E-85	2.39E-83
SERPINB8	79.73079	1.082068	0.228982	4.725551	0.00000229	0.0000134
ATG4A	129.9153	1.082046	0.239621	4.515645	0.00000631	0.0000348
HSD17B7	97.13507	1.081733	0.205903	5.253601	0.000000149	0.00000101
CANT1	14091.99	1.081268	0.040872	26.45486	3.2E-154	1e-151
AL158152.1	18.60404	1.081241	0.44364	2.437205	0.014801	0.042404
ORAI1	278.7244	1.080891	0.1199	9.014954	1.97E-19	3.29E-18
HIST1H2BJ	19.77272	1.080883	0.397846	2.716837	0.006591	0.020835
MAPK7	175.6203	1.079635	0.24713	4.368684	0.0000125	0.000066
KRTCAP2	711.9995	1.079476	0.135432	7.970621	0.00000000000000158	0.0000000000000208
ALPK3	230.0858	1.079281	0.140451	7.684409	0.0000000000000154	0.000000000000191
PHF1	524.4875	1.078943	0.192892	5.593516	0.0000000223	0.000000163
C8orf33	1501.521	1.077233	0.09528	11.30603	1.23E-29	3.38E-28
LRTOMT	274.7862	1.076873	0.269381	3.997584	0.000064	0.000304
ZFP36	506.2189	1.074657	0.107516	9.995358	1.6E-23	3.35E-22
MED30	202.6418	1.074506	0.163533	6.570582	0.0000000000501	0.000000000472
HID1	3450.265	1.074093	0.075854	14.16001	1.62E-45	7.45E-44
MLX	765.13	1.073051	0.091919	11.67393	1.73E-31	5.16E-30
ZNF582	90.45437	1.072857	0.230205	4.660449	0.00000316	0.0000182
TFPT	725.0477	1.072222	0.186178	5.759131	0.00000000845	0.0000000643
LGI3	69.83197	1.07203	0.222785	4.811946	0.00000149	0.00000896
GPX3	1341.201	1.071842	0.073749	14.53357	7.42E-48	3.66E-46
AP000759.1	45.03804	1.070787	0.303636	3.526553	0.000421	0.001721
GTF2H2B	67.09252	1.070066	0.395028	2.708835	0.006752	0.021284
ECI2	1026.615	1.069569	0.069505	15.38832	1.96E-53	1.11E-51
ZNF473	597.2245	1.068672	0.123164	8.676808	4.07E-18	0.000000000000000063
C20orf24	1308.035	1.06838	0.083419	12.80744	1.49E-37	5.38E-36
RAB4A	2303.146	1.068311	0.084591	12.62914	1.46E-36	5.12E-35
KLHL29	156.9308	1.067576	0.145699	7.327266	0.000000000000235	0.00000000000266
JKAMP	786.4621	1.066519	0.116791	9.131865	6.73E-20	1.17E-18
USB1	262.9023	1.065818	0.119553	8.915023	4.88E-19	7.97E-18
NFKBIA	2388.96	1.065193	0.047608	22.37434	7e-111	1.1E-108
LRP2BP	75.53511	1.06475	0.246363	4.321865	0.0000155	0.0000806
RPL23P2	16.69395	1.063503	0.455453	2.335043	0.019541	0.054262
MFSD4B	151.9068	1.062954	0.20107	5.286477	0.000000125	0.00000085
LGMN	841.3238	1.062098	0.090394	11.74968	7.09E-32	2.14E-30
ZFAND4	210.8295	1.060764	0.18788	5.645953	0.0000000164	0.000000122
ELMO2	2339.697	1.060172	0.087878	12.06411	1.63E-33	5.11E-32
AL137127.1	40.4402	1.059265	0.316849	3.343128	0.000828	0.003209
UQCC2	510.9576	1.057752	0.13908	7.605364	0.0000000000000284	0.000000000000345
HLA-DRB5	69.24203	1.05747	0.36204	2.920868	0.003491	0.011814
AC092490.1	47.9952	1.056211	0.317124	3.330594	0.000867	0.003346
HIGD1A	2389.639	1.055846	0.073026	14.45845	2.22E-47	1.08E-45
ECM1	30.81532	1.055815	0.409375	2.57909	0.009906	0.029911
ARRDC1	838.1354	1.055184	0.114589	9.20844	3.31E-20	5.85E-19
MPP5	2646.894	1.053676	0.078269	13.46224	2.61E-41	1.06E-39
DHDH	35.37624	1.053409	0.365621	2.881147	0.003962	0.013254
LMO7	1089.205	1.053137	0.110202	9.556414	1.22E-21	2.34E-20
CYYR1-AS1	13.85575	1.052506	0.448464	2.346914	0.01893	0.052755
TMEM53	88.8129	1.052318	0.211345	4.979137	0.000000639	0.000004
IFT27	200.6179	1.052029	0.147538	7.130555	0.000000000001	0.0000000000108
SOX9	2011.753	1.048736	0.062073	16.89528	4.87E-64	3.59E-62
VLDLR-AS1	79.693	1.047705	0.376661	2.781559	0.00541	0.017502
KLF15	763.3976	1.046898	0.238835	4.383352	0.0000117	0.000062
PPP2R3C	221.4848	1.045659	0.165291	6.326156	0.000000000251	0.00000000223
RUSC1	1328.054	1.045618	0.10652	9.816195	9.59E-23	1.95E-21
DLX2	102.1604	1.044768	0.178544	5.851613	0.00000000487	0.0000000381
AC010326.3	71.25801	1.044058	0.224208	4.65664	0.00000321	0.0000185
WSB2	3539.038	1.044036	0.038841	26.88007	3.8E-159	1.2E-156
LRCH4	671.571	1.044003	0.098362	10.61393	2.57E-26	6.03E-25
FAM120AOS	1336.071	1.043722	0.096102	10.86054	1.78E-27	4.39E-26
TXNDC9	565.5245	1.043685	0.094878	11.0003	3.81E-28	9.76E-27
RAPGEF5	339.6484	1.043587	0.125697	8.302412	0.000000000000000102	0.00000000000000146
FKBP11	862.2293	1.043285	0.098018	10.64378	1.86E-26	4.42E-25
WDFY2	296.0888	1.043216	0.135655	7.690186	0.0000000000000147	0.000000000000183
BCL2L2-PABPN1	89.60855	1.042158	0.464566	2.243292	0.024878	0.066773
EPPIN	15.03414	1.042094	0.424547	2.454604	0.014104	0.040675
AC100827.4	18.43056	1.04041	0.38289	2.717255	0.006583	0.02082
RAB27A	241.2871	1.040185	0.172884	6.016662	0.00000000178	0.0000000146
ST6GAL1	1500.926	1.039303	0.067001	15.51177	2.89E-54	1.68E-52
ACSBG1	28.86026	1.039221	0.417398	2.489764	0.012783	0.037384
DHTKD1	1811.617	1.039106	0.049399	21.03478	3.15E-98	4.21E-96
TMEM161B	386.4504	1.03894	0.122485	8.482215	0.0000000000000000221	0.000000000000000329
AC011468.1	49.09065	1.038391	0.247271	4.199401	0.0000268	0.000135
ZCCHC9	354.1859	1.037953	0.09616	10.794	3.67E-27	8.99E-26
EFR3A	4023.25	1.037903	0.079442	13.06485	5.23E-39	1.98E-37
NFYC-AS1	26.7644	1.037778	0.399398	2.598357	0.009367	0.028444
CXCL11	58.41783	1.036649	0.255842	4.051914	0.0000508	0.000245
OR51D1	17.00385	1.036343	0.460517	2.250387	0.024424	0.065756
SERPINE2	87.09031	1.035935	0.225441	4.59514	0.00000432	0.0000244
AL390728.6	69.17524	1.035161	0.228238	4.535447	0.00000575	0.0000319
DAG1	5517	1.034231	0.063904	16.18405	6.53E-59	4.28E-57
MKLN1	2944.645	1.033984	0.12879	8.028477	0.000000000000000987	0.0000000000000132
ACTR1A	1834.672	1.033686	0.061551	16.79391	2.7E-63	1.94E-61
MAP1B	960.1348	1.03342	0.119314	8.661333	4.66E-18	0.0000000000000000721
AL441992.1	31.42778	1.033336	0.336571	3.070186	0.002139	0.007606
ATXN2-AS	15.46757	1.032748	0.448137	2.304539	0.021192	0.05817
SPAG1	467.9079	1.032089	0.08863	11.64491	2.44E-31	7.19E-30
TSC22D1	12110.72	1.032084	0.057719	17.88128	1.65E-71	1.42E-69
SPDYE9P	12.36949	1.031971	0.453717	2.274483	0.022937	0.062277
AL354733.3	19.89868	1.031627	0.459049	2.247315	0.02462	0.06621
CAMTA2	906.1648	1.031337	0.120562	8.554398	0.0000000000000000118	0.00000000000000018
SLC35F2	2044.44	1.030793	0.061219	16.8377	1.29E-63	9.44E-62
DEFB132	46.05527	1.030776	0.276104	3.733291	0.000189	0.000823
ARHGEF37	1431.435	1.029778	0.070668	14.57198	4.23E-48	2.09E-46
GTF3C6	1962.353	1.029503	0.180343	5.708577	0.0000000114	0.0000000854
DPAGT1	795.5882	1.028931	0.13424	7.664861	0.0000000000000179	0.000000000000221
TARS	2161.471	1.028618	0.068843	14.94161	1.77E-50	9.3E-49
ELOVL5	2644.383	1.027006	0.047946	21.42005	8.7E-102	1.2E-99
ARPC3	4606.244	1.026925	0.070175	14.63373	1.71E-48	8.55E-47
ZNF419	550.9597	1.026317	0.115506	8.885408	6.37E-19	0.0000000000000000103
HERC2P2	1609.076	1.025637	0.093956	10.91612	9.65E-28	2.42E-26
ZNF467	708.535	1.025475	0.109011	9.407074	5.1E-21	9.45E-20
ZCCHC24	159.6175	1.025137	0.19094	5.368908	0.0000000792	0.000000548
PDE7A	336.2431	1.024543	0.10805	9.482112	2.49E-21	4.72E-20
AC006330.1	18.10259	1.023996	0.413928	2.473853	0.013366	0.038827
AC090877.2	35.0064	1.022235	0.398788	2.563355	0.010367	0.031118
ADRM1	1931.851	1.022033	0.112513	9.083691	1.05E-19	1.81E-18
MED27	663.1489	1.021648	0.110657	9.232542	2.64E-20	4.69E-19
TMEM41B	623.6127	1.02092	0.221102	4.617425	0.00000389	0.0000221
KRT8	11299.49	1.019886	0.102385	9.961327	2.25E-23	4.69E-22
ENG	1574.824	1.019138	0.069798	14.60116	2.76E-48	1.37E-46
NDUFB10	1512.235	1.018451	0.13277	7.670797	0.0000000000000171	0.000000000000211
DYNC1I1	96.05254	1.017657	0.209507	4.857392	0.00000119	0.00000723
BCYRN1	194.793	1.01737	0.216253	4.704527	0.00000254	0.0000148
RAP1A	1243.041	1.016469	0.083854	12.12185	8.09E-34	2.56E-32
ITPR3	2467.315	1.01624	0.081252	12.50727	6.81E-36	2.33E-34
CA4	15.95232	1.015767	0.494351	2.05475	0.039903	0.099634
SAP30	79.78646	1.01519	0.230698	4.400512	0.0000108	0.0000577
AC004466.1	14.98618	1.01485	0.441833	2.296907	0.021624	0.059205
RGPD6	2084.705	1.014847	0.229017	4.431322	0.00000937	0.0000505
AP2S1	1582.836	1.014731	0.090289	11.23868	2.63E-29	7.16E-28
GPR137	2092.812	1.014337	0.086313	11.75188	6.91E-32	2.09E-30
APOO	246.0786	1.013567	0.132364	7.65742	0.000000000000019	0.000000000000234
PDZRN3	1510.739	1.013127	0.086101	11.76673	5.79E-32	1.76E-30
SLC27A3	334.5016	1.012026	0.294702	3.434066	0.000595	0.002366
HM13	3330.965	1.011757	0.05464	18.51671	1.51E-76	1.4E-74
PCSK7	835.2038	1.011105	0.106372	9.505379	1.99E-21	3.79E-20
ZNF841	1076.755	1.009755	0.130646	7.728952	0.0000000000000108	0.000000000000136
CRY1	552.2518	1.008911	0.078504	12.85171	8.41E-38	3.08E-36
PLA2G16	4868.352	1.008757	0.057727	17.47455	2.24E-68	1.8E-66
HARBI1	37.89977	1.00857	0.323618	3.11655	0.00183	0.006612
RNF145	2105.95	1.008535	0.063904	15.78211	4.13E-56	2.51E-54
TMED10	4731.249	1.008009	0.06121	16.46812	6.22E-61	4.26E-59
ADRB1	714.6628	1.007553	0.09599	10.4964	8.97E-26	2.07E-24
C20orf196	160.816	1.006822	0.162128	6.210052	0.00000000053	0.00000000454
NOL3	251.5757	1.006762	0.234917	4.285614	0.0000182	0.0000939
USP35	93.0866	1.005942	0.261395	3.848357	0.000119	0.000539
CFAP69	288.3866	1.005478	0.143546	7.004581	0.00000000000248	0.0000000000261
GBA2	1764.859	1.005199	0.081619	12.31582	7.45E-35	2.47E-33
MAPK11	564.3332	1.003757	0.254845	3.9387	0.0000819	0.000382
ANXA2	2794.131	1.003754	0.133601	7.513096	0.0000000000000577	0.000000000000681
MYCBP	349.3174	1.0024	0.155555	6.444011	0.000000000116	0.00000000106
ATOH8	323.3539	1.001933	0.167225	5.991521	0.00000000208	0.0000000169
ABCB8	391.7742	1.001874	0.132036	7.587858	0.0000000000000325	0.000000000000393
OSTF1	347.5483	1.001162	0.132434	7.559734	0.0000000000000404	0.000000000000484
RDX	3141.808	1.001039	0.05708	17.53743	7.42E-69	6.04E-67
TMEM38A	969.9372	1.000757	0.086998	11.50316	1.27E-30	3.63E-29
SPDYE8P	10.85008	1.00017	0.457314	2.187051	0.028739	0.075389
SHB	422.5737	0.99995	0.124649	8.022111	0.00000000000000104	0.0000000000000139
LRP3	2602.612	0.999544	0.137877	7.249547	0.000000000000418	0.00000000000466
SLC25A13	1431.558	0.999486	0.070979	14.08142	4.94E-45	2.25E-43
JADE1	528.6828	0.999248	0.098195	10.1762	2.53E-24	5.51E-23
IPPK	243.8323	0.99857	0.241288	4.138503	0.000035	0.000173
TVP23B	1010.067	0.998505	0.070922	14.0789	5.12E-45	2.33E-43
CCDC40	68.94421	0.998476	0.433167	2.305062	0.021163	0.058109
UGGT1	1659.914	0.997966	0.100452	9.934719	2.94E-23	6.1E-22
HSPA13	2165.763	0.997442	0.055425	17.99629	2.08E-72	1.82E-70
HEBP2	3696.157	0.997024	0.121407	8.212261	0.000000000000000217	0.00000000000000303
AL445531.1	19.28811	0.996734	0.448334	2.223198	0.026202	0.069821
CCDC167	337.9722	0.996408	0.131893	7.554655	0.000000000000042	0.000000000000501
ISG20	80.72403	0.995751	0.334166	2.979809	0.002884	0.009939
SLC25A40	727.1962	0.995574	0.082403	12.0818	1.32E-33	4.16E-32
AC048341.2	36.661	0.995547	0.264745	3.760399	0.00017	0.000746
SC5D	3490.309	0.995455	0.061374	16.21941	3.68E-59	2.42E-57
GTF2IRD1P1	33.75056	0.995402	0.460497	2.161582	0.03065	0.07979
PCAT14	10738.12	0.99452	0.086176	11.54051	8.24E-31	2.37E-29
SLC22A23	2062.224	0.994444	0.068937	14.42548	3.58E-47	1.72E-45
AC010973.2	14.71391	0.993698	0.483869	2.05365	0.04001	0.09987
YIF1B	434.4462	0.993624	0.14819	6.705088	0.0000000000201	0.000000000196
APIP	120.425	0.992687	0.278158	3.568795	0.000359	0.001487
HLA-C	271.789	0.992548	0.216755	4.579115	0.00000467	0.0000262
LYN	582.1335	0.992519	0.086523	11.47115	1.84E-30	5.22E-29
USP18	192.9076	0.99146	0.140194	7.072064	0.00000000000153	0.0000000000163
FIBCD1	34.31483	0.991338	0.339099	2.923446	0.003462	0.01173
TESK1	749.0797	0.990937	0.154752	6.4034	0.000000000152	0.00000000137
SWT1	138.4983	0.990122	0.170033	5.823135	0.00000000578	0.0000000449
ANO7	352.6042	0.989054	0.151971	6.508167	0.0000000000761	0.000000000705
HLA-B	385.2567	0.987	0.156741	6.296992	0.000000000303	0.00000000266
AL163051.2	16.93292	0.98641	0.436654	2.259023	0.023882	0.064479
HABP4	144.3164	0.985691	0.207891	4.741394	0.00000212	0.0000125
ZNF18	142.6802	0.985302	0.142742	6.902681	0.0000000000051	0.0000000000524
COPE	2005.844	0.984967	0.09016	10.92469	8.78E-28	2.21E-26
PSMB6	849.9674	0.983886	0.118056	8.334039	0.0000000000000000781	0.00000000000000113
PPP1R15B	2084.105	0.983783	0.060333	16.30575	8.98E-60	6.01E-58
GLYATL1P4	119.6627	0.983717	0.237652	4.139317	0.0000348	0.000172
SEC61A1	5540.988	0.983436	0.045739	21.50093	1.5E-102	2.2E-100
CA5B	381.3869	0.983112	0.175927	5.588188	0.0000000229	0.000000167
SPCS2P4	166.7924	0.982998	0.411347	2.389704	0.016862	0.04757
PXN	2233.554	0.981829	0.060765	16.15778	1e-58	6.54E-57
PRDM1	62.95814	0.981527	0.231889	4.232749	0.0000231	0.000117
ZNF613	1281.714	0.98135	0.05466	17.95375	4.49E-72	3.89E-70
EIF2B4	1044.385	0.981303	0.093564	10.48807	9.8E-26	2.26E-24
AC023310.4	109.0311	0.981282	0.193106	5.081585	0.000000374	0.00000241
GABRG2	25.91529	0.980839	0.357737	2.741786	0.006111	0.019523
SREBF2	4956.436	0.979933	0.064188	15.26652	1.28E-52	7.07E-51
TSEN15	424.1701	0.979772	0.122187	8.018647	0.00000000000000107	0.0000000000000143
WDR37	680.8921	0.97957	0.082632	11.85458	2.04E-32	6.26E-31
IKBKG	210.3092	0.978124	0.226733	4.313991	0.000016	0.0000834
BCL2L2	935.923	0.978082	0.087965	11.11898	1.01E-28	2.68E-27
CSRNP1	350.4728	0.977881	0.096684	10.11424	4.78E-24	1.03E-22
SMDT1	413.6246	0.977679	0.158013	6.187317	0.000000000612	0.00000000521
GNB2	8464.03	0.977299	0.101646	9.614752	6.93E-22	1.34E-20
AEN	464.5448	0.976054	0.106071	9.201861	3.52E-20	6.21E-19
TSPYL2	280.084	0.975468	0.166528	5.857696	0.00000000469	0.0000000369
GRK5	114.249	0.974605	0.201706	4.831821	0.00000135	0.00000816
SMAP1	1438.295	0.974533	0.050154	19.43096	4.22E-84	4.42E-82
CEBPB	433.715	0.974367	0.215069	4.530481	0.00000588	0.0000326
AL139082.1	16.94277	0.973987	0.44825	2.172868	0.02979	0.077832
SKIL	833.9458	0.973736	0.158185	6.155681	0.000000000748	0.00000000631
AC018521.6	18.08216	0.973654	0.369966	2.631739	0.008495	0.026099
AC008105.2	24.03091	0.972911	0.420497	2.313717	0.020683	0.057008
SMTN	132.8333	0.972605	0.269006	3.615557	0.0003	0.001261
B3GNT9	21.96064	0.972532	0.438762	2.216539	0.026655	0.070844
SDCBP2-AS1	183.2306	0.972213	0.158398	6.137779	0.000000000837	0.00000000703
ZNF595	543.0475	0.971732	0.10442	9.305966	1.33E-20	2.4E-19
TXNDC17	182.9254	0.971695	0.186395	5.2131	0.000000186	0.00000124
GCAT	903.1047	0.969733	0.14262	6.799397	0.0000000000105	0.000000000105
DNAJC17	80.39452	0.969305	0.25886	3.744516	0.000181	0.000789
P4HB	17570.1	0.968957	0.107085	9.048481	1.45E-19	2.46E-18
KMT5A	1271.31	0.968459	0.079213	12.226	2.26E-34	7.31E-33
CAPS	176.9353	0.966305	0.234504	4.120641	0.0000378	0.000186
SLC27A4	1321.506	0.966046	0.098501	9.80746	1.05E-22	2.13E-21
AC073575.2	18.68011	0.965814	0.459747	2.100752	0.035663	0.090602
AC096536.3	27.36266	0.965326	0.346492	2.785995	0.005336	0.017287
JMJD6	453.9914	0.965298	0.111128	8.68636	3.74E-18	0.000000000000000058
CABIN1	1233.941	0.965293	0.119737	8.061759	0.000000000000000752	0.0000000000000101
TMEM199	1006.168	0.965091	0.061645	15.65564	3.04E-55	1.8E-53
KRT18	9040.131	0.963909	0.099902	9.64854	4.99E-22	9.75E-21
POLR3E	576.1446	0.963449	0.287066	3.356195	0.00079	0.003077
CFL1	25952.16	0.963324	0.106568	9.039537	1.57E-19	2.65E-18
AC109322.1	37.90983	0.963287	0.333556	2.887933	0.003878	0.013003
AL024507.2	16.18531	0.962923	0.4143	2.324218	0.020114	0.055645
EPAS1	758.5483	0.962881	0.118407	8.131993	0.000000000000000422	0.00000000000000577
RAB1B	19254.82	0.962562	0.088026	10.93497	7.84E-28	1.98E-26
TTC12	769.656	0.962459	0.221618	4.342881	0.0000141	0.0000737
TSACC	22.00633	0.962284	0.368027	2.61471	0.00893	0.027269
RAB28	294.1082	0.962258	0.125262	7.681952	0.0000000000000157	0.000000000000194
TRIM16	227.2209	0.961684	0.172879	5.56275	0.0000000266	0.000000192
GOLPH3	6357.32	0.961555	0.047449	20.26485	2.63E-91	3.09E-89
SUOX	954.1761	0.961003	0.094158	10.20631	1.86E-24	4.08E-23
STT3A	3656.022	0.960592	0.051037	18.82148	5.04E-79	4.89E-77
SOCS4	771.4456	0.960531	0.108522	8.851001	8.67E-19	0.000000000000000014
ADCY6	2951.752	0.959767	0.081847	11.72638	9.34E-32	2.8E-30
MID1IP1	1170.816	0.959716	0.106241	9.033384	1.66E-19	0.0000000000000000028
ZFYVE19	198.2895	0.959713	0.255599	3.754766	0.000174	0.000761
ANKRD54	323.8215	0.959617	0.136148	7.048352	0.00000000000181	0.0000000000192
PRKCA	2087.722	0.956845	0.103086	9.282025	1.66E-20	2.98E-19
TMEM223	460.5297	0.956599	0.109091	8.768827	1.81E-18	0.0000000000000000286
AC009299.1	61.38994	0.954886	0.358893	2.660643	0.007799	0.024167
ID3	1398.221	0.953951	0.108959	8.755166	2.04E-18	0.0000000000000000322
YOD1	505.8986	0.953825	0.109665	8.697632	3.39E-18	0.0000000000000000527
ORC5	1489.139	0.9533	0.063011	15.1292	1.04E-51	5.66E-50
AC135457.1	58.9179	0.953158	0.368871	2.583983	0.009767	0.029531
SRSF9P1	59.48406	0.952872	0.263641	3.614275	0.000301	0.001266
TAF13	227.9917	0.952716	0.146011	6.524984	0.000000000068	0.000000000633
PSMD1	2075.823	0.952468	0.055297	17.22455	1.74E-66	1.34E-64
PCTP	422.8803	0.952458	0.100251	9.500731	2.08E-21	3.96E-20
PSMB3	963.9422	0.952247	0.101607	9.371853	7.13E-21	1.31E-19
SHROOM3	2928.542	0.952137	0.073206	13.00628	1.13E-38	4.21E-37
C15orf52	269.4436	0.951608	0.178865	5.320254	0.000000104	0.000000711
ACOX1	2386.575	0.950804	0.091835	10.35343	4.04E-25	9.07E-24
VMAC	116.935	0.950747	0.190481	4.991298	0.0000006	0.00000377
NUDT9	1232.24	0.94989	0.074184	12.80443	1.55E-37	5.59E-36
LINC02469	41.95546	0.949496	0.324072	2.929894	0.003391	0.011514
DNLZ	189.7577	0.949102	0.262943	3.609528	0.000307	0.001287
SCAND1	1538.035	0.949014	0.130553	7.269194	0.000000000000362	0.00000000000405
AC105233.5	542.9067	0.948499	0.216155	4.388052	0.0000114	0.0000608
NR4A1	1572.213	0.948224	0.070714	13.40929	5.33E-41	2.14E-39
SLC35F6	920.7619	0.947722	0.102104	9.281933	1.66E-20	2.98E-19
PITPNA	5635.278	0.947544	0.048891	19.38063	1.12E-83	1.16E-81
SLC17A5	563.2003	0.946646	0.07673	12.33733	5.7E-35	1.9E-33
WDFY1	1421.785	0.946474	0.060304	15.69498	1.64E-55	9.79E-54
VWF	24.98839	0.946452	0.460085	2.057123	0.039674	0.099194
SESN2	156.935	0.945836	0.153365	6.167213	0.000000000695	0.00000000588
PAK1IP1	208.7987	0.945475	0.141108	6.700358	0.0000000000208	0.000000000202
CCDC126	76.02093	0.945209	0.281074	3.36285	0.000771	0.003009
TPM1	5420.667	0.944455	0.095727	9.866086	5.84E-23	1.2E-21
N4BP2L2-IT2	15.1825	0.943905	0.44912	2.101677	0.035582	0.090443
KIF9	236.0419	0.943308	0.173557	5.435132	0.0000000548	0.000000385
RHPN2	3777.337	0.941685	0.04985	18.89055	1.36E-79	1.35E-77
GLRX	363.4838	0.941372	0.10474	8.987745	2.52E-19	4.21E-18
C11orf52	317.6981	0.940875	0.148993	6.314908	0.00000000027	0.00000000238
AC108471.2	17.10101	0.940806	0.445283	2.112826	0.034616	0.088399
CDK6	31.38375	0.940349	0.396053	2.374297	0.017582	0.049409
MEMO1	594.8268	0.940085	0.096003	9.792288	1.22E-22	2.46E-21
DECR2	147.5591	0.939591	0.201787	4.656348	0.00000322	0.0000185
DOLPP1	876.1066	0.939504	0.082721	11.35747	6.81E-30	1.89E-28
PCK2	448.0797	0.93934	0.10301	9.118945	7.59E-20	1.31E-18
DAP	2882.308	0.939007	0.045451	20.65959	8e-95	9.93E-93
SLC2A6	178.3921	0.93853	0.202819	4.627421	0.0000037	0.0000211
CEBPD	459.6907	0.938358	0.16257	5.772032	0.00000000783	0.0000000598
GNAQ	2973.621	0.938267	0.070285	13.34941	1.19E-40	4.72E-39
NANS	842.1146	0.937638	0.095454	9.822925	8.97E-23	1.83E-21
AL645728.1	20.57343	0.937267	0.42128	2.224809	0.026094	0.06959
BNIP1	168.9853	0.936476	0.160801	5.823804	0.00000000575	0.0000000447
DHCR7	2185.617	0.936319	0.103812	9.019399	1.89E-19	3.17E-18
ZSCAN5A	47.60003	0.936195	0.3374	2.774731	0.005525	0.017839
WBP1	1405.567	0.935935	0.096108	9.73832	2.07E-22	4.13E-21
AL353796.1	30.88188	0.935682	0.324662	2.882019	0.003951	0.013221
COPG1	4431.909	0.935645	0.049539	18.88697	1.46E-79	1.44E-77
CCDC157	27.86143	0.935578	0.422128	2.216336	0.026669	0.07087
AL353622.1	65.27313	0.935329	0.223441	4.186028	0.0000284	0.000142
RABEP2	413.6862	0.935166	0.204739	4.567599	0.00000493	0.0000276
SEC61A2	135.8226	0.935062	0.233786	3.999641	0.0000634	0.000302
STEAP2	27649.49	0.934125	0.069097	13.51899	1.21E-41	4.98E-40
PLPPR2	1799.228	0.934103	0.060588	15.4173	1.25E-53	7.12E-52
UTP15	289.7469	0.933635	0.16566	5.635843	0.0000000174	0.000000128
THSD1	20.36112	0.933037	0.447983	2.082753	0.037274	0.094102
AC018665.1	111.5688	0.932815	0.20839	4.47629	0.0000076	0.0000415
SEC24A	1067.911	0.931984	0.097354	9.573117	1.04E-21	2e-20
FAM3D	46.81245	0.93151	0.26556	3.507715	0.000452	0.001838
CREM	191.3932	0.930769	0.149595	6.221906	0.000000000491	0.00000000422
GJB1	1613.591	0.930757	0.069487	13.39469	6.49E-41	2.59E-39
SMPD3	2675.167	0.930563	0.092522	10.05778	8.49E-24	1.81E-22
CENPO	470.4468	0.930489	0.089011	10.4536	1.41E-25	3.22E-24
PYM1	849.1607	0.930151	0.109089	8.526519	0.0000000000000000151	0.000000000000000227
PUSL1	341.8068	0.929732	0.164812	5.641179	0.0000000169	0.000000125
AC005833.3	95.78199	0.929274	0.215829	4.305603	0.0000167	0.0000865
C1orf21	464.7024	0.92879	0.089094	10.42481	1.91E-25	4.33E-24
C6orf136	140.6617	0.928586	0.264129	3.515647	0.000439	0.001786
ADAT3	72.75582	0.928452	0.216306	4.29232	0.0000177	0.0000912
ADAMTSL1	37.8295	0.928148	0.266433	3.483614	0.000495	0.001998
SEM1	1315.827	0.927318	0.120884	7.671156	0.000000000000017	0.000000000000211
EPDR1	2827.859	0.927153	0.084004	11.03704	2.53E-28	6.54E-27
UQCRQ	1719.378	0.926813	0.096218	9.632386	5.84E-22	1.14E-20
HAX1	1603.532	0.926061	0.067806	13.65744	1.82E-42	7.78E-41
TXNDC11	1089.71	0.925071	0.08145	11.35747	6.81E-30	1.89E-28
DOLK	489.968	0.924983	0.105112	8.799999	1.37E-18	0.0000000000000000218
MALAT1	128427.7	0.924604	0.240169	3.849808	0.000118	0.000537
CYB561	2778.453	0.924075	0.087893	10.51363	7.48E-26	1.73E-24
MIEN1	599.4792	0.924056	0.193941	4.764636	0.00000189	0.0000112
HOXD4	20.55516	0.923606	0.427309	2.161447	0.030661	0.079809
NRAV	57.62799	0.923407	0.221883	4.161677	0.0000316	0.000157
ZNF511	238.2461	0.923346	0.336346	2.745222	0.006047	0.019345
TMSB15A	23.97995	0.923263	0.430268	2.145786	0.03189	0.082551
B3GAT3	444.2271	0.922606	0.158045	5.837604	0.0000000053	0.0000000413
MTMR10	382.1534	0.921491	0.136418	6.754911	0.0000000000143	0.000000000141
TIMM8B	1138.112	0.921462	0.110356	8.349892	0.0000000000000000683	0.000000000000000988
ROMO1	1161.11	0.921353	0.137613	6.695263	0.0000000000215	0.000000000209
AC083798.2	154.1619	0.920584	0.292905	3.142941	0.001673	0.006103
MFSD5	494.5702	0.920383	0.112952	8.14847	0.000000000000000369	0.00000000000000506
PGM3	2482.334	0.920212	0.100772	9.131652	6.75E-20	1.17E-18
CIB1	833.1528	0.919875	0.082713	11.12122	9.89E-29	2.62E-27
AP001636.1	24.28755	0.91963	0.397683	2.312471	0.020752	0.057165
PSMA7	4323.202	0.91904	0.088546	10.37926	3.08E-25	6.95E-24
KRT19	735.2091	0.919011	0.128391	7.15788	0.000000000000819	0.00000000000898
VCP	5965.916	0.918752	0.100005	9.187033	4.04E-20	7.08E-19
MTMR2	1901.713	0.918711	0.058595	15.67912	2.1E-55	1.25E-53
PLGLB1	80.2026	0.918701	0.217217	4.22941	0.0000234	0.000119
MYO1C	7751.858	0.917935	0.049385	18.58722	4.08E-77	3.82E-75
LINC00294	203.3112	0.917883	0.159788	5.744365	0.00000000923	0.0000000699
MTA2	2227.692	0.916955	0.067021	13.68163	1.31E-42	5.6E-41
PCAT6	46.97339	0.916288	0.313797	2.920003	0.0035	0.011837
DNM1L	2837.78	0.915718	0.052405	17.47398	2.26E-68	1.82E-66
NRXN3	184.8069	0.915573	0.128658	7.116319	0.00000000000111	0.000000000012
AAGAB	1236.072	0.915048	0.074227	12.32766	6.43E-35	2.13E-33
ZNF443	225.3637	0.914355	0.120429	7.592473	0.0000000000000314	0.00000000000038
IMMP1L	111.7601	0.914228	0.192849	4.740632	0.00000213	0.0000125
CAMSAP3	1017.514	0.912783	0.085852	10.632	2.12E-26	4.99E-25
GALNT7	2449.523	0.912435	0.075082	12.15248	5.57E-34	1.78E-32
MT-TL1	229.2961	0.912335	0.359516	2.537678	0.011159	0.033229
TMED9	3720.127	0.911725	0.129523	7.039123	0.00000000000193	0.0000000000205
ZNF350	3605.145	0.911258	0.046633	19.54088	4.93E-85	5.29E-83
POLR2J2	125.9321	0.910871	0.255174	3.569601	0.000358	0.001483
PXDN	1381.493	0.910629	0.067056	13.58018	5.25E-42	2.2E-40
MAP2K4	1325.886	0.910466	0.069923	13.02105	9.29E-39	3.48E-37
SNAP23	1607.173	0.910447	0.091062	9.998049	1.55E-23	3.26E-22
SERTAD1	114.9351	0.909798	0.17654	5.153492	0.000000256	0.00000168
TLL2	120.8973	0.908644	0.187658	4.842024	0.00000129	0.00000778
HK2	791.9836	0.90862	0.08204	11.07531	1.65E-28	4.3E-27
EOGT	155.8257	0.908224	0.302581	3.001592	0.002686	0.009321
NDUFC1	191.8084	0.908014	0.223293	4.066462	0.0000477	0.000232
[truncated: 2,862 more rows]
