# Supplementary material for: The estrogen signaling pathway reprograms prostate cancer cell metabolism and supports proliferation and disease progression
Source: J Clin Invest. 2024 Apr 16;134(11):e170809. doi: 10.1172/JCI170809 (PMC11142735; doi:10.1172/JCI170809)
Supplement: Supporting data values [file jci-134-170809-s118.xlsx]

## Sheet: Fig 2B
						ER intensity
Overall results (Percent ERa+ cells %)						Animal ID	DLP	AP	VP
Sample	AP	DLP (DP+LP)	VP			1802-WT	70.4596	60.0843	31.2443
1342-WT	83.3	78.85	44.2			1800-WT	65.8666	58.855	29.0905
1343-WT	81.3	79.2	27.5			1343-WT	56.6132	50.3031	33.4839
1800-WT	82.4	76.05	33.6			1342-WT	58.8924	46.0512	34.3695
1832-WT	78.3	79.7	42.5
1798-WT	81.8	78.6	39.1
Mean	81.42	78.48	37.38
Std. Deviation	1.897	1.42	6.848
Std. Error of Mean	0.8482	0.6349	3.063

## Sheet: Fig 2K
Log2 Fold-change of androgen- and estrogen-responsive genes after 24h of treatment
	Pfkfb3	Pgr	Fkbp11_1	Greb1
CTL	-0.0631216	-1.02062	-0.24551	1.71123
	0.0331593	1.07272	-0.0272676	-2.73088
	0.72078	0.17496	0.227354	1.01965
	-0.690818	-0.227066	0.0454235
E2	0.0155875	2.51542	1.95865	4.39411
	-0.164787	3.10517	2.52341	3.33321
	0.728262	3.15961	2.4057	3.51782
	-0.0875701	2.39365		4.51747
Testo	1.78815	-1.56345	2.03022	1.77396
	3.35047	-1.19297	2.70892	3.01585
	0.305059	-2.49542	2.37749	1.97858
	1.20701	-4.99957
T+E2	-0.115192	1.01172	2.7305	3.27164
	-0.6916	-0.664637	2.63076	3.0627
	2.07361	-0.500917	2.45014	3.88803
	1.36021	1.05464		4.24191

## Sheet: Fig 3J
Log2 Fold-change of androgen- and estrogen-responsive genes after 24h of treatment
	Gstm2	Pgr	Fkbp11	Greb1
CTL	0.325607	0.958866	0.572816	-0.398005
	-0.557851	-0.836894	-0.487693	0.138791
	0.232244	-0.121972	-0.0851227	0.259214
E2	-0.210634	3.06416	2.80239	3.16453
	0.172229	3.49412	3.23228	3.08565
	-0.266627	3.34058	3.08122	2.97587
	1.31331	3.25364	3.4236	3.96259
T	1.56329	0.934217	2.98934	0.253534
	1.29603	0.199417	2.56981	1.61432
	1.54434	-0.858874	2.83808	1.28658
T+E2	0.548485	2.03315	3.05219	2.15276
	1.63587	1.02614	3.70218	2.48085
	0.587783	0.283395	3.53461	1.40988
	0.705505	0.467082	3.7339	3.1491

## Sheet: Fig 3K
Log2 Fold-change of metabolic genes after 24h of treatment
	Mdh1	Atp5o	Ndufb9	Ogdh
CTL	0.543491	0.42742	0.219975	0.512943
	-0.597032	-0.670382	-0.503041	-0.720102
	0.0535406	0.242962	0.283066	0.20716
E2	0.863428	0.633645	0.275246	0.234996
	0.880502	0.546888	0.709884	0.986984
	1.77496	0.985868	0.163138	0.475163
			0.810236	0.987709
T	1.71811	1.37038	1.2745	1.04541
	1.51077	1.3487	1.18788	1.02176
	1.34285	0.874553	1.1256	0.824714
T+E2	1.17117	1.04829	0.979824	0.616835
	2.03918	1.61167	1.50274	1.11267
	1.51567	0.812153	1.15508	0.432597
	1.54674	1.34256	1.18243	0.586385

## Sheet: Fig 4C
Log2 Fold-change of KLK3 after 24h of treatment
CTL	R1881 10nM	E2 10nM	R+E2
0.384169	2.82997	0.626734	4.20097
0.736435	3.65635	0.892297	3.14794
-1.1206	4.09323	1.7417	4.33772
0.929963	1.84718	2.02761	3.47827
1.53529	1.38905	2.95407	5.0544
-2.46525	0.892158	1.89937	2.22456
0.344811	4.92625	0.0384557	1.57887
0.882065	3.9161	0.208514	1.15475
-1.22688	3.98359	0.497175	4.31813
-0.436344	2.54979	0.460947	3.98604
-0.665907	4.05085	2.02025	2.96522
1.10225	3.67426	1.4461	3.81726
-0.622489	3.00727	1.15481	2.35613
-0.342781	3.61555	-0.202749	3.09582
0.96527	1.05751	1.71048

## Sheet: Fig 4H
CL339 - OCR values
	Basal	Basal	Basal	Oligomycin	Oligomycin	Oligomycin	FCCP	FCCP	FCCP	Rot/AA	Rot/AA	Rot/AA
Ctl	16.5901	15.3518	15.664	5.92849	5.29441	6.8078	34.6955	24.125	24.174	4.84001	4.66579	4.74582
	17.1529	15.9386	16.0023	6.26068	6.03889	6.13283	40.5564	32.0463	30.0748	5.25529	5.3928	5.58187
	15.6465	14.999	14.7286	7.08617	6.28696	6.3577	36.3859	31.6568	31.7548	4.9223	5.40969	5.74788
	14.3213	12.7255	12.3228	3.80915	3.97762	4.55308	39.0715	36.3194	36.8649	3.08355	3.0072	3.50695
	14.9933	14.4822	14.4314	5.3298	5.01649	5.01141	53.5378	48.7514	48.6124	3.69923	3.50018	3.76648
	13.1412	10.8326	11.0039	3.47267	3.01509	2.58934	41.9566	38.7939	37.2032	1.94129	1.99964	2.52875
	13.549	12.4359	12.6705	4.66206	4.18254	4.29773	47.0083	43.7254	45.9111	2.94274	3.35817	3.61768
	12.9304	12.381	12.6668	4.34955	4.37831	5.0756	36.2866	33.5586	34.8309	3.5575	3.71101	3.86884
	14.4075	13.6434	13.9641	5.0282	4.49128	4.72508	47.2357	42.9427	44.9433	3.27124	3.35422	3.95938
	14.7649	13.3416	13.731	4.88889	4.32526	4.53059	45.9139	43.4038	44.3779	2.81771	3.09285	3.62372
E2	24.3835	22.3508	21.9608	8.73705	7.23441	6.77929	54.0297	66.836	74.6768	4.603	5.11998	5.12746
	22.2453	20.7141	20.7176	8.18749	7.71247	7.30172	63.7367	50.1302	55.9101	4.91175	5.57261	6.10372
	23.9534	22.1265	21.5226	7.1722	6.27839	6.57021	78.7351	76.1627	72.9611	5.54216	5.8375	6.22255
	25.8236	24.1993	24.2658	9.54066	8.82661	8.85808	77.7629	71.5147	73.5523	7.92302	7.71916	7.96139
	23.6462	21.602	21.5601	7.90902	7.98435	7.66999	66.8821	59.8479	55.9551	6.84451	6.80659	6.96042
	26.5916	24.9145	24.6464	10.7961	9.74342	9.3365	73.9115	63.8808	68.6002	8.30745	8.01379	8.04106
	21.7325	20.2986	20.4478	6.90912	6.9169	6.87848	65.6735	66.6954	72.2944	4.61737	4.98874	5.48956
	23.8096	21.2313	21.7535	7.47294	7.46702	6.57082	71.7966	62.4644	68.8659	5.72021	5.56395	5.78242
	21.2058	20.538	20.1899	7.38165	6.87788	7.47773	61.525	56.3768	59.2245	5.40277	5.53906	6.04213
	23.2324	21.5752	21.3288	9.68613	8.75208	8.40478	68.4128	71.6205	76.7179	7.71923	7.2466	7.61178
	22.6595	21.4857	21.3267	9.16361	7.95321	7.78626	73.9375	72.0414	74.4469	5.92601	6.36323	6.50596
	20.5242	19.8446	20.3774	8.28308	7.37754	6.8039	62.1429	60.6126	65.1047	5.37875	5.41832	5.92112
R18	38.6213	35.1167	36.4391	17.17	14.3267	14.6501	107.388	101.498	117.138	11.2078	11.0932	10.6435
	45.8561	41.1188	40.7594	17.6584	16.797	16.0644	143.7	151.068	156.127	8.78628	10.9227	11.4523
	46.9676	44.2521	44.0267	21.2522	19.2887	18.7835	134.966	148.931	150.89	12.5676	13.0061	13.612
	43.3894	40.9911	40.5162	19.2811	17.4677	16.8064	130.87	130.506	135.774	11.9966	11.9317	12.366
	42.5274	40.732	40.7553	19.8716	17.8678	17.2254	128.376	127.75	128.96	11.2703	12.1223	12.7695
	45.6372	42.0074	41.8529	20.2694	18.3536	17.9987	138.469	143.097	156.67	13.6037	13.3204	13.2853
	42.0048	40.5135	40.7183	20.1403	18.1663	17.5957	126.691	127.527	140.561	12.7005	13.237	13.4444
	43.1119	41.6045	41.6237	20.7393	18.6144	17.6651	119.939	121.859	134.831	13.6621	13.1032	13.2623
	45.1018	41.6003	42.0159	17.5314	16.3779	19.3831	129.333	127.008	130.928	10.8212	11.9113	12.4712
	36.5592	33.3288	33.428	15.5614	13.8651	13.2301	105.37	96.4738	101.916	10.4321	9.66918	10.0128
	39.9661	37.822	37.193	17.6349	16.4007	15.5805	105.872	103.666	109.584	10.8747	11.548	11.5246
	14.8453	13.6686	14.2116				89.6394	96.862	102.795
E2+R18	37.6275	36.415	36.1987	17.0373	15.077	14.4806	107.701	100.004	120.973	9.36908	9.98056	10.2204
	29.2699	28.391	28.0088	12.7625	12.126	11.9721	81.8198	80.9329	78.5077	9.65475	9.3985	9.43078
	39.3418	37.3581	37.8883	17.152	15.2494	14.7258	117.958	124.342	130.333	8.20395	9.90648	10.5952
	32.9578	30.8687	31.0683	14.046	12.7953	12.3965	89.5257	90.1776	89.1284	10.3074	9.62972	9.71407
	40.1697	37.3624	36.9668	17.5131	15.8857	15.0515	119.155	122.2	125.249	10.0372	10.1904	10.6873
	32.7606	31.3079	31.6347	14.6985	13.6338	13.3763	88.6607	87.88	88.9413	9.54279	9.9484	10.3227
	34.9467	32.4312	32.7738	14.8198	13.2966	12.9995	104.664	101.986	100.814	8.67269	9.12004	9.03749
	37.4454	36.1767	36.3209	17.4693	15.9534	15.4746	118.068	116.82	117.658	10.5765	11.1276	11.25
	33.281	31.9319	32.0489	13.8546	12.8955	13.3195	101.676	104.315	105.387	8.08568	8.61733	9.04617
	33.3052	31.8403	32.0413	14.0737	13.0393	12.8285	101.307	92.901	99.5427	8.09759	9.14901	9.56752
	31.7223	31.0016	30.9393	14.5903	13.6217	13.1172	93.4167	93.5015	95.6131	7.52809	8.27554	8.41515
	27.3819	26.5018	26.4372	12.3706	10.8613	10.5789	85.0485	82.3355	83.4269	7.61321	7.87872	8.32588
PPT	19.6553	18.7112	18.5467	6.42647	6.63957	6.49164	54.7769	51.9611	57.655	4.43818	4.73455	5.1014
	21.486	19.6736	19.565	7.50947	6.90714	7.37109	58.1204	54.8938	56.6316	4.88724	5.36162	5.61557
	23.3432	22.6873	22.1612	9.25337	8.77106	8.5626	62.9516	69.1154	70.5296	3.9851	5.66221	6.53584
	20.1987	18.7037	18.8566	6.53874	5.88927	5.84003	66.5194	59.7525	59.5347	3.03221	3.49371	4.37553
	25.0273	22.1516	20.7561	8.86814	7.9119	8.38517	65.8876	68.5387	69.2995	4.4354	4.90097	5.86007
	24.0255	23.0804	22.5216	9.23572	9.08538	9.38904	74.993	70.721	69.904	5.77824	6.90655	7.69626
	19.1287	17.7829	17.9636	7.10928	6.75855	6.64323	55.5926	55.3678	56.3897	4.89679	5.09511	5.37918
	24.0572	22.2786	22.3615	8.64287	8.3199	8.57229	71.5903	73.6625	74.9348	5.0483	6.48985	7.06946
	22.2023	21.0719	20.9826	7.55706	7.50328	8.63489	66.1427	66.2264	65.6645	4.85183	5.38868	5.99819
	23.4851	21.7402	22.1548	8.86778	8.19835	8.33828	70.6354	65.1539	66.3542	4.87319	5.55941	6.13072
	21.9265	20.6518	20.2305	3.88113	5.29332	6.0151	74.0908	71.3871	71.1561	2.28638	3.13577	4.28274
	21.9606	20.4396	19.8824	7.26577	7.07405	7.05524	75.6008	69.4753	69.2383	5.45331	5.48852	6.17434
PPT+R18	36.0346	34.1573	34.5926	16.3158	14.4203	13.4969	128.348	122.476	129.738	8.52654	9.73989	9.93369
	31.7872	29.5171	30.009	11.7398	10.3715	10.3364	85.8025	92.5181	95.912	7.18029	7.28181	7.71775
	33.6871	30.8527	31.45	13.9261	12.4505	12.1293	106.233	108.056	110.35	7.03691	8.13	8.93429
	32.7491	31.403	31.5911	13.9894	12.5637	12.186	96.213	97.1841	100.349	7.98027	8.78491	9.18684
	30.1953	29.0395	29.4702	12.4917	11.14	10.8394	98.6363	102.598	105.507	5.41054	7.40104	7.71158
	33.2709	32.2858	32.7029	13.8239	13.7411	12.6695	102.438	108.329	113.951	7.5861	8.82164	9.54587
	20.3475	20.1884	22.7155	1.17383			108.958	115.956	120.446
	32.1961	29.9816	30.4502	14.0455	12.4329	12.1145	97.8508	102.477	106.15	7.98363	8.493	8.86944
	32.5237	31.2933	31.6917	13.9876	12.6397	12.9904	110.624	115.563	120.988	7.20486	8.52547	9.4967
	14.3936	16.0118	16.543	8.11831	7.09697	6.85401	42.3252	51.1675	50.6421	7.07293	5.92612	6.39853
	35.8906	33.9656	33.9436	16.4207	14.8098	14.3554	116.212	119.825	120.953	9.48453	10.2237	10.6362
	29.0086	27.733	28.0436	12.0983	11.233	10.53	94.8832	92.3309	94.116	7.0068	7.45023	8.09087
		Values at 0 are not shown

## Sheet: Fig 5B
Projet CL-366	Lactate	Alanine
Name	Area Ratio/106 cells	Area Ratio/106 cells
VCaP Ctl	7.58127	1.04603
VCaP Ctl	6.99719	0.804159
VCaP Ctl	5.23107	0.71602
VCaP Ctl	7.08315	0.803193
VCaP Ctl	5.56874	0.705038
VCaP E2	11.9945	2.61385
VCaP E2	13.9376	3.1867
VCaP E2	14.6142	2.87655
VCaP E2	15.4059	2.98061
VCaP R1881	15.4385	4.80233
VCaP R1881	19.2434	6.34504
VCaP R1881	15.6629	5.45889
VCaP R1881	17.0932	5.34802
VCaP R1881	16.2744	5.32552

## Sheet: Fig 5C
	Projet CL-366	Citric acid	Alpha-Ketoglutaric acid	Succinic acid	Malic acid
	Name	Area Ratio/106 cells	Area Ratio/106 cells	Area Ratio/106 cells	Area Ratio/106 cells
	VCaP Ctl	2.18852	0.0340392	0.14965	0.137231
	VCaP Ctl	0.191267	0.0199703	0.138588	0.0745966
	VCaP Ctl	0.447949	0.019775	0.132222	0.090972
	VCaP Ctl	0.471206	0.0258543	0.146022	0.0941501
	VCaP Ctl	0.308372	0.0189144	0.127316	0.0910466
	VCaP E2	3.73293	0.102524	0.168152	0.487311
	VCaP E2	5.64509	0.121727	0.18013	0.606405
	VCaP E2	4.95206	0.126676	0.176884	0.558559
	VCaP E2	3.60028	0.114298	0.184139	0.502845
	VCaP R1881	3.71948	0.0588054	0.235965	0.441487
	VCaP R1881	3.492	0.0870931	0.263932	0.563136
	VCaP R1881	3.31217	0.0678407	0.22371	0.50635
	VCaP R1881	3.18465	0.0659944	0.234663	0.487037
	VCaP R1881	2.44743	0.0712868	0.230487	0.498403

## Sheet: Fig 5D
Moyenne	Lactic acid M+0	Lactic acid M+3		L-Alanine M+0	L-Alanine M+3
CL407 VCaP Gluc C13 Ctrl	0.192558	0.0899477		0.0426618	0.0119778
CL407 VCaP Gluc C13 Ctrl	0.207806	0.0977786		0.0429957	0.0123881
CL407 VCaP Gluc C13 Ctrl	0.18513	0.0873142		0.0367819	0.0108047
CL407 VCaP Gluc C13 Ctrl	0.19548	0.0881692		0.0398416	0.0113407
CL407 VCaP Gluc C13 Ctrl	0.185673	0.080096		0.0307773	0.00824769
CL407 VCaP Gluc C13 E2	0.136395	0.222719		0.06517	0.0901926
CL407 VCaP Gluc C13 E2	0.121801	0.194049		0.0429094	0.0568283
CL407 VCaP Gluc C13 E2	0.157007	0.259284		0.0548138	0.0744964
CL407 VCaP Gluc C13 E2	0.159974	0.269589		0.0626251	0.0898362
CL407 VCaP Gluc C13 E2	0.123387	0.19071		0.0368934	0.048038
CL407 VCaP Gluc C13 R18	0.157182	0.238975		0.091947	0.12603
CL407 VCaP Gluc C13 R18	0.190792	0.270469		0.0737282	0.0965226
CL407 VCaP Gluc C13 R18	0.185331	0.272765		0.0886433	0.116956
CL407 VCaP Gluc C13 R18	0.132312	0.206588		0.0825626	0.114746
CL407 VCaP Gluc C13 R18	0.230309	0.342103		0.0858724	0.113749

## Sheet: Fig 5E
Moyenne	Citric acid M+0	Citric acid M+2	Citric acid M+4		Succinic acid M+0	Succinic acid M+2		Malic acid M+0	Malic acid M+2
CL407 VCaP Gluc C13 Ctrl	0.00992513	0.00101382	-0.000717671		0.0112631	0.000654299		0.00343981	0.000300787
CL407 VCaP Gluc C13 Ctrl	0.0228645	0.00243113	-0.00165583		0.0147007	0.000818864		0.00638443	0.000555934
CL407 VCaP Gluc C13 Ctrl	0.0202251	0.00209317	-0.0014506		0.012651	0.00078564		0.00632989	0.000565875
CL407 VCaP Gluc C13 Ctrl	0.0188005	0.00196787	-0.0014228		0.0113809	0.000683166		0.00535307	0.000428936
CL407 VCaP Gluc C13 Ctrl	0.0247083	0.00264573	-0.00187566		0.0120707	0.000700178		0.00525639	0.000459276
CL407 VCaP Gluc C13 E2	0.173429	0.0233923	0.00603437		0.0166076	0.00202899		0.0401697	0.00442582
CL407 VCaP Gluc C13 E2	0.15538	0.0219595	0.00476207		0.0135299	0.00181129		0.0285961	0.00323749
CL407 VCaP Gluc C13 E2	0.177947	0.0250587	0.00585922		0.0171186	0.00180681		0.0357564	0.00396732
CL407 VCaP Gluc C13 E2	0.216723	0.028768	0.00864529		0.0168224	0.00203352		0.0490168	0.00547682
CL407 VCaP Gluc C13 E2	0.126437	0.017829	0.00364416		0.0131223	0.00169332		0.0309473	0.00336107
CL407 VCaP Gluc C13 R18	0.183696	0.023669	0.00578216		0.0196509	0.00268207		0.0552051	0.00569276
CL407 VCaP Gluc C13 R18	0.174896	0.0226721	0.00466575		0.0200613	0.00231872		0.0478744	0.00499966
CL407 VCaP Gluc C13 R18	0.186021	0.0241412	0.00572268		0.0218059	0.00272187		0.0516433	0.00537521
CL407 VCaP Gluc C13 R18	0.113368	0.0145265	0.00358785		0.0145906	0.00193603		0.0365888	0.00379946
CL407 VCaP Gluc C13 R18	0.198549	0.02516	0.00575872		0.0262718	0.00264969		0.0545749	0.0057287

[truncated: 18 more sheets: Fig 5F, Fig 5G, Fig 6A, Fig 6B, Fig 6C, Fig 6D k-m, Fig 6F, Fig 6I, Fig 7I, Supp Fig S2H, Supp Fig S3B, Supp Fig S5G, Supp Fig S5I, Supp Fig S6A, Supp Fig S6B, Supp Fig S6C, Supp Fig S6D, Supp Fig S6E]
